# Supplementary material for: Proteogenomic characterization and mapping of nucleosomes decoded by Brd and HP1 proteins
Source: Genome Biol. 2012 Aug 16;13(8):R68. doi: 10.1186/gb-2012-13-8-r68 (PMC3491368; doi:10.1186/gb-2012-13-8-r68)
Supplement: Additional file 8 — Spreadsheets of all promoters bound by the Brd and HP1 proteins. Promoters are ranked by P-values. [file gb-2012-13-8-r68-S8.XLSX]

## Sheet: Brd2_promoters.txt
Ensembl.GeneID	Gene.Symbol	Chrom	Promoter.x1	Promoter.x2	Adj.Pvalue
ENSG00000142871	CYR61	chr1	85817041	85819041	0.0
ENSG00000005073	HOXA11	chr7	27191360	27193360	0.0
ENSG00000212694	AC084018.28	chr12	120718831	120720831	0.0
ENSG00000077312	SNRPA	chr19	45946619	45948619	0.0
ENSG00000206696	SNORD58	chr18	45272097	45274097	0.0
ENSG00000204308	RNF5	chr6	32252109	32254109	0.0
ENSG00000132475	H3F3B	chr17	71287455	71289455	0.0
ENSG00000128713	HOXD11	chr2	176678330	176680330	0.0
ENSG00000204231	RXRB	chr6	33276410	33278410	0.0
ENSG00000164896	FASTK	chr7	150408884	150410884	0.0
ENSG00000202441	Y_RNA	chr6	33273356	33275356	0.0
ENSG00000133612	AGAP3	chr7	99535066	99537066	0.0
ENSG00000165655	ZNF503	chr10	76831519	76833519	0.0
ENSG00000207757	hsa-mir-93	chr7	99529406	99531406	0.0
ENSG00000124588	NQO2	chr6	2937231	2939231	0.0
ENSG00000160888	IER2	chr19	13120282	13122282	0.0
ENSG00000108523	RNF167	chr17	4779829	4781829	0.0
ENSG00000177576	C18orf32	chr18	45267602	45269602	0.0
ENSG00000119866	BCL11A	chr2	60634206	60636206	0.0
ENSG00000202093	SNORD58	chr18	45269676	45271676	0.0
ENSG00000168452	PPT2	chr6	32227279	32229279	0.0
ENSG00000105991	HOXA1	chr7	27102150	27104150	0.0
ENSG00000129194	SOX15	chr17	7434212	7436212	0.0
ENSG00000130749	ZC3H4	chr19	52308849	52310849	0.0
ENSG00000108518	PFN1	chr17	4792570	4794570	0.0
ENSG00000215472	AC100778.5	chr18	45271812	45273812	0.0
ENSG00000201838	snoR38	chr17	72067311	72069311	0.0
ENSG00000168813	ZNF507	chr19	37526393	37528393	0.0
ENSG00000099250	NRP1	chr10	33665196	33667196	0.0
ENSG00000168143	FAM83B	chr6	54817528	54819528	0.0
ENSG00000013573	DDX11	chr12	31116046	31118046	0.0
ENSG00000134107	BHLHB2	chr3	4994208	4996208	0.0
ENSG00000169851	PCDH7	chr4	30329135	30331135	0.0
ENSG00000198879	SFMBT2	chr10	7493456	7495456	0.0
ENSG00000206602	SNORD58	chr18	45271715	45273715	0.0
ENSG00000198728	LDB1	chr10	103864692	103866692	0.0
ENSG00000112514	CUTA	chr6	33494043	33496043	0.0
ENSG00000196761	AC020928.7	chr19	41955556	41957556	0.0
ENSG00000063244	U2AF2	chr19	60855228	60857228	0.0
ENSG00000111276	CDKN1B	chr12	12759576	12761576	0.0
ENSG00000105323	HNRNPUL1	chr19	46458264	46460264	0.0
ENSG00000120087	HOXB7	chr17	44043382	44045382	0.0
ENSG00000142227	EMP3	chr19	53518454	53520454	0.0
ENSG00000115183	TANC1	chr2	159531392	159533392	0.0
ENSG00000202338	ENSG00000202338	chr17	24072827	24074827	0.0
ENSG00000141499	WDR79	chr17	7530364	7532364	0.0
ENSG00000111371	SLC38A1	chr12	44949475	44951475	0.0
ENSG00000130255	RPL36	chr19	5639272	5641272	0.0
ENSG00000141510	TP53	chr17	7531642	7533642	0.0
ENSG00000213719	CLIC1	chr6	31815519	31817519	0.0
ENSG00000204227	RING1	chr6	33282255	33284255	0.0
ENSG00000103978	TMEM87A	chr15	40352930	40354930	0.0
ENSG00000040633	PHF23	chr17	7083549	7085549	0.0
ENSG00000126778	SIX1	chr14	60185933	60187933	0.0
ENSG00000112478	VPS52	chr6	33347717	33349717	0.0
ENSG00000164519	AC010990.3	chr7	27119492	27121492	0.0
ENSG00000202503	SNORD34	chr19	54683973	54685973	0.0
ENSG00000125753	VASP	chr19	50700528	50702528	0.0
ENSG00000204628	GNB2L1	chr5	180603512	180605512	0.0
ENSG00000196230	TUBB	chr6	30794136	30796136	0.0
ENSG00000148926	ADM	chr11	10281219	10283219	0.0
ENSG00000219049	RP11-350G8.7	chr1	152654237	152656237	0.0
ENSG00000171282	AC139149.5	chr17	76985561	76987561	0.0
ENSG00000217620	AP003356.2	chr8	103886246	103888246	0.0
ENSG00000206803	U6	chr1	234143338	234145338	0.0
ENSG00000200948	ENSG00000200948	chr17	24069695	24071695	0.0
ENSG00000197283	SYNGAP1	chr6	33493919	33495919	0.0
ENSG00000107485	GATA3	chr10	8134673	8136673	0.0
ENSG00000206724	U6	chr8	125340068	125342068	0.0
ENSG00000156508	EEF1A1	chr6	74288344	74290344	0.0
ENSG00000169554	ZEB2	chr2	144994386	144996386	0.0
ENSG00000160606	TLCD1	chr17	24078077	24080077	0.0
ENSG00000185633	NDUFA4L2	chr12	55920794	55922794	0.0
ENSG00000160813	C7orf47	chr7	99872030	99874030	0.0
ENSG00000204569	PPP1R10	chr6	30692999	30694999	0.0
ENSG00000128283	CDC42EP1	chr22	36284446	36286446	0.0
ENSG00000179271	GADD45GIP1	chr19	12929050	12931050	0.0
ENSG00000160691	SHC1	chr1	153213476	153215476	0.0
ENSG00000204054	AL391056.25	chr9	131289741	131291741	0.0
ENSG00000115289	PCGF1	chr2	74588329	74590329	0.0
ENSG00000204410	MSH5	chr6	31813753	31815753	0.0
ENSG00000207924	hsa-mir-196a-2	chr12	52669789	52671789	0.0
ENSG00000207808	hsa-mir-27a	chr19	13808331	13810331	0.0
ENSG00000120068	HOXB8	chr17	44047300	44049300	0.0
ENSG00000196754	S100A2	chr1	151806990	151808990	0.0
ENSG00000207584	hsa-mir-196b	chr7	27175708	27177708	0.0
ENSG00000197576	HOXA4	chr7	27136877	27138877	0.0
ENSG00000125430	HS3ST3B1	chr17	14143175	14145175	0.0
ENSG00000130725	UBE2M	chr19	63762155	63764155	0.0
ENSG00000132128	LRRC41	chr1	46541625	46543625	0.0
ENSG00000187772	LIN28B	chr6	105509616	105511616	0.0
ENSG00000142534	RPS11	chr19	54689446	54691446	0.0
ENSG00000188365	AC093620.3	chr7	5427403	5429403	0.0
ENSG00000100150	DEPDC5	chr22	30478055	30480055	0.0
ENSG00000197956	S100A6	chr1	151775344	151777344	0.0
ENSG00000106006	HOXA6	chr7	27153893	27155893	0.0
ENSG00000126368	NR1D1	chr17	35510499	35512499	0.0
ENSG00000204941	PSG5	chr19	48401766	48403766	0.0
ENSG00000185928	C16orf53	chr16	29733029	29735029	0.0
ENSG00000090924	PLEKHG2	chr19	44593590	44595590	0.0
ENSG00000197747	S100A10	chr1	150233338	150235338	0.0
ENSG00000196420	S100A5	chr1	151780865	151782865	0.0
ENSG00000141570	CBX8	chr17	75385485	75387485	0.0
ENSG00000010818	HIVEP2	chr6	143308031	143310031	0.0
ENSG00000067182	TNFRSF1A	chr12	6321522	6323522	0.0
ENSG00000155366	RHOC	chr1	113051548	113053548	0.0
ENSG00000184381	PLA2G6	chr22	36907782	36909782	0.0
ENSG00000168264	IRF2BP2	chr1	232811894	232813894	0.0
ENSG00000148143	ZNF462	chr9	108663199	108665199	0.0
ENSG00000126457	PRMT1	chr19	54870351	54872351	0.0
ENSG00000201067	SNORD95	chr5	180602985	180604985	0.0
ENSG00000200695	ENSG00000200695	chr17	24072574	24074574	0.0
ENSG00000122592	HOXA7	chr7	27164080	27166080	0.0
ENSG00000179528	LBX2	chr2	74583951	74585951	0.0
ENSG00000125734	GPR108	chr19	6688587	6690587	0.0
ENSG00000207713	hsa-mir-200c	chr12	6941123	6943123	0.0
ENSG00000207152	SNORA67	chr17	7419997	7421997	0.0
ENSG00000214013	GANC	chr15	40351658	40353658	0.0
ENSG00000213709	C6orf26	chr6	31813776	31815776	0.0
ENSG00000107821	KAZALD1	chr10	102809588	102811588	0.0
ENSG00000198720	ANKRD13B	chr17	24942612	24944612	0.0
ENSG00000207547	hsa-mir-25	chr7	99529202	99531202	0.0
ENSG00000221627	AC020916.8	chr19	13820543	13822543	0.0
ENSG00000213135	AC015815.14	chr17	72598658	72600658	0.0
ENSG00000161939	C17orf49	chr17	6856848	6858848	0.0
ENSG00000214701	AC023300.19	chr15	72294666	72296666	0.0
ENSG00000099622	CIRBP	chr19	1218336	1220336	0.0
ENSG00000116604	MEF2D	chr1	154737153	154739153	0.0
ENSG00000172789	HOXC5	chr12	52711099	52713099	0.0
ENSG00000154734	ADAMTS1	chr21	27139599	27141599	0.0
ENSG00000206735	ENSG00000206735	chr17	24071727	24073727	0.0
ENSG00000164885	CDK5	chr7	150385929	150387929	0.0
ENSG00000155130	MARCKS	chr6	114283249	114285249	0.0
ENSG00000105216	LSM14A	chr19	39353283	39355283	0.0
ENSG00000153807	HOXA10	chr7	27186405	27188405	0.0
ENSG00000078487	ZCWPW1	chr7	99864238	99866238	0.0
ENSG00000124785	NRN1	chr6	5952632	5954632	0.0
ENSG00000137868	STRA6	chr15	72288419	72290419	0.0
ENSG00000087074	PPP1R15A	chr19	54065490	54067490	0.0
ENSG00000200185	snoR38	chr17	72064468	72066468	0.0
ENSG00000207571	hsa-mir-615	chr12	52712001	52714001	0.0
ENSG00000141349	G6PC3	chr17	39501644	39503644	0.0
ENSG00000103266	STUB1	chr16	668116	670116	0.0
ENSG00000106004	HOXA5	chr7	27149812	27151812	0.0
ENSG00000132510	JMJD3	chr17	7681947	7683947	0.0
ENSG00000200530	SNORD35	chr19	54690789	54692789	0.0
ENSG00000118689	FOXO3	chr6	108985719	108987719	0.0
ENSG00000142156	COL6A1	chr21	46224091	46226091	0.0
ENSG00000131759	RARA	chr17	35716972	35718972	0.0
ENSG00000056661	PCGF2	chr17	34158084	34160084	0.0
ENSG00000203316	AC015815.14	chr17	72592892	72594892	0.0
ENSG00000105722	ERF	chr19	47451093	47453093	0.0
ENSG00000196378	ZNF34	chr8	145983529	145985529	0.0
ENSG00000183864	TOB2	chr22	40172973	40174973	0.0
ENSG00000135390	ATP5G2	chr12	52356779	52358779	0.0
ENSG00000212533	SNORA75	chr12	31121192	31123192	0.0
ENSG00000203846	CR589924.4	chr1	142623689	142625689	0.0
ENSG00000159140	SON	chr21	33835220	33837220	0.0
ENSG00000137312	FLOT1	chr6	30818443	30820443	0.0
ENSG00000104081	BMF	chr15	38188367	38190367	0.0
ENSG00000164897	TMUB1	chr7	150411503	150413503	0.0
ENSG00000108528	SLC25A11	chr17	4784063	4786063	0.0
ENSG00000204609	AC103702.3	chr17	44032852	44034852	0.0
ENSG00000183530	C22orf30	chr22	30476117	30478117	0.0
ENSG00000004975	DVL2	chr17	7078587	7080587	0.0
ENSG00000215082	AL033381.2	chr6	1012298	1014298	0.0
ENSG00000177337	AP002478.3	chr18	3582112	3584112	0.0
ENSG00000108292	MLLT6	chr17	34113399	34115399	0.0
ENSG00000111640	GAPDH	chr12	6511918	6513918	0.0
ENSG00000129226	CD68	chr17	7421529	7423529	0.0
ENSG00000187634	SAMD11	chr1	848393	850393	0.0
ENSG00000204344	STK19	chr6	32044931	32046931	0.0
ENSG00000141498	AC040977.10	chr17	6858479	6860479	0.0
ENSG00000168916	ZNF608	chr5	124108704	124110704	0.0
ENSG00000004660	CAMKK1	chr17	3743086	3745086	0.0
ENSG00000164442	CITED2	chr6	139737478	139739478	0.0
ENSG00000215019	AL137003.12	chr6	16869700	16871700	0.0
ENSG00000183048	SLC25A10	chr17	77287742	77289742	0.0
ENSG00000162909	CAPN2	chr1	221964877	221966877	0.0
ENSG00000154380	ENAH	chr1	223907468	223909468	0.0
ENSG00000169955	ZNF747	chr16	30453740	30455740	0.0
ENSG00000148737	TCF7L2	chr10	114698201	114700201	0.0
ENSG00000199631	SNORD33	chr19	54683684	54685684	0.0
ENSG00000099624	ATP5D	chr19	1190749	1192749	0.0
ENSG00000107897	ACBD5	chr10	27571065	27573065	0.0
ENSG00000160685	ZBTB7B	chr1	153239736	153241736	0.0
ENSG00000169733	RFNG	chr17	77602939	77604939	0.0
ENSG00000199961	snoR38	chr17	72066786	72068786	0.0
ENSG00000108515	ENO3	chr17	4793131	4795131	0.0
ENSG00000179218	CALR	chr19	12908423	12910423	0.0
ENSG00000179262	RAD23A	chr19	12915654	12917654	0.0
ENSG00000161999	JMJD8	chr16	674530	676530	0.0
ENSG00000197308	AL390294.19	chr10	8135453	8137453	0.0
ENSG00000204310	AGPAT1	chr6	32253851	32255851	0.0
ENSG00000105672	ETV2	chr19	40822487	40824487	0.0
ENSG00000086544	ITPKC	chr19	45912848	45914848	0.0
ENSG00000216400	RP11-169K16.6	chr1	15989878	15991878	0.0
ENSG00000038427	CSPG2	chr5	82801339	82803339	0.0
ENSG00000185624	P4HB	chr17	77411833	77413833	0.0
ENSG00000184451	CCR10	chr17	38087371	38089371	0.0
ENSG00000169018	FEM1B	chr15	66355195	66357195	0.0
ENSG00000204305	AGER	chr6	32260001	32262001	0.0
ENSG00000196843	ARID5A	chr2	96564185	96566185	0.0
ENSG00000142252	GEMIN7	chr19	50272370	50274370	0.0
ENSG00000198914	POU3F3	chr2	104836401	104838401	0.0
ENSG00000104904	OAZ1	chr19	2218520	2220520	0.0
ENSG00000112493	TAPBP	chr6	33390114	33392114	0.0
ENSG00000139725	RHOF	chr12	120715977	120717977	0.0
ENSG00000204210	ZBTB22	chr6	33393488	33395488	0.0
ENSG00000140836	ATBF1	chr16	71639775	71641775	0.0
ENSG00000167642	SPINT2	chr19	43445042	43447042	0.0
ENSG00000164889	SLC4A2	chr7	150387271	150389271	0.0
ENSG00000173801	JUP	chr17	37196476	37198476	0.0
ENSG00000128714	HOXD13	chr2	176663778	176665778	0.0
ENSG00000209582	SNORA48	chr17	7416755	7418755	0.0
ENSG00000179094	PER1	chr17	7996427	7998427	0.0
ENSG00000013588	GPRC5A	chr12	12932983	12934983	0.0
ENSG00000184640	SEPT9	chr17	72825197	72827197	0.0
ENSG00000208036	hsa-mir-106b	chr7	99529633	99531633	0.0
ENSG00000208324	AC080129.26	chr3	195344161	195346161	0.0
ENSG00000105997	HOXA3	chr7	27158458	27160458	0.0
ENSG00000158710	TAGLN2	chr1	158161908	158163908	0.0
ENSG00000213015	ZNF580	chr19	60842204	60844204	0.0
ENSG00000161011	SQSTM1	chr5	179178503	179180503	0.0
ENSG00000087086	FTL	chr19	54158378	54160378	0.0
ENSG00000170296	GABARAP	chr17	7086477	7088477	0.0
ENSG00000140564	FURIN	chr15	89210889	89212889	0.0
ENSG00000106571	GLI3	chr7	42243137	42245137	0.0
ENSG00000120129	DUSP1	chr5	172130809	172132809	0.0
ENSG00000130724	CHMP2A	chr19	63758298	63760298	0.0
ENSG00000219200	RNASEK	chr17	6854522	6856522	0.0
ENSG00000141448	GATA6	chr18	18001414	18003414	0.0
ENSG00000200259	SNORD35	chr19	54684244	54686244	0.0
ENSG00000137273	FOXF2	chr6	1333068	1335068	0.0
ENSG00000167513	CDT1	chr16	87395687	87397687	0.0
ENSG00000185650	ZFP36L1	chr14	68331206	68333206	0.0
ENSG00000170178	HOXD12	chr2	176670704	176672704	0.0
ENSG00000108294	PSMB3	chr17	34160528	34162528	0.0
ENSG00000209410	AC005004.3	chr22	30481188	30483188	0.0
ENSG00000209707	hsa-mir-24-2	chr19	13808173	13810173	0.0
ENSG00000215076	AL133351.34	chr6	2931881	2933881	0.0
ENSG00000111305	GSG1	chr12	13147886	13149886	0.0
ENSG00000124788	ATXN1	chr6	16869666	16871666	0.0
ENSG00000173862	AC008080.1	chr7	33730118	33732118	0.0
ENSG00000105281	SLC1A5	chr19	51983691	51985691	0.0
ENSG00000180891	CUEDC1	chr17	53387683	53389683	0.0
ENSG00000204673	AKT1S1	chr19	55073528	55075528	0.0
ENSG00000108797	CNTNAP1	chr17	38086158	38088158	0.0
ENSG00000187514	PTMA	chr2	232279507	232281507	0.0
ENSG00000180806	HOXC9	chr12	52678144	52680144	0.0
ENSG00000173581	CCDC106	chr19	60848766	60850766	0.0
ENSG00000204303	AC015802.21	chr17	72063446	72065446	0.0
ENSG00000159131	GART	chr21	33837037	33839037	0.0
ENSG00000196369	BX537114.2	chr1	142625547	142627547	0.0
ENSG00000093010	COMT	chr22	18307256	18309256	0.0
ENSG00000169564	PCBP1	chr2	70166106	70168106	0.0
ENSG00000196154	S100A4	chr1	151789236	151791236	0.0
ENSG00000108187	PBLD	chr10	69762690	69764690	0.0
ENSG00000108788	MLX	chr17	37970604	37972604	0.0
ENSG00000150347	ARID5B	chr10	63329449	63331449	0.0
ENSG00000161654	LSM12	chr17	39499532	39501532	0.0
ENSG00000096746	HNRNPH3	chr10	69759885	69761885	0.0
ENSG00000204228	HSD17B8	chr6	33278397	33280397	0.0
ENSG00000168090	COPS6	chr7	99522519	99524519	0.0
ENSG00000207777	hsa-mir-10a	chr17	44012308	44014308	0.0
ENSG00000167625	ZNF526	chr19	47414332	47416332	0.0
ENSG00000068120	COASY	chr17	37965618	37967618	0.0
ENSG00000130164	LDLR	chr19	11059132	11061132	0.0
ENSG00000196465	MYL6B	chr12	54830602	54832602	0.0
ENSG00000099625	C19orf26	chr19	1188990	1190990	0.0
ENSG00000137337	MDC1	chr6	30793437	30795437	0.0
ENSG00000111300	C12orf30	chr12	111030980	111032980	0.0
ENSG00000054116	TRAPPC3	chr1	36387685	36389685	0.0
ENSG00000150991	UBC	chr12	123965530	123967530	0.0
ENSG00000130402	ACTN4	chr19	43828167	43830167	0.0
ENSG00000204957	AC006486.1	chr19	47436767	47438767	0.0
ENSG00000105723	GSK3A	chr19	47438591	47440591	0.0
ENSG00000173917	HOXB2	chr17	43977392	43979392	0.0
ENSG00000213654	GPSM3	chr6	32271278	32273278	0.0
ENSG00000118971	CCND2	chr12	4251199	4253199	0.0
ENSG00000092841	MYL6	chr12	54836367	54838367	0.0
ENSG00000166886	NAB2	chr12	55766944	55768944	0.0
ENSG00000116871	MAP7D1	chr1	36392153	36394153	0.0
ENSG00000184009	ACTG1	chr17	77094422	77096422	0.0
ENSG00000054598	FOXC1	chr6	1553680	1555680	0.0
ENSG00000204314	PRRT1	chr6	32228838	32230838	0.0
ENSG00000212386	SCARNA16	chr17	72594984	72596984	0.0
ENSG00000162496	DHRS3	chr1	12600381	12602381	0.0
ENSG00000174282	ZBTB4	chr17	7328241	7330241	0.0
ENSG00000143314	MRPL24	chr1	154977547	154979547	0.0
ENSG00000123388	HOXC11	chr12	52651177	52653177	0.0
ENSG00000182095	AC093620.6	chr7	5431571	5433571	0.0
ENSG00000168906	MAT2A	chr2	85617799	85619799	0.0
ENSG00000170004	CHD3	chr17	7726849	7728849	0.0
ENSG00000197705	KLHL14	chr18	28606972	28608972	0.0
ENSG00000096060	FKBP5	chr6	35804336	35806336	0.0
ENSG00000078399	HOXA9	chr7	27175794	27177794	0.0
ENSG00000140332	TLE3	chr15	68177310	68179310	0.0
ENSG00000183337	BCOR	chrX	39841602	39843602	0.0
ENSG00000140350	ANP32A	chr15	66900277	66902277	0.0
ENSG00000006062	MAP3K14	chr17	40750197	40752197	0.0
ENSG00000146112	KIAA1949	chr6	30763651	30765651	0.0
ENSG00000183093	MRPL12	chr17	77278812	77280812	0.0
ENSG00000120093	HOXB3	chr17	44006809	44008809	0.0
ENSG00000204568	MRPS18B	chr6	30691585	30693585	0.0
ENSG00000132130	LHX1	chr17	32366612	32368612	0.0
ENSG00000108511	HOXB6	chr17	44037333	44039333	0.0
ENSG00000197757	HOXC6	chr12	52694909	52696909	0.0
ENSG00000208342	SNORD96	chr5	180601497	180603497	0.0
ENSG00000105516	DBP	chr19	53832435	53834435	0.0
ENSG00000034063	UHRF1	chr19	4858510	4860510	0.0
ENSG00000179604	CDC42EP4	chr17	68819738	68821738	0.0
ENSG00000118050	AC004258.1	chr19	1224520	1226520	0.0
ENSG00000143321	HDGF	chr1	154988864	154990864	0.0
ENSG00000104824	HNRNPL	chr19	44034819	44036819	0.0
ENSG00000173207	CKS1B	chr1	153211753	153213753	0.0
ENSG00000185984	AC005632.2	chr16	21439266	21441266	0.0
ENSG00000105810	CDK6	chr7	92301148	92303148	0.0
ENSG00000198242	RPL23A	chr17	24069147	24071147	0.0
ENSG00000132507	EIF5A	chr17	7149090	7151090	0.0
ENSG00000117877	CD3EAP	chr19	50599307	50601307	0.0
ENSG00000117318	ID3	chr1	23758570	23760570	0.0
ENSG00000170689	HOXB9	chr17	44058834	44060834	0.0
ENSG00000162402	USP24	chr1	55453374	55455374	0.0
ENSG00000137203	TFAP2A	chr6	10527783	10529783	0.0
ENSG00000039650	PNKP	chr19	55062630	55064630	0.0
ENSG00000082641	NFE2L1	chr17	43478720	43480720	0.0
ENSG00000203263	AL135927.14	chr1	154358699	154360699	0.0
ENSG00000112473	SLC39A7	chr6	33274581	33276581	0.0
ENSG00000167371	PRRT2	chr16	29728910	29730910	0.0
ENSG00000204348	DOM3Z	chr6	32048011	32050011	0.0
ENSG00000213190	MLLT11	chr1	149296503	149298503	0.0
ENSG00000013364	MVP	chr16	29737289	29739289	0.0
ENSG00000221191	AL662890.3	chr6	28849671	28851671	0.0
ENSG00000160570	DEDD2	chr19	47416115	47418115	0.0
ENSG00000135547	HEY2	chr6	126108503	126110503	0.0
ENSG00000101665	SMAD7	chr18	44731079	44733079	0.0
ENSG00000104960	PTOV1	chr19	55043950	55045950	0.0
ENSG00000128272	ATF4	chr22	38243646	38245646	0.0
ENSG00000207980	hsa-mir-23a	chr19	13808473	13810473	0.0
ENSG00000215301	DDX3X	chrX	41075595	41077595	0.0
ENSG00000159217	IGF2BP1	chr17	44427773	44429773	0.0
ENSG00000208445	AF235103.4	chr8	145979497	145981497	0.0
ENSG00000183779	ZNF703	chr8	37670467	37672467	0.0
ENSG00000201675	SNORD33	chr19	54683035	54685035	0.0
ENSG00000203315	AC015815.14	chr17	72597496	72599496	0.0
ENSG00000198682	PAPSS2	chr10	89407456	89409456	0.0
ENSG00000124496	TRERF1	chr6	42527767	42529767	0.0
ENSG00000185551	NR2F2	chr15	94668543	94670543	0.0
ENSG00000101040	PRKCBP1	chr20	45418881	45420881	0.0
ENSG00000170421	KRT8	chr12	51585127	51587127	0.0
ENSG00000141480	ARRB2	chr17	4558533	4560533	0.0
ENSG00000067225	PKM2	chr15	70310738	70312738	0.0
ENSG00000037965	HOXC8	chr12	52687157	52689157	0.0
ENSG00000184470	TXNRD2	chr22	18309359	18311359	0.0
ENSG00000129255	MPDU1	chr17	7425854	7427854	0.0
ENSG00000204222	B3GALT4	chr6	33350895	33352895	0.0
ENSG00000213386	AC022217.5	chr5	172122866	172124866	0.0
ENSG00000204256	BRD2	chr6	33042415	33044415	0.0
ENSG00000182199	SHMT2	chr12	55907786	55909786	0.0
ENSG00000199036	hsa-mir-219-1	chr6	33281590	33283590	0.0
ENSG00000198931	APRT	chr16	87405843	87407843	0.0
ENSG00000167470	MIDN	chr19	1197552	1199552	0.0
ENSG00000166508	MCM7	chr7	99537363	99539363	0.0
ENSG00000105327	BBC3	chr19	52427699	52429699	0.0
ENSG00000056972	TRAF3IP2	chr6	112034014	112036014	0.0
ENSG00000186174	BCL9L	chr11	118286823	118288823	0.0
ENSG00000204209	DAXX	chr6	33398765	33400765	0.0
ENSG00000187051	RPS19BP1	chr22	38258806	38260806	0.0
ENSG00000212838	AC093168.3	chr7	72879478	72881478	0.0
ENSG00000125733	TRIP10	chr19	6688707	6690707	0.0
ENSG00000197622	CDC42SE1	chr1	149298749	149300749	0.0
ENSG00000160602	NEK8	chr17	24077959	24079959	0.0
ENSG00000215021	PHB2	chr12	6950152	6952152	0.0
ENSG00000165495	PKNOX2	chr11	124537769	124539769	0.0
ENSG00000205463	AC020916.8	chr19	13811921	13813921	0.0
ENSG00000170684	ZNF296	chr19	50271528	50273528	0.0
ENSG00000170166	HOXD4	chr2	176722359	176724359	0.0
ENSG00000183696	UPP1	chr7	48092766	48094766	0.0
ENSG00000123415	SMUG1	chr12	52869024	52871024	0.0
ENSG00000181222	POLR2A	chr17	7326422	7328422	0.0
ENSG00000182498	RPS18	chr6	33345830	33347830	0.0
ENSG00000068137	PLEKHH3	chr17	38082495	38084495	0.0
ENSG00000104946	TBC1D17	chr19	55070641	55072641	0.0
ENSG00000075426	FOSL2	chr2	28467173	28469173	0.0
ENSG00000198487	AL512274.9	chr6	42218335	42220335	0.0
ENSG00000115844	DLX2	chr2	172675724	172677724	0.0
ENSG00000072310	SREBF1	chr17	17681050	17683050	0.0
ENSG00000109113	RAB34	chr17	24069328	24071328	0.0
ENSG00000157343	C6orf81	chr6	35810833	35812833	0.0
ENSG00000209854	AL034344.24	chr6	1539848	1541848	0.0
ENSG00000220205	AC129492.6	chr17	8007017	8009017	0.0
ENSG00000177606	JUN	chr1	59022587	59024587	0.0
ENSG00000128016	ZFP36	chr19	44587293	44589293	0.0
ENSG00000126749	EMG1	chr12	6948348	6950348	0.0
ENSG00000142541	RPL13A	chr19	54679844	54681844	0.0
ENSG00000189143	CLDN4	chr7	72881129	72883129	0.0
ENSG00000207708	hsa-mir-141	chr12	6941521	6943521	0.0
ENSG00000198353	HOXC4	chr12	52694909	52696909	0.0
ENSG00000104915	STX10	chr19	13122052	13124052	0.0
ENSG00000179036	VAMP2	chr17	8007017	8009017	0.0
ENSG00000105197	TIMM50	chr19	44660892	44662892	0.0
ENSG00000173660	UQCRH	chr1	46539957	46541957	0.0
ENSG00000215067	AC027763.2	chr17	6856377	6858377	0.0
ENSG00000070444	MNT	chr17	2251104	2253104	0.0
ENSG00000103034	NDRG4	chr16	57053118	57055118	0.0
ENSG00000161241	FBXO17	chr19	44158220	44160220	0.0
ENSG00000188493	C19orf54	chr19	45948248	45950248	0.0
ENSG00000177340	AC024940.39	chr12	31366690	31368690	0.0
ENSG00000103449	SALL1	chr16	49742684	49744684	0.0
ENSG00000120075	HOXB5	chr17	44026127	44028127	0.0
ENSG00000146834	MEPCE	chr7	99863190	99865190	0.0
ENSG00000126267	COX6B1	chr19	40828995	40830995	0.0
ENSG00000137404	NRM	chr6	30767176	30769176	0.0
ENSG00000176896	RP11-30A20.3	chrX	13579146	13581146	0.0
ENSG00000184349	EFNA5	chr5	107034213	107036213	0.0
ENSG00000114315	HES1	chr3	195334628	195336628	0.0
ENSG00000202067	Y_RNA	chr12	55906024	55908024	0.0
ENSG00000188015	S100A3	chr1	151788358	151790358	0.0
ENSG00000104881	PPP1R13L	chr19	50600136	50602136	0.0
ENSG00000171425	ZNF581	chr19	60844798	60846798	0.0
ENSG00000107614	TRDMT1	chr10	17283687	17285687	0.0
ENSG00000207782	hsa-mir-150	chr19	54695937	54697937	0.0
ENSG00000180818	HOXC10	chr12	52663213	52665213	0.0
ENSG00000123815	ADCK4	chr19	45914440	45916440	0.0
ENSG00000161016	AF235103.4	chr8	145988609	145990609	0.0
ENSG00000108262	GIT1	chr17	24940736	24942736	0.0
ENSG00000139146	FAM60A	chr12	31370386	31372386	0.0
ENSG00000076108	BAZ2A	chr12	55316430	55318430	0.0
ENSG00000132478	UNK	chr17	71290532	71292532	0.0
ENSG00000204304	PBX2	chr6	32265941	32267941	0.0
ENSG00000109118	PHF12	chr17	24302634	24304634	0.0
ENSG00000166949	SMAD3	chr15	65143249	65145249	0.0
ENSG00000200067	U4	chr2	232282479	232284479	0.0
ENSG00000205673	AP000569.1	chr21	34241100	34243100	0.0
ENSG00000137331	IER3	chr6	30820306	30822306	0.0
ENSG00000169242	EFNA1	chr1	153364560	153366560	0.0
ENSG00000182742	HOXB4	chr17	44010742	44012742	0.0
ENSG00000005483	MLL5	chr7	104439873	104441873	0.0
ENSG00000115266	APC2	chr19	1399148	1401148	3.0942560406e-308
ENSG00000034152	MAP2K3	chr17	21126561	21128561	3.72337269469e-308
ENSG00000115268	RPS15	chr19	1387363	1389363	3.0942560406e-308
ENSG00000126461	SCAF1	chr19	54835194	54837194	2.25049543198e-307
ENSG00000178921	PFAS	chr17	8091362	8093362	2.56656468996e-307
ENSG00000126458	RRAS	chr19	54835212	54837212	2.25049543198e-307
ENSG00000178971	C17orf68	chr17	8092138	8094138	2.56656468996e-307
ENSG00000165699	TSC1	chr9	134809841	134811841	9.6200941848e-307
ENSG00000165702	GFI1B	chr9	134808753	134810753	9.6200941848e-307
ENSG00000113504	SLC12A7	chr5	1165172	1167172	2.76820187305e-306
ENSG00000143633	C1orf131	chr1	229443547	229445547	3.18568071889e-306
ENSG00000116906	GNPAT	chr1	229441583	229443583	3.18568071889e-306
ENSG00000184508	HDDC3	chr15	89276803	89278803	4.12349513769e-306
ENSG00000140553	UNC45A	chr15	89272414	89274414	4.12349513769e-306
ENSG00000101972	STAG2	chrX	122919743	122921743	9.06469312735e-305
ENSG00000071282	LMCD1	chr3	8516507	8518507	4.1854107789e-304
ENSG00000130202	PVRL2	chr19	50039233	50041233	9.88697281549e-304
ENSG00000214084	AC132872.17	chr17	77870698	77872698	1.04471147121e-303
ENSG00000205562	AL049775.2	chr14	85066085	85068085	1.0442192977e-303
ENSG00000185070	FLRT2	chr14	85064241	85066241	1.0442192977e-303
ENSG00000120784	ZFP30	chr19	42838153	42840153	1.2699453437e-303
ENSG00000141574	SECTM1	chr17	77885210	77887210	1.04471147121e-303
ENSG00000215157	AC093734.3	chr7	1534867	1536867	7.50222350629e-303
ENSG00000198517	MAFK	chr7	1534894	1536894	7.50222350629e-303
ENSG00000166289	PLEKHF1	chr19	34845803	34847803	1.37970170333e-302
ENSG00000180592	C10orf140	chr10	21854617	21856617	2.26347050983e-302
ENSG00000105202	FBL	chr19	45028848	45030848	2.31627533947e-301
ENSG00000100316	RPL3	chr22	38045616	38047616	4.58698536907e-301
ENSG00000209482	snoU83B	chr22	38041258	38043258	4.58698536907e-301
ENSG00000200465	SNORD43	chr22	38045064	38047064	4.58698536907e-301
ENSG00000209480	snoU83B	chr22	38039862	38041862	4.58698536907e-301
ENSG00000197822	OCLN	chr5	68821875	68823875	2.90430062897e-300
ENSG00000138795	LEF1	chr4	109309027	109311027	6.62074424138e-300
ENSG00000114861	FOXP1	chr3	71715830	71717830	2.88896169435e-299
ENSG00000175197	DDIT3	chr12	56200567	56202567	7.99994249433e-299
ENSG00000166987	MBD6	chr12	56200926	56202926	7.99994249433e-299
ENSG00000208028	hsa-mir-616	chr12	56199309	56201309	7.99994249433e-299
ENSG00000105974	CAV1	chr7	115950075	115952075	1.15128408852e-298
ENSG00000170836	PPM1D	chr17	56030336	56032336	1.5572555897e-298
ENSG00000136450	SFRS1	chr17	53439706	53441706	6.38464296815e-298
ENSG00000171206	TRIM8	chr10	104392242	104394242	2.01744510473e-297
ENSG00000112685	EXOC2	chr6	638109	640109	4.2541337551e-297
ENSG00000205434	AC106818.2	chr5	92959819	92961819	1.36795207476e-296
ENSG00000002834	LASP1	chr17	34277894	34279894	2.12540905459e-296
ENSG00000115738	ID2	chr2	8734426	8736426	2.57613535038e-296
ENSG00000113369	ARRDC3	chr5	90714877	90716877	4.76488225492e-296
ENSG00000153234	NR4A2	chr2	156897474	156899474	7.8274763026e-296
ENSG00000122359	ANXA11	chr10	81955413	81957413	8.11087461977e-296
ENSG00000123595	RAB9A	chrX	13615262	13617262	5.23333208683e-293
ENSG00000164898	C7orf55	chr7	138674614	138676614	7.94423618443e-293
ENSG00000143751	C1orf55	chr1	224253689	224255689	1.08591296371e-292
ENSG00000178042	ZNF260	chr19	41711014	41713014	7.23772925727e-292
ENSG00000171570	EGLN2	chr19	45994959	45996959	1.03663008038e-291
ENSG00000112837	TBX18	chr6	85530673	85532673	1.52776752045e-291
ENSG00000178863	AC008738.7	chr19	38483902	38485902	3.4440738565e-291
ENSG00000184771	CEBPA	chr19	38485044	38487044	3.4440738565e-291
ENSG00000158527	AC025279.6	chr16	29208161	29210161	4.2395356968e-291
ENSG00000198106	RUNDC2B	chr16	29208161	29210161	4.2395356968e-291
ENSG00000140990	NDUFB10	chr16	1947520	1949520	4.45915001572e-291
ENSG00000206811	SNORA64	chr16	1952468	1954468	4.45915001572e-291
ENSG00000140988	RPS2	chr16	1954828	1956828	4.45915001572e-291
ENSG00000179580	RNF151	chr16	1955275	1957275	4.45915001572e-291
ENSG00000207405	SNORA64	chr16	1953108	1955108	4.45915001572e-291
ENSG00000117707	PROX1	chr1	212226483	212228483	5.4352869762e-291
ENSG00000161265	U2AF1L4	chr19	40928176	40930176	8.10818892688e-291
ENSG00000205155	PSENEN	chr19	40926334	40928334	8.10818892688e-291
ENSG00000126246	TMEM149	chr19	40925191	40927191	8.10818892688e-291
ENSG00000188223	LIN37	chr19	40929339	40931339	8.10818892688e-291
ENSG00000111319	SCNN1A	chr12	6354976	6356976	2.92787024051e-290
ENSG00000161326	DUSP14	chr17	32922064	32924064	8.68947889595e-290
ENSG00000105576	TNPO2	chr19	12694078	12696078	1.4298937355e-289
ENSG00000107816	LZTS2	chr10	102744955	102746955	3.68202295697e-289
ENSG00000135482	ZC3H10	chr12	54796297	54798297	7.797387648e-289
ENSG00000168367	AC092327.4	chr16	84936786	84938786	9.0471025323e-288
ENSG00000161940	BCL6B	chr17	6865093	6867093	2.65572165508e-286
ENSG00000207929	hsa-mir-195	chr17	6861744	6863744	2.65572165508e-286
ENSG00000207791	hsa-mir-497	chr17	6862065	6864065	2.65572165508e-286
ENSG00000188554	AC109326.11	chr17	38574772	38576772	3.07688374114e-286
ENSG00000178401	DNAJC22	chr12	48024967	48026967	4.46107040727e-286
ENSG00000141367	CLTC	chr17	55049832	55051832	4.83985154073e-286
ENSG00000143702	CEP170	chr1	241485331	241487331	7.70045917752e-286
ENSG00000054282	SDCCAG8	chr1	241483943	241485943	7.70045917752e-286
ENSG00000166888	STAT6	chr12	55791428	55793428	6.44755835698e-285
ENSG00000119669	C14orf4	chr14	76563888	76565888	3.50564990682e-284
ENSG00000136231	IGF2BP3	chr7	23476520	23478520	5.80028635349e-284
ENSG00000152661	GJA1	chr6	121796444	121798444	6.75158755209e-284
ENSG00000135535	CD164	chr6	109810340	109812340	9.92996805897e-284
ENSG00000186577	C6orf1	chr6	34324882	34326882	1.18088276657e-283
ENSG00000013441	CLK1	chr2	201437667	201439667	1.54495771598e-283
ENSG00000212201	ENSG00000212201	chr2	201436215	201438215	1.54495771598e-283
ENSG00000213922	AC011500.7	chr19	44620052	44622052	3.68019493519e-283
ENSG00000105193	RPS16	chr19	44618458	44620458	3.68019493519e-283
ENSG00000166750	SLFN5	chr17	30592199	30594199	1.21514886339e-282
ENSG00000078618	NRD1	chr1	52116974	52118974	1.29075515863e-282
ENSG00000153976	HS3ST3A1	chr17	13445969	13447969	1.18129211358e-281
ENSG00000014914	MTMR11	chr1	148176876	148178876	1.24393390818e-281
ENSG00000177721	C5orf39	chr5	43079029	43081029	2.18030433899e-281
ENSG00000215068	AC025171.8	chr5	43075952	43077952	2.18030433899e-281
ENSG00000143578	CREB3L4	chr1	152205003	152207003	2.44409894023e-281
ENSG00000143570	SLC39A1	chr1	152206812	152208812	2.44409894023e-281
ENSG00000091640	SPAG7	chr17	4811856	4813856	2.44844631104e-281
ENSG00000071575	TRIB2	chr2	12772466	12774466	3.70564479292e-281
ENSG00000100836	PABPN1	chr14	22857337	22859337	9.93703189957e-281
ENSG00000138029	HADHB	chr2	26319120	26321120	9.93703189957e-281
ENSG00000084754	HADHA	chr2	26321098	26323098	9.93703189957e-281
ENSG00000173334	TRIB1	chr8	126509745	126511745	1.63906408591e-280
ENSG00000124688	MAD2L1BP	chr6	43706667	43708667	2.01459727222e-280
ENSG00000172432	GTPBP2	chr6	43704961	43706961	2.01459727222e-280
ENSG00000155380	SLC16A1	chr1	113300498	113302498	3.03110073359e-280
ENSG00000003402	CFLAR	chr2	201687135	201689135	4.92650555427e-280
ENSG00000163125	RPRD2	chr1	148601211	148603211	9.43165674814e-280
ENSG00000158864	NDUFS2	chr1	159433729	159435729	1.02391721493e-279
ENSG00000158859	ADAMTS4	chr1	159435469	159437469	1.02391721493e-279
ENSG00000146223	RPL7L1	chr6	42953351	42955351	3.60097313533e-279
ENSG00000166483	WEE1	chr11	9548916	9550916	3.60097313533e-279
ENSG00000197573	CYP2B7P1	chr19	46120010	46122010	7.23168949565e-279
ENSG00000141738	GRB7	chr17	35145713	35147713	7.25007672741e-279
ENSG00000094916	CBX5	chr12	52960153	52962153	1.05854726839e-278
ENSG00000135486	HNRNPA1	chr12	52958755	52960755	1.05854726839e-278
ENSG00000113739	STC2	chr5	172689112	172691112	1.92617851188e-278
ENSG00000156650	MYST4	chr10	76253346	76255346	1.96646748524e-278
ENSG00000136193	SCRN1	chr7	29995902	29997902	3.09885191266e-278
ENSG00000171617	ENC1	chr5	73972273	73974273	3.65534433644e-278
ENSG00000171345	KRT19	chr17	36938167	36940167	4.77749320758e-278
ENSG00000112319	EYA4	chr6	133602188	133604188	1.24813044653e-277
ENSG00000204188	GGNBP1	chr6	33657493	33659493	2.53692824903e-277
ENSG00000207550	hsa-mir-99b	chr19	56885677	56887677	3.40022948226e-277
ENSG00000208008	hsa-mir-125a	chr19	56886319	56888319	3.40022948226e-277
ENSG00000182310	AC018755.3	chr19	56886409	56888409	3.40022948226e-277
ENSG00000198972	hsa-let-7e	chr19	56885851	56887851	3.40022948226e-277
ENSG00000100010	MTP18	chr22	29149720	29151720	1.20415340493e-276
ENSG00000164251	F2RL1	chr5	76148610	76150610	1.54978564312e-276
ENSG00000197782	ZNF780A	chr19	45288685	45290685	1.78345348971e-276
ENSG00000183891	TTC32	chr2	19965228	19967228	9.1292139946e-276
ENSG00000105699	LSR	chr19	40429399	40431399	1.05054873044e-275
ENSG00000121851	POLR3GL	chr1	144181744	144183744	1.28774203955e-275
ENSG00000181039	ANKRD34A	chr1	144179865	144181865	1.28774203955e-275
ENSG00000152022	LIX1L	chr1	144186516	144188516	1.28774203955e-275
ENSG00000167962	ZNF598	chr16	1999745	2001745	1.98125444732e-275
ENSG00000148841	ITPRIP	chr10	106088152	106090152	5.77902011491e-275
ENSG00000188396	TCTEX1D4	chr1	45045544	45047544	6.76591925755e-275
ENSG00000214143	AC040980.1	chr17	71484896	71486896	2.0213192135e-274
ENSG00000161533	ACOX1	chr17	71487039	71489039	2.0213192135e-274
ENSG00000108504	CDK3	chr17	71484936	71486936	2.0213192135e-274
ENSG00000204371	EHMT2	chr6	31973433	31975433	2.38557073433e-274
ENSG00000204366	ZBTB12	chr6	31977748	31979748	2.38557073433e-274
ENSG00000203943	SAMD13	chr1	84534633	84536633	2.49957166654e-274
ENSG00000103051	COG4	chr16	69114958	69116958	4.72721517943e-274
ENSG00000189091	SF3B3	chr16	69113202	69115202	4.72721517943e-274
ENSG00000201785	SNORD83	chr6	31612205	31614205	9.62216838149e-274
ENSG00000200684	SNORD83	chr6	31616934	31618934	9.62216838149e-274
ENSG00000197202	ZNF452	chr6	28663091	28665091	1.37862513488e-273
ENSG00000146386	C6orf115	chr6	139389512	139391512	1.72975990151e-273
ENSG00000139269	INHBE	chr12	56133363	56135363	1.83302256497e-273
ENSG00000111087	GLI1	chr12	56138201	56140201	1.83302256497e-273
ENSG00000168137	SETD5	chr3	9412403	9414403	1.15617628378e-272
ENSG00000206573	AC018506.5	chr3	9413668	9415668	1.15617628378e-272
ENSG00000180011	ZADH2	chr18	71050105	71052105	4.0844441643e-272
ENSG00000179981	TSHZ1	chr18	71049719	71051719	4.0844441643e-272
ENSG00000168702	LRP1B	chr2	142604768	142606768	8.29916912028e-272
ENSG00000008294	SPAG9	chr17	46553204	46555204	3.08154837937e-271
ENSG00000145860	RNF145	chr5	158567412	158569412	6.26530225411e-271
ENSG00000142864	SERBP1	chr1	67668711	67670711	1.96478463646e-270
ENSG00000106689	LHX2	chr9	125811710	125813710	2.37769976688e-270
ENSG00000198920	KIAA0753	chr17	6484971	6486971	3.09445449188e-270
ENSG00000129235	TXNL5	chr17	6482946	6484946	3.09445449188e-270
ENSG00000186020	ZNF529	chr19	41756030	41758030	3.53140118384e-270
ENSG00000130311	DDA1	chr19	17279350	17281350	3.82991395232e-270
ENSG00000130312	MRPL34	chr19	17275477	17277477	3.82991395232e-270
ENSG00000127220	ABHD8	chr19	17275282	17277282	3.82991395232e-270
ENSG00000149948	HMGA2	chr12	64502507	64504507	6.56020187878e-270
ENSG00000205171	AC135891.3	chr12	64507021	64509021	6.56020187878e-270
ENSG00000085832	EPS15	chr1	51757583	51759583	9.14671020311e-270
ENSG00000134030	KIAA0427	chr18	44317425	44319425	4.69597255385e-269
ENSG00000129450	SIGLEC9	chr19	56317977	56319977	1.19136662827e-268
ENSG00000170522	ELOVL6	chr4	111339258	111341258	1.2077614758e-268
ENSG00000082898	XPO1	chr2	61618922	61620922	2.10291634026e-268
ENSG00000011422	PLAUR	chr19	48866342	48868342	3.68796122961e-268
ENSG00000120149	MSX2	chr5	174082181	174084181	6.7271858939e-268
ENSG00000166938	DIS3L	chr15	64370714	64372714	8.23127121984e-268
ENSG00000137413	TAF8	chr6	42124229	42126229	2.37826492742e-267
ENSG00000112576	CCND3	chr6	42124402	42126402	2.37826492742e-267
ENSG00000006125	AP2B1	chr17	30936395	30938395	5.59897484679e-267
ENSG00000096093	EFHC1	chr6	52390953	52392953	7.43497511481e-267
ENSG00000152904	GGPS1	chr1	233556376	233558376	2.42529456953e-266
ENSG00000054267	ARID4B	chr1	233558155	233560155	2.42529456953e-266
ENSG00000200368	ENSG00000200368	chr12	6921252	6923252	9.01841411105e-266
ENSG00000111678	C12orf57	chr12	6921464	6923464	9.01841411105e-266
ENSG00000111679	PTPN6	chr12	6924001	6926001	9.01841411105e-266
ENSG00000186665	C17orf58	chr17	63420130	63422130	1.26733495677e-265
ENSG00000183691	NOG	chr17	52024274	52026274	2.94893663983e-265
ENSG00000007341	ST7L	chr1	112963563	112965563	2.98641875917e-265
ENSG00000116489	CAPZA1	chr1	112961306	112963306	2.98641875917e-265
ENSG00000178764	ZHX2	chr8	123861082	123863082	6.54300670436e-265
ENSG00000089094	FBXL10	chr12	120503272	120505272	8.7196210199e-265
ENSG00000104368	PLAT	chr8	42184351	42186351	8.7196210199e-265
ENSG00000139117	CPNE8	chr12	37587449	37589449	5.06416318943e-264
ENSG00000180667	YOD1	chr1	205292948	205294948	5.39265885155e-264
ENSG00000123836	PFKFB2	chr1	205291243	205293243	5.39265885155e-264
ENSG00000203804	C1orf138	chr1	148801215	148803215	6.29923304698e-264
ENSG00000137267	TUBB2A	chr6	3102808	3104808	1.39269567351e-263
ENSG00000203557	AL031963.40	chr6	3111598	3113598	1.39269567351e-263
ENSG00000176125	UFSP1	chr7	100325065	100327065	1.60555581548e-263
ENSG00000179576	AL356512.19	chr1	243200462	243202462	2.36290952948e-263
ENSG00000203666	EFCAB2	chr1	243197794	243199794	2.36290952948e-263
ENSG00000164385	C6orf195	chr6	2580297	2582297	2.51845992564e-263
ENSG00000123685	SNFT	chr1	210939950	210941950	5.52098915265e-263
ENSG00000159023	EPB41	chr1	29084215	29086215	1.000582952e-262
ENSG00000199756	Y_RNA	chr1	29080934	29082934	1.000582952e-262
ENSG00000160410	SHKBP1	chr19	45772630	45774630	1.20651488104e-262
ENSG00000079432	CIC	chr19	47478657	47480657	1.74315752262e-262
ENSG00000186017	ZNF566	chr19	41672183	41674183	3.71768462675e-262
ENSG00000170604	IRF2BP1	chr19	51080872	51082872	4.84328486437e-262
ENSG00000102678	FGF9	chr13	21141215	21143215	9.34451459656e-262
ENSG00000137764	MAP2K5	chr15	65620075	65622075	2.02746961318e-261
ENSG00000204623	AL671277.5	chr6	30136900	30138900	7.09835100387e-261
ENSG00000196299	C6orf12	chr6	30136735	30138735	7.09835100387e-261
ENSG00000066379	ZNRD1	chr6	30135013	30137013	7.09835100387e-261
ENSG00000105373	GLTSCR2	chr19	52938620	52940620	1.03076750573e-260
ENSG00000026652	AGPAT4	chr6	161615097	161617097	2.71171212974e-260
ENSG00000178977	C17orf44	chr17	8068086	8070086	2.84555920647e-260
ENSG00000203347	AC007785.1	chr19	51272486	51274486	5.31697753277e-260
ENSG00000204866	IGFL2	chr19	51272062	51274062	5.31697753277e-260
ENSG00000201405	Y_RNA	chr1	23567334	23569334	1.0739414557e-259
ENSG00000187251	C1orf213	chr1	23566051	23568051	1.0739414557e-259
ENSG00000125945	ZNF436	chr1	23568944	23570944	1.0739414557e-259
ENSG00000208497	AC018737.9	chr2	122123673	122125673	2.06793952922e-259
ENSG00000074054	CLASP1	chr2	122123509	122125509	2.06793952922e-259
ENSG00000206775	SNORD37	chr19	3933570	3935570	2.19441737167e-259
ENSG00000167658	EEF2	chr19	3936461	3938461	2.19441737167e-259
ENSG00000118640	VAMP8	chr2	85656228	85658228	2.84515989818e-259
ENSG00000118503	TNFAIP3	chr6	138228274	138230274	3.85620769704e-259
ENSG00000092421	SEMA6A	chr5	115938529	115940529	1.28844227403e-258
ENSG00000115461	IGFBP5	chr2	217268516	217270516	3.19060340628e-258
ENSG00000170175	CHRNB1	chr17	7287130	7289130	3.92755787682e-258
ENSG00000161958	FGF11	chr17	7281413	7283413	3.92755787682e-258
ENSG00000181284	TMEM102	chr17	7277486	7279486	3.92755787682e-258
ENSG00000108439	PNPO	chr17	43371916	43373916	7.03013165709e-258
ENSG00000114251	WNT5A	chr3	55496371	55498371	7.28515031395e-258
ENSG00000208011	hsa-mir-92b	chr1	153429592	153431592	1.8680507677e-257
ENSG00000185499	MUC1	chr1	153429330	153431330	1.8680507677e-257
ENSG00000144366	GULP1	chr2	188863635	188865635	8.75732533681e-257
ENSG00000196866	HIST1H2AM	chr6	27968906	27970906	1.15105369489e-256
ENSG00000196331	HIST1H2BO	chr6	27967199	27969199	1.15105369489e-256
ENSG00000197153	HIST1H3J	chr6	27966549	27968549	1.15105369489e-256
ENSG00000182944	EWSR1	chr22	27992017	27994017	1.57847802063e-256
ENSG00000100263	RHBDD3	chr22	27993937	27995937	1.57847802063e-256
ENSG00000139163	ETNK1	chr12	22667343	22669343	1.7218905088e-256
ENSG00000171174	RBKS	chr2	27966727	27968727	2.60786483828e-256
ENSG00000158019	BRE	chr2	27964986	27966986	2.60786483828e-256
ENSG00000182224	CYB5D1	chr17	7700038	7702038	4.15647591089e-256
ENSG00000167874	TMEM88	chr17	7697101	7699101	4.15647591089e-256
ENSG00000183011	LSMD1	chr17	7701897	7703897	4.15647591089e-256
ENSG00000198356	ASNA1	chr19	12707306	12709306	6.82680042844e-256
ENSG00000123144	C19orf43	chr19	12706529	12708529	6.82680042844e-256
ENSG00000143190	POU2F1	chr1	165454744	165456744	7.98387577581e-256
ENSG00000170832	USP32	chr17	55824368	55826368	2.51804030579e-255
ENSG00000127995	CASD1	chr7	93975120	93977120	2.8570527832e-255
ENSG00000152292	SH2D6	chr2	85497565	85499565	2.85950294183e-255
ENSG00000131378	RFTN1	chr3	16530226	16532226	2.95340385777e-255
ENSG00000162613	FUBP1	chr1	78217365	78219365	3.37716715597e-255
ENSG00000142192	APP	chr21	26465003	26467003	6.18996243049e-255
ENSG00000005700	IBTK	chr6	83014190	83016190	7.04452188305e-255
ENSG00000203667	FAM36A	chr1	243063587	243065587	2.99464801051e-254
ENSG00000108819	PPP1R9B	chr17	45582873	45584873	3.46995136293e-254
ENSG00000097046	CDC7	chr1	91737012	91739012	3.94611925181e-254
ENSG00000154059	IMPACT	chr18	20258680	20260680	5.7826266804e-254
ENSG00000199636	Y_RNA	chr18	20261467	20263467	5.7826266804e-254
ENSG00000113916	BCL6	chr3	188946169	188948169	6.05380225272e-254
ENSG00000143294	PRCC	chr1	155001898	155003898	6.79415264123e-254
ENSG00000124444	ZNF576	chr19	48790384	48792384	9.51513854969e-254
ENSG00000167378	IRGQ	chr19	48791516	48793516	9.51513854969e-254
ENSG00000074696	PTPLAD1	chr15	63607878	63609878	1.86241277505e-253
ENSG00000151743	AMN1	chr12	31773319	31775319	1.88092004014e-253
ENSG00000198431	TXNRD1	chr12	103202857	103204857	2.75750141774e-253
ENSG00000199071	hsa-mir-423	chr17	25466223	25468223	3.95449057092e-253
ENSG00000213253	AC011446.6	chr19	13130692	13132692	1.31953155349e-252
ENSG00000137831	UACA	chr15	68842904	68844904	1.93272682378e-252
ENSG00000105655	ISYNA1	chr19	18409943	18411943	2.16040888893e-252
ENSG00000153187	HNRNPU	chr1	243094450	243096450	3.35364010329e-252
ENSG00000131586	MRPL20	chr1	1332524	1334524	4.45184684273e-252
ENSG00000198755	RPL10A	chr6	35542156	35544156	5.28118321051e-252
ENSG00000185808	PIGP	chr21	37367340	37369340	7.19620737029e-252
ENSG00000182670	TTC3	chr21	37365441	37367441	7.19620737029e-252
ENSG00000131652	THOC6	chr16	3012094	3014094	8.77751332027e-252
ENSG00000184697	CLDN6	chr16	3010073	3012073	8.77751332027e-252
ENSG00000006327	TNFRSF12A	chr16	3008361	3010361	8.77751332027e-252
ENSG00000103145	HCFC1R1	chr16	3014288	3016288	8.77751332027e-252
ENSG00000117713	ARID1A	chr1	26893109	26895109	1.47136334234e-251
ENSG00000209875	AC115989.6	chr17	19493492	19495492	3.5593284785e-251
ENSG00000072210	ALDH3A2	chr17	19490641	19492641	3.5593284785e-251
ENSG00000170017	ALCAM	chr3	106566403	106568403	3.97474963583e-251
ENSG00000143569	UBAP2L	chr1	152457279	152459279	7.67606982659e-251
ENSG00000143612	C1orf43	chr1	152459897	152461897	7.67606982659e-251
ENSG00000114573	ATP6V1A	chr3	114946598	114948598	2.93976341859e-250
ENSG00000121579	NAT13	chr3	114947786	114949786	2.93976341859e-250
ENSG00000072041	SLC6A15	chr12	83830705	83832705	5.0548840317e-250
ENSG00000113552	GNPDA1	chr5	141372776	141374776	6.93565755423e-250
ENSG00000181610	MRPS23	chr17	53282407	53284407	8.06752537608e-250
ENSG00000105538	RASIP1	chr19	53935782	53937782	2.17812367007e-249
ENSG00000182264	IZUMO1	chr19	53941978	53943978	2.17812367007e-249
ENSG00000112308	C6orf62	chr6	24828108	24830108	2.7088996e-249
ENSG00000174448	STARD6	chr18	50134941	50136941	3.06328560993e-249
ENSG00000166845	C18orf54	chr18	50137169	50139169	3.06328560993e-249
ENSG00000208859	AC090164.22	chr15	100006038	100008038	3.76676328604e-249
ENSG00000184277	TM2D3	chr15	100010117	100012117	3.76676328604e-249
ENSG00000061936	SFRS8	chr12	130759588	130761588	4.03304782235e-249
ENSG00000204590	GNL1	chr6	30632987	30634987	4.21416730774e-249
ENSG00000204576	PRR3	chr6	30630735	30632735	4.21416730774e-249
ENSG00000113407	TARS	chr5	33474655	33476655	1.06801325757e-248
ENSG00000105771	C19orf61	chr19	48950904	48952904	1.11065195584e-248
ENSG00000196878	LAMB3	chr1	207892443	207894443	1.14223771916e-248
ENSG00000139722	VPS37B	chr12	121946665	121948665	2.50563445012e-248
ENSG00000131149	KIAA0182	chr16	84200524	84202524	3.99475787351e-248
ENSG00000218009	AC012314.19	chr19	59405098	59407098	1.40037729892e-247
ENSG00000013275	PSMC4	chr19	45166913	45168913	2.14265767326e-247
ENSG00000220032	AC018413.10	chr18	72334465	72336465	2.31394481468e-247
ENSG00000138829	FBN2	chr5	127901634	127903634	2.31394481468e-247
ENSG00000184271	POU6F1	chr12	49897744	49899744	2.47267429693e-247
ENSG00000189060	H1F0	chr22	36529060	36531060	2.62378047415e-247
ENSG00000100116	GCAT	chr22	36531858	36533858	2.62378047415e-247
ENSG00000136758	YME1L1	chr10	27483327	27485327	3.05340418901e-247
ENSG00000120539	MASTL	chr10	27482298	27484298	3.05340418901e-247
ENSG00000201207	Y_RNA	chr6	31737044	31739044	4.00333515015e-247
ENSG00000204438	BAT4	chr6	31742039	31744039	4.00333515015e-247
ENSG00000204435	CSNK2B	chr6	31738992	31740992	4.00333515015e-247
ENSG00000104866	LRRC68	chr19	50286058	50288058	6.63043876605e-247
ENSG00000156299	TIAM1	chr21	31853161	31855161	1.84567008894e-246
ENSG00000164649	CDCA7L	chr7	21952227	21954227	2.48225014912e-246
ENSG00000123636	BAZ2B	chr2	160181326	160183326	3.42709771991e-246
ENSG00000159335	PTMS	chr12	6743802	6745802	3.73451954099e-246
ENSG00000175182	FAM131A	chr3	185534415	185536415	7.00150072916e-246
ENSG00000214156	AC078797.20	chr3	185536047	185538047	7.00150072916e-246
ENSG00000186063	AIDA	chr1	220952487	220954487	1.39862841515e-245
ENSG00000162819	C1orf58	chr1	220950529	220952529	1.39862841515e-245
ENSG00000220323	HIST1H2BN	chr6	27912302	27914302	1.93784849041e-245
ENSG00000184348	HIST1H2AK	chr6	27914096	27916096	1.93784849041e-245
ENSG00000067082	COPEB	chr10	3817455	3819455	2.12599104053e-245
ENSG00000212339	SCARNA18	chr18	45592729	45594729	4.26749077026e-245
ENSG00000212352	SCARNA17	chr18	45592501	45594501	4.26749077026e-245
ENSG00000167315	ACAA2	chr18	45593900	45595900	4.26749077026e-245
ENSG00000112414	GPR126	chr6	142662759	142664759	4.83425330151e-245
ENSG00000182185	RAD51L1	chr14	67354262	67356262	5.70478568343e-245
ENSG00000072121	ZFYVE26	chr14	67353055	67355055	5.70478568343e-245
ENSG00000137269	LRRC1	chr6	53765737	53767737	6.08378704784e-245
ENSG00000080986	KNTC2	chr18	2559579	2561579	7.52812817627e-245
ENSG00000101574	METTL4	chr18	2561489	2563489	7.52812817627e-245
ENSG00000186594	C17orf91	chr17	1566255	1568255	7.53533626847e-245
ENSG00000167716	WDR81	chr17	1564580	1566580	7.53533626847e-245
ENSG00000185561	TLCD2	chr17	1560412	1562412	7.53533626847e-245
ENSG00000199060	hsa-mir-22	chr17	1564035	1566035	7.53533626847e-245
ENSG00000138614	C15orf44	chr15	63690522	63692522	9.06157812653e-245
ENSG00000108474	PIGL	chr17	16059234	16061234	9.99698156933e-245
ENSG00000141027	NCOR1	chr17	16059570	16061570	9.99698156933e-245
ENSG00000125319	C17orf53	chr17	39572852	39574852	1.00605107978e-244
ENSG00000212446	U6	chr17	39568883	39570883	1.00605107978e-244
ENSG00000177853	ZNF518	chr10	97877646	97879646	1.27814973253e-244
ENSG00000159596	TMEM69	chr1	45924434	45926434	1.953662108e-244
ENSG00000159592	GPBP1L1	chr1	45924795	45926795	1.953662108e-244
ENSG00000049192	ADAMTS6	chr5	64813460	64815460	2.07212360922e-244
ENSG00000189079	ARID2	chr12	44407887	44409887	2.28295894029e-244
ENSG00000113013	HSPA9B	chr5	137939014	137941014	2.38718101368e-244
ENSG00000108107	RPL28	chr19	60587112	60589112	2.71806653292e-244
ENSG00000131473	ACLY	chr17	37328798	37330798	2.98039626148e-244
ENSG00000196544	C17orf59	chr17	8034183	8036183	3.60705779164e-244
ENSG00000167131	CCDC103	chr17	40330668	40332668	7.05872226908e-244
ENSG00000214447	FAM187A	chr17	40330668	40332668	7.05872226908e-244
ENSG00000108883	EFTUD2	chr17	40332289	40334289	7.05872226908e-244
ENSG00000167196	FBXO22	chr15	73981255	73983255	9.23156957627e-244
ENSG00000171843	MLLT3	chr9	20612514	20614514	1.16740228626e-243
ENSG00000099364	FBXL19	chr16	30840919	30842919	2.45500012259e-243
ENSG00000212972	AC135048.2	chr16	30841786	30843786	2.45500012259e-243
ENSG00000196951	AC114771.3	chr4	141434998	141436998	3.08366166857e-243
ENSG00000196419	XRCC6	chr22	40345241	40347241	3.90282282158e-243
ENSG00000100418	FAM152B	chr22	40346966	40348966	3.90282282158e-243
ENSG00000156642	NPTN	chr15	71712806	71714806	4.10861968351e-243
ENSG00000204580	DDR1	chr6	30954784	30956784	4.55484507328e-243
ENSG00000116698	SMG7	chr1	181706257	181708257	4.68166727293e-243
ENSG00000106105	GARS	chr7	30598706	30600706	4.81242628247e-243
ENSG00000074800	ENO1	chr1	8861367	8863367	5.03544146406e-243
ENSG00000075624	ACTB	chr7	5536758	5538758	5.82294544309e-243
ENSG00000143933	CALM2	chr2	47257154	47259154	5.98551590472e-243
ENSG00000158691	ZSCAN12	chr6	28475490	28477490	9.64002982024e-243
ENSG00000178386	ZNF223	chr19	49249170	49251170	1.56907593309e-242
ENSG00000060982	BCAT1	chr12	24993499	24995499	1.90200357773e-242
ENSG00000026025	VIM	chr10	17309250	17311250	1.97388726348e-242
ENSG00000140455	USP3	chr15	61581863	61583863	5.47958648288e-242
ENSG00000210298	AC078778.34	chr12	52935960	52937960	7.78073849413e-242
ENSG00000025039	RRAGD	chr6	90178714	90180714	1.13004059261e-241
ENSG00000092020	C14orf10	chr14	34661270	34663270	1.5666083778e-241
ENSG00000100890	KIAA0391	chr14	34659506	34661506	1.5666083778e-241
ENSG00000055917	PUM2	chr2	20413944	20415944	2.20987512248e-241
ENSG00000119950	MXI1	chr10	111955353	111957353	2.62942505047e-241
ENSG00000221366	hsa-mir-1306	chr22	18451581	18453581	4.40806786038e-241
ENSG00000128191	DGCR8	chr22	18445814	18447814	4.40806786038e-241
ENSG00000120709	FAM53C	chr5	137699867	137701867	8.40360231549e-241
ENSG00000144724	PTPRG	chr3	61520283	61522283	1.74398239186e-240
ENSG00000148655	C10orf11	chr10	76859217	76861217	2.07633253743e-240
ENSG00000199332	Y_RNA	chr6	31478006	31480006	2.32439679432e-240
ENSG00000204520	MICA	chr6	31473540	31475540	2.32439679432e-240
ENSG00000099326	MZF1	chr19	63776754	63778754	2.56757853702e-240
ENSG00000203301	AC016629.7	chr19	63778355	63780355	2.56757853702e-240
ENSG00000175487	AC016629.7	chr19	63776641	63778641	2.56757853702e-240
ENSG00000213753	AC016629.7	chr19	63776624	63778624	2.56757853702e-240
ENSG00000136938	ANP32B	chr9	99783310	99785310	2.78820000627e-240
ENSG00000124145	SDC4	chr20	43410478	43412478	5.95837848407e-240
ENSG00000100201	DDX17	chr22	37232291	37234291	9.26562374085e-240
ENSG00000167565	SERTAD3	chr19	45642122	45644122	1.06842170956e-239
ENSG00000004776	HSPB6	chr19	40939799	40941799	1.11581269525e-239
ENSG00000167595	C19orf55	chr19	40937938	40939938	1.11581269525e-239
ENSG00000141696	AC130686.6	chr17	37222381	37224381	1.02044234569e-238
ENSG00000141756	FKBP10	chr17	37220727	37222727	1.02044234569e-238
ENSG00000163874	ZC3H12A	chr1	37710753	37712753	1.31957659657e-238
ENSG00000124596	C6orf130	chr6	41148294	41150294	1.44006781144e-238
ENSG00000001167	NFYA	chr6	41146688	41148688	1.44006781144e-238
ENSG00000112658	SRF	chr6	43244898	43246898	1.44842704077e-238
ENSG00000185296	AC026785.4	chr5	17357492	17359492	4.7471780125e-238
ENSG00000163898	LIPH	chr3	186753063	186755063	5.2740883031e-238
ENSG00000132424	SFRS18	chr6	99979881	99981881	5.50925086928e-238
ENSG00000200084	snoMBII-202	chr16	88153343	88155343	9.66442553318e-238
ENSG00000167526	RPL13	chr16	88152591	88154591	9.66442553318e-238
ENSG00000197863	ZNF790	chr19	42021124	42023124	1.26286077583e-237
ENSG00000009307	CSDE1	chr1	115102147	115104147	1.68076159355e-237
ENSG00000073584	SMARCE1	chr17	36057629	36059629	2.89110649268e-236
ENSG00000128159	TUBGCP6	chr22	49025527	49027527	4.00775891443e-236
ENSG00000100429	HDAC10	chr22	49031941	49033941	4.00775891443e-236
ENSG00000154640	BTG3	chr21	17907086	17909086	4.35916933549e-236
ENSG00000118263	KLF7	chr2	207738859	207740859	7.85037358993e-236
ENSG00000120055	C10orf95	chr10	104201290	104203290	1.23761693511e-235
ENSG00000115561	RNF103	chr2	86644111	86646111	1.72595723709e-235
ENSG00000127152	BCL11B	chr14	98807614	98809614	2.06964534056e-235
ENSG00000162772	ATF3	chr1	210803320	210805320	3.82201644118e-235
ENSG00000187187	ZNF546	chr19	45192869	45194869	5.80030961488e-235
ENSG00000105855	ITGB8	chr7	20335250	20337250	6.10065272515e-235
ENSG00000112378	PERP	chr6	138470280	138472280	1.14083373672e-234
ENSG00000204387	C6orf48	chr6	31908383	31910383	1.50649992813e-234
ENSG00000201754	SNORD52	chr6	31910832	31912832	1.50649992813e-234
ENSG00000201823	SNORD48	chr6	31909019	31911019	1.50649992813e-234
ENSG00000183668	PSG9	chr19	48465522	48467522	1.84487916144e-234
ENSG00000205215	AC015818.32	chr17	20372592	20374592	2.83686292901e-234
ENSG00000196504	PRPF40A	chr2	153282221	153284221	4.81893233292e-234
ENSG00000177917	ARL6IP6	chr2	153281373	153283373	4.81893233292e-234
ENSG00000198729	PPP1R14C	chr6	150503379	150505379	5.51701956868e-234
ENSG00000143515	ATP8B2	chr1	152562654	152564654	7.64543930546e-234
ENSG00000115904	SOS1	chr2	39201696	39203696	8.75605747734e-234
ENSG00000197208	SLC22A4	chr5	131656044	131658044	8.88412410576e-234
ENSG00000213327	AC005829.1	chr17	41693749	41695749	1.01255206211e-233
ENSG00000112715	VEGF	chr6	43843926	43845926	1.91506300552e-233
ENSG00000085276	EVI1	chr3	170347054	170349054	1.98227756747e-233
ENSG00000181666	HKR1	chr19	42515420	42517420	2.62287975444e-233
ENSG00000108298	RPL19	chr17	34608062	34610062	2.71521760899e-233
ENSG00000067191	CACNB1	chr17	34607428	34609428	2.71521760899e-233
ENSG00000139318	DUSP6	chr12	88270427	88272427	3.67091105853e-233
ENSG00000143398	PIP5K1A	chr1	149435696	149437696	3.78786232878e-233
ENSG00000135537	LACE1	chr6	108720791	108722791	5.62200017494e-233
ENSG00000080298	RFX3	chr9	3515983	3517983	6.74794424024e-233
ENSG00000182952	HMGN4	chr6	26644551	26646551	9.46201410529e-233
ENSG00000172716	SLFN11	chr17	30724833	30726833	1.15827620072e-232
ENSG00000108733	PEX12	chr17	30929695	30931695	1.15827620072e-232
ENSG00000153140	CETN3	chr5	89741359	89743359	1.48137386471e-232
ENSG00000176265	AC093510.2	chr5	89739573	89741573	1.48137386471e-232
ENSG00000043143	PHF15	chr5	133887246	133889246	1.49182010609e-232
ENSG00000134755	DSC2	chr18	26936375	26938375	6.6419031025e-232
ENSG00000116161	CACYBP	chr1	173233194	173235194	7.45454254663e-232
ENSG00000204388	HSPA1B	chr6	31901667	31903667	1.12206882984e-231
ENSG00000181852	RNF41	chr12	54901971	54903971	1.39775691138e-231
ENSG00000139579	OBFC2B	chr12	54902410	54904410	1.39775691138e-231
ENSG00000108389	MTMR4	chr17	53950211	53952211	1.42359817693e-231
ENSG00000120697	ALG5	chr13	36471477	36473477	1.90037281268e-231
ENSG00000120699	EXOSC8	chr13	36470678	36472678	1.90037281268e-231
ENSG00000171223	JUNB	chr19	12761310	12763310	1.90521625436e-231
ENSG00000116128	BCL9	chr1	145477806	145479806	2.24636718026e-231
ENSG00000112992	NNT	chr5	43636582	43638582	4.33792739528e-231
ENSG00000125871	C20orf72	chr20	17895716	17897716	9.58863154585e-231
ENSG00000212232	SNORD17	chr20	17891589	17893589	9.58863154585e-231
ENSG00000089006	SNX5	chr20	17897490	17899490	9.58863154585e-231
ENSG00000163694	RBM47	chr4	40326640	40328640	1.12876620975e-230
ENSG00000213024	NUP62	chr19	55124598	55126598	1.20610793817e-230
ENSG00000169136	ATF5	chr19	55122272	55124272	1.20610793817e-230
ENSG00000104951	IL4I1	chr19	55124608	55126608	1.20610793817e-230
ENSG00000051108	HERPUD1	chr16	55521249	55523249	1.23426516859e-230
ENSG00000187391	MAGI2	chr7	78920572	78922572	1.28534838382e-230
ENSG00000167548	MLL2	chr12	47735374	47737374	1.52974491296e-230
ENSG00000172809	RPL38	chr17	69709390	69711390	4.35724607584e-230
ENSG00000141540	TTYH2	chr17	69719291	69721291	4.35724607584e-230
ENSG00000126107	HECTD3	chr1	45249614	45251614	5.55231143418e-230
ENSG00000126088	UROD	chr1	45248417	45250417	5.55231143418e-230
ENSG00000077809	GTF2I	chr7	73707966	73709966	5.90651565505e-230
ENSG00000112110	MRPL18	chr6	160129488	160131488	6.38062055996e-230
ENSG00000120438	TCP1	chr6	160130725	160132725	6.38062055996e-230
ENSG00000220161	AL353997.3	chr17	18253198	18255198	7.21862513325e-230
ENSG00000168209	DDIT4	chr10	73701683	73703683	8.71470245329e-230
ENSG00000101384	JAG1	chr20	10602636	10604636	1.34567331543e-229
ENSG00000147889	CDKN2A	chr9	21984490	21986490	1.8597921953e-229
ENSG00000198964	SGMS1	chr10	52053743	52055743	3.19364071965e-229
ENSG00000144580	RQCD1	chr2	219139842	219141842	4.92851297844e-229
ENSG00000135913	USP37	chr2	219141327	219143327	4.92851297844e-229
ENSG00000164506	STXBP5	chr6	147564568	147566568	4.92851297844e-229
ENSG00000068489	PRR11	chr17	54585883	54587883	5.05765299952e-229
ENSG00000182628	FAM33A	chr17	54587582	54589582	5.05765299952e-229
ENSG00000199053	hsa-mir-324	chr17	7067422	7069422	7.41609667853e-229
ENSG00000132535	DLG4	chr17	7063781	7065781	7.41609667853e-229
ENSG00000072778	ACADVL	chr17	7061855	7063855	7.41609667853e-229
ENSG00000179111	HES7	chr17	7968127	7970127	1.09993553017e-228
ENSG00000179148	ALOXE3	chr17	7962532	7964532	1.09993553017e-228
ENSG00000156860	FBRS	chr16	30575790	30577790	1.60636141944e-228
ENSG00000171848	RRM2	chr2	10177906	10179906	1.68977844737e-228
ENSG00000100139	MICALL1	chr22	36630292	36632292	1.72913273749e-228
ENSG00000205629	LCMT1	chr16	25028548	25030548	2.03580585582e-228
ENSG00000080603	SRCAP	chr16	30615963	30617963	3.36828042029e-228
ENSG00000092871	RFFL	chr17	30440407	30442407	3.87994255733e-228
ENSG00000142627	EPHA2	chr1	16355151	16357151	6.1903332239e-228
ENSG00000172380	GNG12	chr1	68071730	68073730	1.30430532961e-227
ENSG00000105227	PRX	chr19	45611113	45613113	2.78076173348e-227
ENSG00000197019	SERTAD1	chr19	45623721	45625721	2.78076173348e-227
ENSG00000114942	EEF1B2	chr2	206730563	206732563	3.46061723624e-227
ENSG00000023228	NDUFS1	chr2	206732432	206734432	3.46061723624e-227
ENSG00000207047	SNORD51	chr2	206732849	206734849	3.46061723624e-227
ENSG00000207406	SNORA41	chr2	206733197	206735197	3.46061723624e-227
ENSG00000188994	ZNF292	chr6	87919988	87921988	5.11236517575e-227
ENSG00000170242	USP47	chr11	11817546	11819546	1.19149131666e-226
ENSG00000139546	TARBP2	chr12	52178972	52180972	1.48734157459e-226
ENSG00000139625	MAP3K12	chr12	52179538	52181538	1.48734157459e-226
ENSG00000103540	AC012621.2	chr16	19440709	19442709	1.49974962277e-226
ENSG00000006007	GDE1	chr16	19440951	19442951	1.49974962277e-226
ENSG00000124795	DEK	chr6	18372778	18374778	1.49974962277e-226
ENSG00000197261	C6orf141	chr6	49624347	49626347	2.91067040915e-226
ENSG00000161618	ALDH16A1	chr19	54646325	54648325	4.10180269477e-226
ENSG00000104872	PIH1D1	chr19	54646879	54648879	4.10180269477e-226
ENSG00000144579	CTDSP1	chr2	218970722	218972722	6.41709726568e-226
ENSG00000199121	hsa-mir-26b	chr2	218973613	218975613	6.41709726568e-226
ENSG00000215890	AL122001.32	chr1	46578095	46580095	8.78501393837e-226
ENSG00000117481	NSUN4	chr1	46576977	46578977	8.78501393837e-226
ENSG00000186301	AL137798.8	chr1	16841841	16843841	9.90716759327e-226
ENSG00000186543	AL137798.8	chr1	16843765	16845765	9.90716759327e-226
ENSG00000154781	C3orf19	chr3	14666257	14668257	1.0411110303e-225
ENSG00000203869	AL136368.24	chr10	112392203	112394203	1.09687370968e-225
ENSG00000116717	GADD45A	chr1	67921471	67923471	1.22502909778e-225
ENSG00000100968	NFATC4	chr14	23905094	23907094	1.80404566269e-225
ENSG00000174327	SLC16A13	chr17	6878118	6880118	2.88774373935e-225
ENSG00000038382	TRIO	chr5	14194829	14196829	2.96797209142e-225
ENSG00000151883	PARP8	chr5	49996570	49998570	4.34064922085e-225
ENSG00000196365	LONP1	chr19	5671176	5673176	5.15841239145e-225
ENSG00000174898	TMEM146	chr19	5669688	5671688	5.15841239145e-225
ENSG00000160877	NACC1	chr19	13088109	13090109	5.9644255834e-225
ENSG00000104907	TRMT1	chr19	13088563	13090563	5.9644255834e-225
ENSG00000111639	MRPL51	chr12	6472718	6474718	5.97428529437e-225
ENSG00000010292	NCAPD2	chr12	6471529	6473529	5.97428529437e-225
ENSG00000135472	FAIM2	chr12	48583987	48585987	1.49396952738e-224
ENSG00000202582	AC131157.4	chr12	48560301	48562301	1.49396952738e-224
ENSG00000178498	DTX3	chr12	56282871	56284871	1.49535959607e-224
ENSG00000169504	CLIC4	chr1	24942435	24944435	1.52271697702e-224
ENSG00000138759	FRAS1	chr4	79196120	79198120	1.66365041611e-224
ENSG00000135503	ACVR1B	chr12	50629753	50631753	2.23131975686e-224
ENSG00000196510	ANAPC7	chr12	109325868	109327868	2.72523613219e-224
ENSG00000134684	YARS	chr1	33056220	33058220	2.98657701335e-224
ENSG00000116497	S100PBP	chr1	33053630	33055630	2.98657701335e-224
ENSG00000171827	ZNF570	chr19	42649822	42651822	4.91382365472e-224
ENSG00000196437	ZNF569	chr19	42650179	42652179	4.91382365472e-224
ENSG00000152137	HSPB8	chr12	118098978	118100978	6.31099620261e-224
ENSG00000205041	AC118344.2	chr19	45473226	45475226	7.87813824454e-224
ENSG00000105221	AKT2	chr19	45483105	45485105	7.87813824454e-224
ENSG00000207631	hsa-mir-641	chr19	45480388	45482388	7.87813824454e-224
ENSG00000197223	AC010987.1	chr2	68143634	68145634	8.82349575779e-224
ENSG00000083845	RPS5	chr19	63588448	63590448	9.26005316947e-224
ENSG00000177425	PAWR	chr12	78608921	78610921	1.16826064146e-223
ENSG00000117461	PIK3R3	chr1	46371053	46373053	2.21298305381e-223
ENSG00000141298	SSH2	chr17	25281144	25283144	2.97883173711e-223
ENSG00000162885	B3GALNT2	chr1	233734404	233736404	3.25643185974e-223
ENSG00000012048	BRCA1	chr17	38530994	38532994	3.4561840942e-223
ENSG00000198496	NBR2	chr17	38529135	38531135	3.4561840942e-223
ENSG00000183421	RIPK4	chr21	42060335	42062335	3.79052095856e-223
ENSG00000110958	PTGES3	chr12	55368213	55370213	3.9750077901e-223
ENSG00000213676	CREBL1	chr6	32204008	32206008	5.5667754484e-223
ENSG00000204315	FKBPL	chr6	32206045	32208045	5.5667754484e-223
ENSG00000143153	ATP1B1	chr1	167339559	167341559	6.52821627804e-223
ENSG00000140854	KATNB1	chr16	56325161	56327161	9.96543386765e-223
ENSG00000198492	YTHDF2	chr1	28933723	28935723	1.02982561919e-222
ENSG00000206737	U1	chr1	147490845	147492845	1.06201362114e-222
ENSG00000180209	AC127457.2	chr16	30291624	30293624	2.40819665837e-222
ENSG00000169221	TBC1D10B	chr16	30288587	30290587	2.40819665837e-222
ENSG00000180096	SEPT1	chr16	30301672	30303672	2.40819665837e-222
ENSG00000199744	SNORD36	chr9	135205132	135207132	2.97414364112e-222
ENSG00000148290	SURF1	chr9	135213182	135215182	2.97414364112e-222
ENSG00000148297	MED22	chr9	135204793	135206793	2.97414364112e-222
ENSG00000200831	SNORD36	chr9	135204771	135206771	2.97414364112e-222
ENSG00000206611	SNORD24	chr9	135204072	135206072	2.97414364112e-222
ENSG00000148303	RPL7A	chr9	135202890	135204890	2.97414364112e-222
ENSG00000148291	SURF2	chr9	135211249	135213249	2.97414364112e-222
ENSG00000207510	SNORD36	chr9	135205522	135207522	2.97414364112e-222
ENSG00000105467	SYNGR4	chr19	53557469	53559469	3.65257561039e-222
ENSG00000161558	TMEM143	chr19	53559009	53561009	3.65257561039e-222
ENSG00000135392	DNAJC14	chr12	54509687	54511687	4.58268261832e-222
ENSG00000182796	AC023055.40	chr12	54508905	54510905	4.58268261832e-222
ENSG00000214370	AC023055.40	chr12	54512203	54514203	4.58268261832e-222
ENSG00000177519	RPRM	chr2	154043568	154045568	6.18300475218e-222
ENSG00000105447	GRWD1	chr19	53638874	53640874	9.77196322928e-222
ENSG00000143363	PRUNE	chr1	149245577	149247577	1.22639547015e-221
ENSG00000143409	FAM63A	chr1	149245957	149247957	1.22639547015e-221
ENSG00000101751	POLI	chr18	50047847	50049847	4.12167573371e-221
ENSG00000184786	TCTE3	chr6	169893563	169895563	4.23207922212e-221
ENSG00000104899	AMH	chr19	2198113	2200113	5.12151072288e-221
ENSG00000104886	PLEKHJ1	chr19	2187319	2189319	5.12151072288e-221
ENSG00000104897	SF3A2	chr19	2185816	2187816	5.12151072288e-221
ENSG00000221411	hsa-mir-1227	chr19	2185148	2187148	5.12151072288e-221
ENSG00000188825	AC087650.12	chr17	38822096	38824096	5.56083803783e-221
ENSG00000204733	AC087650.12	chr17	38822095	38824095	5.56083803783e-221
ENSG00000087076	HSD17B14	chr19	54031746	54033746	5.63113228213e-221
ENSG00000139174	PRICKLE1	chr12	41269745	41271745	6.19541975618e-221
ENSG00000112029	FBXO5	chr6	153346407	153348407	8.0718983607e-221
ENSG00000196531	NACA	chr12	55405350	55407350	8.0718983607e-221
ENSG00000095777	MYO3A	chr10	26261008	26263008	1.403273429e-220
ENSG00000168385	SEPT2	chr2	241901396	241903396	2.3620864341e-220
ENSG00000115677	HDLBP	chr2	241903927	241905927	2.3620864341e-220
ENSG00000120370	SCYL1BP1	chr1	168765894	168767894	2.53739701778e-220
ENSG00000116918	TSNAX	chr1	229729022	229731022	3.43300331592e-220
ENSG00000172270	BSG	chr19	520325	522325	5.00530722889e-220
ENSG00000126391	FRMD8	chr11	64908617	64910617	5.48522477222e-220
ENSG00000162241	SLC25A45	chr11	64906718	64908718	5.48522477222e-220
ENSG00000212432	SNORA75	chr12	9486933	9488933	6.45481969866e-220
ENSG00000214826	DDX12	chr12	9492091	9494091	6.45481969866e-220
ENSG00000082516	GEMIN5	chr5	154297964	154299964	1.06870259789e-219
ENSG00000082515	MRPL22	chr5	154298839	154300839	1.06870259789e-219
ENSG00000110944	IL23A	chr12	55016926	55018926	1.31560090326e-219
ENSG00000135473	PAN2	chr12	55014017	55016017	1.31560090326e-219
ENSG00000166260	COX11	chr17	50401053	50403053	1.38960036273e-219
ENSG00000166263	STXBP4	chr17	50399125	50401125	1.38960036273e-219
ENSG00000189241	TSPYL1	chr6	116707759	116709759	3.42826899152e-219
ENSG00000205242	AC103965.5	chr15	82538911	82540911	3.76794774574e-219
ENSG00000112759	SLC29A1	chr6	44293220	44295220	3.78365169334e-219
ENSG00000144655	AXUD1	chr3	39170105	39172105	4.0586017746e-219
ENSG00000071082	RPL31	chr2	100983123	100985123	6.12610597314e-219
ENSG00000078795	PKD2L2	chr5	137251024	137253024	1.10765474883e-218
ENSG00000134762	DSC3	chr18	26876779	26878779	1.2332570097e-218
ENSG00000132141	CCT6B	chr17	30312619	30314619	2.0693228821e-218
ENSG00000198783	ZNF830	chr17	30310678	30312678	2.0693228821e-218
ENSG00000158796	DEDD	chr1	159369102	159371102	2.50181159329e-218
ENSG00000148814	LRRC27	chr10	133993648	133995648	3.05968509334e-218
ENSG00000165752	STK32C	chr10	133995341	133997341	3.05968509334e-218
ENSG00000198924	DCLRE1A	chr10	115604132	115606132	4.21441593239e-218
ENSG00000196865	NHLRC2	chr10	115602410	115604410	4.21441593239e-218
ENSG00000108679	LGALS3BP	chr17	74487656	74489656	4.37474133316e-218
ENSG00000105204	DYRK1B	chr19	45016681	45018681	1.32686983688e-217
ENSG00000162419	GMEB1	chr1	28865831	28867831	2.31384674161e-217
ENSG00000143815	LBR	chr1	223683142	223685142	3.40763673857e-217
ENSG00000102908	NFAT5	chr16	68154498	68156498	7.10491338859e-217
ENSG00000130770	ATPIF1	chr1	28433198	28435198	7.61776954383e-217
ENSG00000126698	DNAJC8	chr1	28432129	28434129	7.61776954383e-217
ENSG00000217359	SPA17P1	chr10	76812608	76814608	1.12027588814e-216
ENSG00000103024	NME3	chr16	1761711	1763711	2.16998840465e-216
ENSG00000074071	MRPS34	chr16	1763152	1765152	2.16998840465e-216
ENSG00000197774	EME2	chr16	1761230	1763230	2.16998840465e-216
ENSG00000145349	CAMK2D	chr4	114902177	114904177	2.23277660037e-216
ENSG00000060642	PIGV	chr1	26985073	26987073	2.6665701051e-216
ENSG00000131115	ZNF227	chr19	49406524	49408524	2.91616183181e-216
ENSG00000131374	TBC1D5	chr3	17757403	17759403	3.13989806171e-216
ENSG00000112624	KIAA0240	chr6	42820674	42822674	5.70329678578e-216
ENSG00000124659	TBCC	chr6	42822536	42824536	5.70329678578e-216
ENSG00000107249	GLIS3	chr9	4290035	4292035	5.9956105038e-216
ENSG00000161298	ZNF382	chr19	41786061	41788061	1.05466019889e-215
ENSG00000182389	CACNB4	chr2	152663771	152665771	2.37014564653e-215
ENSG00000136381	IREB2	chr15	76515573	76517573	3.80894656931e-215
ENSG00000159322	ADPGK	chr15	70863114	70865114	4.14996314917e-215
ENSG00000175711	B3GNTL1	chr17	78602975	78604975	4.14996314917e-215
ENSG00000173171	MTX1	chr1	153443114	153445114	4.22835219977e-215
ENSG00000169231	THBS3	chr1	153444314	153446314	4.22835219977e-215
ENSG00000131467	PSME3	chr17	38236949	38238949	7.68201387337e-215
ENSG00000122861	PLAU	chr10	75338896	75340896	1.30818845435e-214
ENSG00000115137	DNAJC27	chr2	25048435	25050435	1.32521046141e-214
ENSG00000217133	AC013267.1	chr2	25045597	25047597	1.32521046141e-214
ENSG00000202479	SNORD14	chr2	25045850	25047850	1.32521046141e-214
ENSG00000096384	HSP90AB1	chr6	44320802	44322802	1.33284042007e-214
ENSG00000182168	UNC5C	chr4	96689031	96691031	1.39090497502e-214
ENSG00000170291	C17orf81	chr17	7094096	7096096	1.45336750356e-214
ENSG00000175826	DULLARD	chr17	7095983	7097983	1.45336750356e-214
ENSG00000100181	Z98749.11	chr22	37124473	37126473	1.62015044608e-214
ENSG00000213923	CSNK1E	chr22	37124473	37126473	1.62015044608e-214
ENSG00000136842	TMOD1	chr9	99301742	99303742	3.65081361713e-214
ENSG00000105568	PPP2R1A	chr19	57383046	57385046	4.14168070298e-214
ENSG00000104901	DKKL1	chr19	54556854	54558854	4.8958552328e-214
ENSG00000074219	TEAD2	chr19	54557526	54559526	4.8958552328e-214
ENSG00000108691	CCL2	chr17	29604409	29606409	5.44865883267e-214
ENSG00000161395	PERLD1	chr17	35097836	35099836	5.57896366764e-214
ENSG00000149782	PLCB3	chr11	63773618	63775618	9.93670254049e-214
ENSG00000173457	PPP1R14B	chr11	63770989	63772989	9.93670254049e-214
ENSG00000139637	C12orf10	chr12	51977778	51979778	1.79076168381e-213
ENSG00000123349	PFDN5	chr12	51973502	51975502	1.79076168381e-213
ENSG00000186834	HEXIM1	chr17	40578467	40580467	5.35010292606e-213
ENSG00000128335	APOL2	chr22	34965946	34967946	5.73066970671e-213
ENSG00000128284	APOL3	chr22	34962880	34964880	5.73066970671e-213
ENSG00000182768	NGRN	chr15	88607899	88609899	3.35122001428e-212
ENSG00000143401	ANP32E	chr1	148475084	148477084	5.66106301562e-212
ENSG00000175745	NR2F1	chr5	92942799	92944799	5.79957015298e-212
ENSG00000158528	PPP1R9A	chr7	94372885	94374885	7.09823757276e-212
ENSG00000119138	KLF9	chr9	72219393	72221393	1.21009614601e-211
ENSG00000162928	PEX13	chr2	61095945	61097945	1.45484310344e-211
ENSG00000162927	PUS10	chr2	61098712	61100712	1.45484310344e-211
ENSG00000196284	SUPT3H	chr6	45453669	45455669	5.91487884825e-211
ENSG00000169372	CRADD	chr12	92593282	92595282	6.79973464897e-211
ENSG00000166233	ARIH1	chr15	70551721	70553721	8.27982923644e-211
ENSG00000115310	RTN4	chr2	55131468	55133468	9.35220345612e-211
ENSG00000186566	GPATCH8	chr17	39936328	39938328	1.24025393186e-210
ENSG00000108829	LRRC59	chr17	45829831	45831831	1.5316412213e-210
ENSG00000078269	SYNJ2	chr6	158320907	158322907	1.62443259478e-210
ENSG00000066651	TRMT11	chr6	126347269	126349269	1.85331203624e-210
ENSG00000115541	HSPE1	chr2	198071292	198073292	4.28193897245e-210
ENSG00000144381	HSPD1	chr2	198073243	198075243	4.28193897245e-210
ENSG00000189043	NDUFA4	chr7	10946305	10948305	4.29098159633e-210
ENSG00000126012	JARID1C	chrX	53271329	53273329	5.24144597858e-210
ENSG00000113761	ZNF346	chr5	176380303	176382303	5.46340790375e-210
ENSG00000197818	SLC9A8	chr20	47860657	47862657	6.06277905635e-210
ENSG00000116729	GPR177	chr1	68470854	68472854	7.47764072643e-210
ENSG00000119335	SET	chr9	130483996	130485996	1.07344837934e-209
ENSG00000196570	PFN3	chr5	176760183	176762183	1.1647944831e-209
ENSG00000164190	NIPBL	chr5	36910649	36912649	1.3785623952e-209
ENSG00000152894	PTPRK	chr6	128883453	128885453	1.47684217862e-209
ENSG00000172534	HCFC1	chrX	152890013	152892013	1.48049200225e-209
ENSG00000177854	TMEM187	chrX	152889185	152891185	1.48049200225e-209
ENSG00000177733	HNRPA0	chr5	137117964	137119964	1.55088345504e-209
ENSG00000131051	RBM39	chr20	33793648	33795648	1.55088345504e-209
ENSG00000117519	CNN3	chr1	95165294	95167294	1.8307844525e-209
ENSG00000161970	RPL26	chr17	8227290	8229290	6.54633469515e-209
ENSG00000184619	KRBA2	chr17	8220754	8222754	6.54633469515e-209
ENSG00000090971	NAT14	chr19	60686406	60688406	7.74820721251e-209
ENSG00000179954	AC008735.9	chr19	60689676	60691676	7.74820721251e-209
ENSG00000198732	SMOC1	chr14	69413896	69415896	8.26319458079e-209
ENSG00000104365	IKBKB	chr8	42245986	42247986	8.78529882958e-209
ENSG00000175793	SFN	chr1	27060240	27062240	9.13419918331e-209
ENSG00000125611	CHCHD5	chr2	113056507	113058507	1.63869164793e-208
ENSG00000161956	SENP3	chr17	7404043	7406043	2.1008875006e-208
ENSG00000161960	EIF4A1	chr17	7401807	7403807	2.1008875006e-208
ENSG00000172594	SMPDL3A	chr6	123150120	123152120	2.36294941877e-208
ENSG00000029639	TFB1M	chr6	155677311	155679311	2.81717337356e-208
ENSG00000145555	MYO10	chr5	16936722	16938722	4.13950243413e-208
ENSG00000170606	HSPA4	chr5	132413561	132415561	6.20495596408e-208
ENSG00000214146	AC024559.15	chr3	195204142	195206142	6.41727562826e-208
ENSG00000075856	SART3	chr12	107479295	107481295	6.73770056417e-208
ENSG00000136003	ISCU	chr12	107478512	107480512	6.73770056417e-208
ENSG00000168256	NKIRAS2	chr17	37420564	37422564	6.8134362896e-208
ENSG00000168259	DNAJC7	chr17	37422960	37424960	6.8134362896e-208
ENSG00000079134	THOC1	chr18	258059	260059	1.10200308637e-207
ENSG00000124222	STX16	chr20	56657734	56659734	1.8910326345e-207
ENSG00000083097	DOPEY1	chr6	83832104	83834104	2.10522815703e-207
ENSG00000118420	UBE2CBP	chr6	83832269	83834269	2.10522815703e-207
ENSG00000108091	CCDC6	chr10	61336824	61338824	2.19169763475e-207
ENSG00000138442	WDR12	chr2	203485194	203487194	2.49143388558e-207
ENSG00000138380	ALS2CR8	chr2	203483223	203485223	2.49143388558e-207
ENSG00000170142	UBE2E1	chr3	23820443	23822443	2.95839886793e-207
ENSG00000169230	PRELID1	chr5	176661441	176663441	3.70564630283e-207
ENSG00000169228	RAB24	chr5	176663350	176665350	3.70564630283e-207
ENSG00000213347	MXD3	chr5	176671502	176673502	3.70564630283e-207
ENSG00000103429	BFAR	chr16	14632297	14634297	4.51792227537e-207
ENSG00000065060	UHRF1BP1	chr6	34865772	34867772	7.61564238033e-207
ENSG00000130347	RTN4IP1	chr6	107184066	107186066	9.21939299812e-207
ENSG00000130348	QRSL1	chr6	107182146	107184146	9.21939299812e-207
ENSG00000099901	RANBP1	chr22	18482947	18484947	9.86071168777e-207
ENSG00000099899	HTF9C	chr22	18484915	18486915	9.86071168777e-207
ENSG00000089154	GCN1L1	chr12	119116896	119118896	1.2844450233e-206
ENSG00000089157	RPLP0	chr12	119123397	119125397	1.2844450233e-206
ENSG00000091542	ALKBH5	chr17	18025592	18027592	1.56832968981e-206
ENSG00000116962	NID1	chr1	234295104	234297104	2.22082228044e-206
ENSG00000134186	PRPF38B	chr1	109034469	109036469	2.72031724387e-206
ENSG00000104299	INTS9	chr8	28803398	28805398	3.06989048127e-206
ENSG00000147421	HMBOX1	chr8	28801830	28803830	3.06989048127e-206
ENSG00000065833	ME1	chr6	84197498	84199498	4.02155128117e-206
ENSG00000181274	FRAT2	chr10	99084456	99086456	6.27568303577e-206
ENSG00000023734	STRAP	chr12	15924608	15926608	7.43842580895e-206
ENSG00000065029	ZNF76	chr6	35333427	35335427	7.47396802168e-206
ENSG00000163166	IWS1	chr2	128000514	128002514	1.00699763182e-205
ENSG00000117569	PTBP2	chr1	96957927	96959927	1.21143133383e-205
ENSG00000214145	AC117469.3	chr3	195513284	195515284	2.43422129113e-205
ENSG00000174371	EXO1	chr1	240076158	240078158	2.48242786734e-205
ENSG00000153443	FAM100A	chr16	4604928	4606928	2.76909193231e-205
ENSG00000135341	MAP3K7	chr6	91353628	91355628	3.26333202885e-205
ENSG00000125695	STRADA	chr17	59172947	59174947	4.73306156179e-205
ENSG00000178104	PDE4DIP	chr1	143787552	143789552	5.11159306439e-205
ENSG00000164176	EDIL3	chr5	83716367	83718367	5.34130081267e-205
ENSG00000172197	MBOAT1	chr6	20320649	20322649	6.19081127093e-205
ENSG00000065491	TBC1D22B	chr6	37331521	37333521	8.4512469878e-205
ENSG00000172738	TMEM217	chr6	37333909	37335909	8.4512469878e-205
ENSG00000105287	PRKD2	chr19	51912224	51914224	8.68132010709e-205
ENSG00000125691	RPL23	chr17	34263579	34265579	1.14054284887e-204
ENSG00000199293	SNORA21	chr17	34262773	34264773	1.14054284887e-204
ENSG00000198518	HIST1H4E	chr6	26310817	26312817	1.1406274843e-204
ENSG00000084090	STARD7	chr2	96238283	96240283	1.1406274843e-204
ENSG00000204685	AC012307.8	chr2	96236409	96238409	1.1406274843e-204
ENSG00000121101	TEX14	chr17	54124415	54126415	1.15970328833e-204
ENSG00000108384	RAD51C	chr17	54122962	54124962	1.15970328833e-204
ENSG00000181784	RNASE4	chr14	20220212	20222212	1.30192165159e-204
ENSG00000214274	ANG	chr14	20220613	20222613	1.30192165159e-204
ENSG00000121073	SLC35B1	chr17	45140525	45142525	1.49725663756e-204
ENSG00000123091	RNF11	chr1	51472533	51474533	1.87881045143e-204
ENSG00000177728	KIAA0195	chr17	70962317	70964317	2.61797573053e-204
ENSG00000121988	ZRANB3	chr2	136005276	136007276	2.87938977649e-204
ENSG00000048991	R3HDM1	chr2	136003553	136005553	2.87938977649e-204
ENSG00000128694	OSGEPL1	chr2	190336169	190338169	4.08531033316e-204
ENSG00000167601	AXL	chr19	46414948	46416948	4.25070701862e-204
ENSG00000152217	SETBP1	chr18	40512861	40514861	4.95975865715e-204
ENSG00000156384	C10orf78	chr10	105869806	105871806	1.1919420147e-203
ENSG00000126464	PRR12	chr19	54788591	54790591	1.74430116049e-203
ENSG00000074855	ANO8	chr19	17306638	17308638	1.91131252951e-203
ENSG00000130299	GTPBP3	chr19	17307379	17309379	1.91131252951e-203
ENSG00000064999	ANKS1A	chr6	34963016	34965016	2.03014128657e-203
ENSG00000064995	TAF11	chr6	34963797	34965797	2.03014128657e-203
ENSG00000102898	NUTF2	chr16	66436331	66438331	2.86284038089e-203
ENSG00000168286	THAP11	chr16	66431714	66433714	2.86284038089e-203
ENSG00000144642	RBMS3	chr3	29295947	29297947	7.22101100119e-203
ENSG00000218107	RP1-261G23.4	chr6	43782466	43784466	1.15963617257e-202
ENSG00000114993	RTKN	chr2	74522568	74524568	1.31132194985e-202
ENSG00000179051	RCC2	chr1	17638807	17640807	1.8546097579e-202
ENSG00000142230	SAE1	chr19	52324028	52326028	1.92328607776e-202
ENSG00000174136	RGMB	chr5	98130900	98132900	2.59783523157e-202
ENSG00000140463	BBS4	chr15	70763601	70765601	6.67157853941e-202
ENSG00000175202	HIGD2BP	chr15	70765543	70767543	6.67157853941e-202
ENSG00000169972	PUSL1	chr1	1231857	1233857	6.67157853941e-202
ENSG00000206029	AC116904.7	chr18	70416040	70418040	7.75661914423e-202
ENSG00000203569	AL034344.24	chr6	1563004	1565004	9.0978666332e-202
ENSG00000116580	GON4L	chr1	154093710	154095710	1.177890461e-201
ENSG00000132718	SYT11	chr1	154093924	154095924	1.177890461e-201
ENSG00000169217	CD2BP2	chr16	30274128	30276128	1.63826188363e-201
ENSG00000035681	NSMAF	chr8	59734940	59736940	1.70001425853e-201
ENSG00000112769	LAMA4	chr6	112682542	112684542	1.89177607516e-201
ENSG00000122565	CBX3	chr7	26205624	26207624	2.08099490928e-201
ENSG00000122566	HNRPA2B1	chr7	26206942	26208942	2.08099490928e-201
ENSG00000133316	WDR74	chr11	62363709	62365709	2.09558433279e-201
ENSG00000171421	MRPL36	chr5	1852946	1854946	2.16020581448e-201
ENSG00000145494	NDUFS6	chr5	1852509	1854509	2.16020581448e-201
ENSG00000172954	LYCAT	chr2	30521613	30523613	2.57063795644e-201
ENSG00000137094	DNAJB5	chr9	34977742	34979742	2.69876773915e-201
ENSG00000143179	UCK2	chr1	164061514	164063514	2.9452688035e-201
ENSG00000166136	NDUFB8	chr10	102279747	102281747	3.50100755413e-201
ENSG00000075826	SEC31B	chr10	102279618	102281618	3.50100755413e-201
ENSG00000129282	MRM1	chr17	32030114	32032114	5.06828967605e-201
ENSG00000001461	NPAL3	chr1	24612871	24614871	5.58521271472e-201
ENSG00000001460	C1orf201	chr1	24614174	24616174	5.58521271472e-201
ENSG00000137936	BCAR3	chr1	94085294	94087294	6.00205841772e-201
ENSG00000211575	hsa-mir-760	chr1	94082976	94084976	6.00205841772e-201
ENSG00000162413	KLHL21	chr1	6585648	6587648	6.38772510323e-201
ENSG00000153179	RASSF3	chr12	63288560	63290560	7.47830987637e-201
ENSG00000196591	HDAC2	chr6	114399047	114401047	7.70095290796e-201
ENSG00000128683	GAD1	chr2	171379446	171381446	8.04590484612e-201
ENSG00000026103	FAS	chr10	90737206	90739206	8.22873234222e-201
ENSG00000129474	JUB	chr14	22521691	22523691	8.27911502297e-201
ENSG00000167637	ZNF345	chr19	42031103	42033103	1.09265545847e-200
ENSG00000111671	SPSB2	chr12	6852713	6854713	1.16575643979e-200
ENSG00000111669	TPI1	chr12	6844544	6846544	1.16575643979e-200
ENSG00000200033	U6	chr1	220077402	220079402	1.24117625292e-200
ENSG00000196924	FLNA	chrX	153256188	153258188	1.59164342239e-200
ENSG00000118257	NRP2	chr2	206253469	206255469	2.84111538631e-200
ENSG00000167535	CACNB3	chr12	47496779	47498779	2.84111538631e-200
ENSG00000137693	YAP1	chr11	101484497	101486497	4.45083105055e-200
ENSG00000168795	ZBTB5	chr9	37455396	37457396	4.45873152246e-200
ENSG00000008083	JARID2	chr6	15352506	15354506	6.09151719261e-200
ENSG00000079215	SLC1A3	chr5	36640446	36642446	7.5012714705e-200
ENSG00000116141	MARK1	chr1	218766191	218768191	8.7661138604e-200
ENSG00000176871	WSB2	chr12	116983334	116985334	1.0790510137e-199
ENSG00000125944	HNRNPR	chr1	23543440	23545440	1.52094255067e-199
ENSG00000107625	DDX50	chr10	70329040	70331040	1.55769991031e-199
ENSG00000172660	TAF15	chr17	31158596	31160596	1.74188350392e-199
ENSG00000005889	ZFX	chrX	24075783	24077783	1.94213092404e-199
ENSG00000063176	SPHK2	chr19	53812360	53814360	2.64425567774e-199
ENSG00000063177	RPL18	chr19	53814245	53816245	2.64425567774e-199
ENSG00000105523	FAM83E	chr19	53808506	53810506	2.64425567774e-199
ENSG00000183814	LIN9	chr1	224564193	224566193	2.9699344864e-199
ENSG00000182676	DYSFIP1	chr17	77386215	77388215	3.5420002523e-199
ENSG00000007384	RHBDF1	chr16	62591	64591	3.85050656543e-199
ENSG00000103152	MPG	chr16	65018	67018	3.85050656543e-199
ENSG00000216004	AL359832.33	chr10	72643563	72645563	4.19242752562e-199
ENSG00000110367	DDX6	chr11	118167082	118169082	5.77193425629e-199
ENSG00000117862	TXNDC12	chr1	52293635	52295635	8.34633486702e-199
ENSG00000134717	BTF3L4	chr1	52292385	52294385	8.34633486702e-199
ENSG00000103067	RBM35B	chr16	66827637	66829637	9.13210564559e-199
ENSG00000166348	USP54	chr10	75055414	75057414	1.33862292511e-198
ENSG00000205410	AL355336.15	chr6	7053218	7055218	1.47353297526e-198
ENSG00000124782	RREB1	chr6	7050829	7052829	1.47353297526e-198
ENSG00000138160	KIF11	chr10	94340971	94342971	1.82816367631e-198
ENSG00000160124	CCDC58	chr3	123584764	123586764	2.10092976809e-198
ENSG00000114023	FAM162A	chr3	123583713	123585713	2.10092976809e-198
ENSG00000029363	BCLAF1	chr6	136652682	136654682	2.49703525198e-198
ENSG00000115267	IFIH1	chr2	162883285	162885285	2.86819887567e-198
ENSG00000207241	SNORD45	chr1	76024162	76026162	3.14233074249e-198
ENSG00000206620	SNORD45	chr1	76023345	76025345	3.14233074249e-198
ENSG00000137955	RABGGTB	chr1	76022474	76024474	3.14233074249e-198
ENSG00000119285	HEATR1	chr1	234834437	234836437	3.16822237353e-198
ENSG00000171475	WIPF2	chr17	35627100	35629100	5.00199429547e-198
ENSG00000198453	ZNF568	chr19	42097074	42099074	6.27668247419e-198
ENSG00000185869	ZNF829	chr19	42099030	42101030	6.27668247419e-198
ENSG00000108264	TADA2L	chr17	32839078	32841078	9.2285920305e-198
ENSG00000132142	ACACA	chr17	32841015	32843015	9.2285920305e-198
ENSG00000105464	GRIN2D	chr19	53587944	53589944	1.24862106631e-197
ENSG00000105438	KDELR1	chr19	53586622	53588622	1.24862106631e-197
ENSG00000158458	NRG2	chr5	139403063	139405063	1.58266020489e-197
ENSG00000159556	ISL2	chr15	74414202	74416202	1.58266020489e-197
ENSG00000143337	TOR1AIP1	chr1	178115800	178117800	1.59732016477e-197
ENSG00000089775	ZBTB25	chr14	64041055	64043055	1.65855312727e-197
ENSG00000126804	ZBTB1	chr14	64038456	64040456	1.65855312727e-197
ENSG00000204394	VARS	chr6	31871691	31873691	1.78531053166e-197
ENSG00000083844	ZNF264	chr19	62392681	62394681	1.81206122512e-197
ENSG00000112339	HBS1L	chr6	135417715	135419715	3.44414499252e-197
ENSG00000110851	PRDM4	chr12	106679044	106681044	3.44414499252e-197
ENSG00000155561	NUP205	chr7	134891228	134893228	3.4858364424e-197
ENSG00000204599	TRIM39	chr6	30400600	30402600	4.16437970221e-197
ENSG00000102699	PARP4	chr13	23984948	23986948	6.71278479083e-197
ENSG00000109971	HSPA8	chr11	122438054	122440054	7.91288030063e-197
ENSG00000207118	SNORD14	chr11	122434913	122436913	7.91288030063e-197
ENSG00000202252	SNORD14	chr11	122435340	122437340	7.91288030063e-197
ENSG00000200879	SNORD14	chr11	122434079	122436079	7.91288030063e-197
ENSG00000135750	KCNK1	chr1	231814373	231816373	9.32438864051e-197
ENSG00000166598	HSP90B1	chr12	102846290	102848290	1.91978540151e-196
ENSG00000214198	AC084199.28	chr12	102847951	102849951	1.91978540151e-196
ENSG00000116459	ATP5F1	chr1	111791266	111793266	2.03936516599e-196
ENSG00000116455	WDR77	chr1	111793353	111795353	2.03936516599e-196
ENSG00000113522	RAD50	chr5	131918529	131920529	2.2224363148e-196
ENSG00000063180	CA11	chr19	53841263	53843263	2.42207777355e-196
ENSG00000062194	GPBP1	chr5	56503701	56505701	3.48741383823e-196
ENSG00000153982	GDPD1	chr17	54650616	54652616	3.87577798195e-196
ENSG00000005955	ZNF403	chr17	31972917	31974917	4.50508329804e-196
ENSG00000160014	CALM3	chr19	51794352	51796352	4.69067098812e-196
ENSG00000143995	MEIS1	chr2	66514036	66516036	5.466105743e-196
ENSG00000139218	SFRS2IP	chr12	44670668	44672668	6.13131921544e-196
ENSG00000104823	ECH1	chr19	44014337	44016337	8.21334151786e-196
ENSG00000173918	C1QTNF1	chr17	74529846	74531846	8.62775590934e-196
ENSG00000214112	AC073624.1	chr17	74535278	74537278	8.62775590934e-196
ENSG00000167862	ICT1	chr17	70518371	70520371	1.23630218658e-195
ENSG00000111057	KRT18	chr12	51626922	51628922	1.28131898007e-195
ENSG00000161544	CYGB	chr17	72045561	72047561	1.48822483509e-195
ENSG00000049618	ARID1B	chr6	157138756	157140756	2.32236542266e-195
ENSG00000108604	SMARCD2	chr17	59273661	59275661	2.56080038323e-195
ENSG00000135740	SLC9A5	chr16	65838356	65840356	3.2315242959e-195
ENSG00000135723	FHOD1	chr16	65838926	65840926	3.2315242959e-195
ENSG00000053747	LAMA3	chr18	19521560	19523560	3.7434310966e-195
ENSG00000214450	AC005180.3	chr17	40139765	40141765	4.56916493415e-195
ENSG00000161692	DBF4B	chr17	40139502	40141502	4.56916493415e-195
ENSG00000170989	S1PR1	chr1	101473043	101475043	5.60017672559e-195
ENSG00000206921	U6	chr1	159635703	159637703	5.60017672559e-195
ENSG00000188290	HES4	chr1	925333	927333	6.90577434708e-195
ENSG00000055483	USP36	chr17	74348564	74350564	6.95423391386e-195
ENSG00000105879	CBLL1	chr7	107169822	107171822	7.66484875681e-195
ENSG00000131023	LATS1	chr6	150081085	150083085	9.50542206652e-195
ENSG00000116285	ERRFI1	chr1	8008943	8010943	1.00692809714e-194
ENSG00000197714	ZNF460	chr19	62481665	62483665	1.05228957955e-194
ENSG00000072364	AFF4	chr5	132327253	132329253	1.08485289487e-194
ENSG00000112242	E2F3	chr6	20508377	20510377	1.22293779608e-194
ENSG00000156030	C14orf43	chr14	73323649	73325649	3.39445798716e-194
ENSG00000175548	ALG10B	chr12	36994824	36996824	3.41154402428e-194
ENSG00000022976	ZNF839	chr14	101853849	101855849	4.34902281741e-194
ENSG00000111817	SART2	chr6	116796214	116798214	4.52830383456e-194
ENSG00000151876	FBXO4	chr5	41959113	41961113	4.57657504754e-194
ENSG00000221500	SNORD100	chr6	133177634	133179634	5.35143544439e-194
ENSG00000200534	SNORA33	chr6	133178051	133180051	5.35143544439e-194
ENSG00000206754	SNORD101	chr6	133176139	133178139	5.35143544439e-194
ENSG00000112306	RPS12	chr6	133175374	133177374	5.35143544439e-194
ENSG00000208583	AL031320.6	chr6	143810639	143812639	6.40526521853e-194
ENSG00000189007	ADAT2	chr6	143813517	143815517	6.40526521853e-194
ENSG00000034693	PEX3	chr6	143811637	143813637	6.40526521853e-194
ENSG00000128585	MKLN1	chr7	130661175	130663175	1.33473977997e-193
ENSG00000198087	CD2AP	chr6	47551484	47553484	1.5446223095e-193
ENSG00000065135	GNAI3	chr1	109890824	109892824	1.71338079376e-193
ENSG00000181163	NPM1	chr5	170745403	170747403	2.37339198726e-193
ENSG00000134297	PLEKHA9	chr12	43896056	43898056	2.62321910667e-193
ENSG00000177119	ANO6	chr12	43894170	43896170	2.62321910667e-193
ENSG00000136261	BZW2	chr7	16650284	16652284	2.63012860977e-193
ENSG00000106524	ANKMY2	chr7	16651937	16653937	2.63012860977e-193
ENSG00000111885	MAN1A1	chr6	119712625	119714625	2.83617907631e-193
ENSG00000091947	TMEM101	chr17	39447871	39449871	3.01485023547e-193
ENSG00000131096	PYY	chr17	39437363	39439363	3.01485023547e-193
ENSG00000164023	SGMS2	chr4	108963168	108965168	3.41645780825e-193
ENSG00000168056	LTBP3	chr11	65082275	65084275	4.93100641375e-193
ENSG00000065268	WDR18	chr19	933328	935328	4.9859757774e-193
ENSG00000152455	SUV39H2	chr10	14958868	14960868	6.03811532814e-193
ENSG00000167657	DAPK3	chr19	3920826	3922826	9.0428190459e-193
ENSG00000112246	SIM1	chr6	101019494	101021494	9.36524334291e-193
ENSG00000221566	hsa-mir-1181	chr19	10375214	10377214	1.00581673097e-192
ENSG00000105401	CDC37	chr19	10375271	10377271	1.00581673097e-192
ENSG00000115207	GTF3C2	chr2	27433372	27435372	1.04629595108e-192
ENSG00000173451	THAP2	chr12	70342051	70344051	1.37866114509e-192
ENSG00000133858	ZFC3H1	chr12	70344016	70346016	1.37866114509e-192
ENSG00000188529	FUSIP1	chr1	24179408	24181408	1.9088093214e-192
ENSG00000198853	RUSC2	chr9	35478124	35480124	1.9088093214e-192
ENSG00000158006	PAFAH2	chr1	26197235	26199235	2.19075678173e-192
ENSG00000122375	OPN4	chr10	88402294	88404294	2.1976234898e-192
ENSG00000135778	C1orf57	chr1	231150993	231152993	2.55116053923e-192
ENSG00000178467	PH-4	chr3	49000323	49002323	2.90123596531e-192
ENSG00000108828	VAT1	chr17	38427985	38429985	2.94465970661e-192
ENSG00000108830	RND2	chr17	38428784	38430784	2.94465970661e-192
ENSG00000048544	MRPS10	chr6	42293581	42295581	3.40233906149e-192
ENSG00000010072	C1orf124	chr1	229538305	229540305	4.65642368707e-192
ENSG00000116903	EXOC8	chr1	229540221	229542221	4.65642368707e-192
ENSG00000142039	CCDC97	chr19	46505934	46507934	4.77679669299e-192
ENSG00000039560	RAI14	chr5	34690275	34692275	4.9207886596e-192
ENSG00000180715	AP001011.6	chr18	2643886	2645886	5.40004115337e-192
ENSG00000214789	AC084123.9	chr8	128873961	128875961	7.24020975892e-192
ENSG00000221315	hsa-mir-1204	chr8	128875390	128877390	7.24020975892e-192
ENSG00000206942	SNORA9	chr7	44991634	44993634	8.27127422182e-192
ENSG00000006468	ETV1	chr7	13997399	13999399	9.8956601308e-192
ENSG00000129586	AC069360.7	chr11	10836165	10838165	9.8956601308e-192
ENSG00000167978	SRRM2	chr16	2740331	2742331	1.25385239069e-191
ENSG00000200059	Y_RNA	chr16	2119853	2121853	1.25385239069e-191
ENSG00000176909	AC008888.7	chr19	53914100	53916100	1.71487954347e-191
ENSG00000174695	TMEM167A	chr5	82408935	82410935	1.75293493576e-191
ENSG00000152422	XRCC4	chr5	82407073	82409073	1.75293493576e-191
ENSG00000163975	MFI2	chr3	198241083	198243083	1.83348955171e-191
ENSG00000112679	DUSP22	chr6	235101	237101	1.83442850469e-191
ENSG00000173465	SSSCA1	chr11	65092519	65094519	2.04645621996e-191
ENSG00000176973	FAM89B	chr11	65094396	65096396	2.04645621996e-191
ENSG00000173442	EHBP1L1	chr11	65098085	65100085	2.04645621996e-191
ENSG00000117479	SLC19A2	chr1	167721865	167723865	3.38182352056e-191
ENSG00000213062	Z99572.1	chr1	167720004	167722004	3.38182352056e-191
ENSG00000138629	UBL7	chr15	72540576	72542576	3.97910425043e-191
ENSG00000160629	C17orf32	chr17	23706814	23708814	4.3954790929e-191
ENSG00000203475	AC002094.1	chr17	23708831	23710831	4.3954790929e-191
ENSG00000004142	POLDIP2	chr17	23708600	23710600	4.3954790929e-191
ENSG00000165671	NSD1	chr5	176491532	176493532	4.62419448533e-191
ENSG00000174197	MGA	chr15	39737902	39739902	4.90976208123e-191
ENSG00000107077	JMJD2C	chr9	6745654	6747654	5.08999833382e-191
ENSG00000214021	TTLL3	chr3	9807227	9809227	5.4784972102e-191
ENSG00000171148	TADA3L	chr3	9809420	9811420	5.4784972102e-191
ENSG00000180340	FZD2	chr17	39988451	39990451	1.582437675e-190
ENSG00000130208	APOC1	chr19	50107419	50109419	1.78235947462e-190
ENSG00000203791	METTL10	chr10	126470429	126472429	1.81648643972e-190
ENSG00000210473	AC010542.7	chr16	65139862	65141862	2.12921130381e-190
ENSG00000166548	TK2	chr16	65141816	65143816	2.12921130381e-190
ENSG00000217555	CKLF	chr16	65141967	65143967	2.12921130381e-190
ENSG00000202300	U6	chr1	201554850	201556850	2.40715795674e-190
ENSG00000137880	GCHFR	chr15	38841558	38843558	2.42471755068e-190
ENSG00000188277	C15orf62	chr15	38847570	38849570	2.42471755068e-190
ENSG00000151164	RAD9B	chr12	109422483	109424483	2.65177496774e-190
ENSG00000111237	VPS29	chr12	109424299	109426299	2.65177496774e-190
ENSG00000122545	SEPT7	chr7	35805345	35807345	3.3706464982e-190
ENSG00000107854	TNKS2	chr10	93546049	93548049	4.31280455174e-190
ENSG00000106263	EIF3S9	chr7	2359000	2361000	4.66739821684e-190
ENSG00000214960	AC004741.2	chr7	16427472	16429472	4.89177459796e-190
ENSG00000123095	BHLHE41	chr12	26169113	26171113	5.783703022e-190
ENSG00000207429	SNORD55	chr1	45012123	45014123	6.89054437026e-190
ENSG00000200913	SNORD46	chr1	45012749	45014749	6.89054437026e-190
ENSG00000142937	RPS8	chr1	45011828	45013828	6.89054437026e-190
ENSG00000202031	SNORD38	chr1	45014102	45016102	6.89054437026e-190
ENSG00000207421	SNORD38	chr1	45014649	45016649	6.89054437026e-190
ENSG00000100105	PATZ1	chr22	30072249	30074249	8.36587298434e-190
ENSG00000120253	NUP43	chr6	150109507	150111507	8.81044009744e-190
ENSG00000120265	PCMT1	chr6	150110273	150112273	8.81044009744e-190
ENSG00000156853	ZNF689	chr16	30529192	30531192	8.91070744926e-190
ENSG00000116205	C1orf83	chr1	54289862	54291862	8.97131363811e-190
ENSG00000116209	TMEM59	chr1	54291765	54293765	8.97131363811e-190
ENSG00000204220	PFDN6	chr6	33363057	33365057	9.378927498e-190
ENSG00000204221	WDR46	chr6	33365265	33367265	9.378927498e-190
ENSG00000200463	U8	chr17	8017630	8019630	9.40575332975e-190
ENSG00000179029	TMEM107	chr17	8020439	8022439	9.40575332975e-190
ENSG00000145741	BTF3	chr5	72828006	72830006	1.01370590447e-189
ENSG00000111676	ATN1	chr12	6901887	6903887	1.02314500591e-189
ENSG00000135315	KIAA1009	chr6	84994072	84996072	1.32675832808e-189
ENSG00000087077	TRIP6	chr7	100300886	100302886	2.92584364291e-189
ENSG00000007080	CCDC124	chr19	17906217	17908217	2.92584364291e-189
ENSG00000168769	TET2	chr4	106284481	106286481	3.17235740085e-189
ENSG00000138134	STAMBPL1	chr10	90627995	90629995	3.74091254987e-189
ENSG00000196072	BLOC1S2	chr10	102036436	102038436	6.9010157189e-189
ENSG00000163041	H3F3A	chr1	224314175	224316175	8.80041047841e-189
ENSG00000105829	BET1	chr7	93471626	93473626	9.01915261252e-189
ENSG00000143924	EML4	chr2	42247997	42249997	9.147242327e-189
ENSG00000006377	DLX6	chr7	96471226	96473226	1.22994345468e-188
ENSG00000143772	ITPKB	chr1	224993647	224995647	1.70308089146e-188
ENSG00000091164	TXNL1	chr18	52456874	52458874	1.7638757716e-188
ENSG00000119508	NR4A3	chr9	101621958	101623958	3.37965533265e-188
ENSG00000178935	ZNF552	chr19	63018093	63020093	3.49422798225e-188
ENSG00000009413	REV3L	chr6	111911125	111913125	3.73977726606e-188
ENSG00000130935	NOL11	chr17	63142521	63144521	3.83337486664e-188
ENSG00000120802	TMPO	chr12	97431536	97433536	7.4516562411e-188
ENSG00000155115	C6orf51	chr6	111384456	111386456	7.4516562411e-188
ENSG00000121931	C1orf103	chr1	111308089	111310089	1.22511908534e-187
ENSG00000146242	TPBG	chr6	83128258	83130258	1.30898157436e-187
ENSG00000177628	GBA	chr1	153481112	153483112	1.74456492884e-187
ENSG00000107829	FBXW4	chr10	103445006	103447006	1.92172151792e-187
ENSG00000169710	FASN	chr17	77649395	77651395	2.90300472129e-187
ENSG00000180329	CCDC43	chr17	40122673	40124673	2.98328996076e-187
ENSG00000053501	USE1	chr19	17185155	17187155	3.2356111202e-187
ENSG00000221381	SNORD88	chr19	55994191	55996191	3.33909719624e-187
ENSG00000220988	SNORD88	chr19	55997487	55999487	3.33909719624e-187
ENSG00000221241	SNORD88	chr19	55994601	55996601	3.33909719624e-187
ENSG00000167747	C19orf48	chr19	55999786	56001786	3.33909719624e-187
ENSG00000099800	TIMM13	chr19	2378875	2380875	4.24001356244e-187
ENSG00000112739	PRPF4B	chr6	3964568	3966568	5.10007735841e-187
ENSG00000203554	AL138831.12	chr6	3959585	3961585	5.10007735841e-187
ENSG00000215066	AL033383.26	chr6	3963544	3965544	5.10007735841e-187
ENSG00000141449	KIAA1772	chr18	17074317	17076317	5.57576877292e-187
ENSG00000079691	LRRC16	chr6	25385285	25387285	5.57576877292e-187
ENSG00000167182	SP2	chr17	43326515	43328515	5.62564426752e-187
ENSG00000167807	FDX1L	chr19	10287691	10289691	7.85674442768e-187
ENSG00000202408	U1	chr1	146273510	146275510	1.10191369886e-186
ENSG00000179151	EDC3	chr15	72775413	72777413	1.23924641236e-186
ENSG00000212296	SNORD72	chr5	40868594	40870594	1.35248620686e-186
ENSG00000145592	RPL37	chr5	40871144	40873144	1.35248620686e-186
ENSG00000130779	CLIP1	chr12	121473069	121475069	1.35970779217e-186
ENSG00000148834	GSTO1	chr10	106002651	106004651	1.36374885308e-186
ENSG00000213516	RBMXL1	chr1	89231104	89233104	1.42861161972e-186
ENSG00000137944	CCBL2	chr1	89231224	89233224	1.42861161972e-186
ENSG00000172031	ABHD7	chr1	92266146	92268146	1.56242285944e-186
ENSG00000138336	TET1	chr10	69988123	69990123	2.86898245792e-186
ENSG00000136504	MYST2	chr17	45219057	45221057	2.88004676786e-186
ENSG00000100206	DMC1	chr22	37296135	37298135	3.59154287868e-186
ENSG00000113360	RNASEN	chr5	31564970	31566970	3.89039635727e-186
ENSG00000149474	CSRP2BP	chr20	18064527	18066527	4.88224720295e-186
ENSG00000179820	MYADM	chr19	59059423	59061423	6.84530694703e-186
ENSG00000152193	C13orf7	chr13	78131315	78133315	7.262160645e-186
ENSG00000180530	NRIP1	chr21	15359192	15361192	7.262160645e-186
ENSG00000037637	FBXO42	chr1	16551535	16553535	7.29018299435e-186
ENSG00000104064	GABPB1	chr15	48434687	48436687	8.03261959352e-186
ENSG00000170892	TSEN34	chr19	59384009	59386009	1.04852754267e-185
ENSG00000125505	LENG4	chr19	59385478	59387478	1.04852754267e-185
ENSG00000007968	E2F2	chr1	23730300	23732300	1.12268413638e-185
ENSG00000124486	USP9X	chrX	40827832	40829832	1.35483429318e-185
ENSG00000005100	DHX33	chr17	5312905	5314905	1.65024528073e-185
ENSG00000107819	SFXN3	chr10	102778981	102780981	1.65090331108e-185
ENSG00000186862	PDZD7	chr10	102780876	102782876	1.65090331108e-185
ENSG00000110104	CCDC86	chr11	60364005	60366005	2.27408208353e-185
ENSG00000167220	HDHD2	chr18	42930869	42932869	2.37047455882e-185
ENSG00000114999	TTL	chr2	112954214	112956214	3.28828372574e-185
ENSG00000177731	FLII	chr17	18102780	18104780	3.95803337716e-185
ENSG00000177427	SMCR7	chr17	18102594	18104594	3.95803337716e-185
ENSG00000210989	AC025188.8	chr5	76113677	76115677	4.25913889754e-185
ENSG00000143919	C2orf34	chr2	44440593	44442593	4.2878730902e-185
ENSG00000138078	PREPL	chr2	44440393	44442393	4.2878730902e-185
ENSG00000104447	TRPS1	chr8	116750429	116752429	4.51945270746e-185
ENSG00000171401	KRT13	chr17	36915391	36917391	4.75541455088e-185
ENSG00000171346	KRT15	chr17	36932191	36934191	4.75541455088e-185
ENSG00000168569	TMEM223	chr11	62316056	62318056	4.92813116637e-185
ENSG00000185475	TMEM179B	chr11	62309450	62311450	4.92813116637e-185
ENSG00000215998	hsa-mir-935	chr19	59175373	59177373	6.22069113847e-185
ENSG00000123810	B9D2	chr19	46561877	46563877	6.60660510607e-185
ENSG00000163467	C1orf182	chr1	154571727	154573727	7.00630953066e-185
ENSG00000082269	KIAA1411	chr6	71177828	71179828	7.19992525269e-185
ENSG00000183741	CBX6	chr22	37598204	37600204	8.3770783499e-185
ENSG00000124762	CDKN1A	chr6	36752465	36754465	9.428016043e-185
ENSG00000113368	LMNB1	chr5	126138732	126140732	1.02743295568e-184
ENSG00000117472	TSPAN1	chr1	46411346	46413346	1.62610885455e-184
ENSG00000111790	FGFR1OP2	chr12	26980583	26982583	2.05923727119e-184
ENSG00000064102	C12orf11	chr12	26982172	26984172	2.05923727119e-184
ENSG00000183621	ZNF438	chr10	31360860	31362860	2.31296722441e-184
ENSG00000172346	CSDC2	chr22	40284960	40286960	3.14865948138e-184
ENSG00000143373	ZNF687	chr1	149519412	149521412	3.52755667016e-184
ENSG00000125740	FOSB	chr19	50661093	50663093	3.99637858548e-184
ENSG00000087502	ERGIC2	chr12	29425410	29427410	4.06701922159e-184
ENSG00000144355	DLX1	chr2	172655715	172657715	4.68664568478e-184
ENSG00000072201	LNX1	chr4	54152481	54154481	5.29158359803e-184
ENSG00000170370	EMX2	chr10	119289946	119291946	6.63223990924e-184
ENSG00000138400	MDH1B	chr2	207338295	207340295	6.97438421969e-184
ENSG00000118246	FASTKD2	chr2	207336556	207338556	6.97438421969e-184
ENSG00000178110	AC092993.3	chr3	158024842	158026842	7.66022214833e-184
ENSG00000197980	LEKR1	chr3	158024790	158026790	7.66022214833e-184
ENSG00000176354	AC097359.2	chr3	37260047	37262047	7.8992129502e-184
ENSG00000144674	GOLGA4	chr3	37257742	37259742	7.8992129502e-184
ENSG00000214347	AC011491.7	chr19	6345380	6347380	8.76550295193e-184
ENSG00000125651	GTF2F1	chr19	6344291	6346291	8.76550295193e-184
ENSG00000104164	PLDN	chr15	43664709	43666709	1.06754674059e-183
ENSG00000162971	C2orf60	chr2	200528468	200530468	1.08468910619e-183
ENSG00000162972	C2orf47	chr2	200526285	200528285	1.08468910619e-183
ENSG00000101608	AP005329.1	chr18	3235528	3237528	1.2269940733e-183
ENSG00000092201	SUPT16H	chr14	20922265	20924265	1.61399257495e-183
ENSG00000178307	TMEM11	chr17	21058299	21060299	1.66554621974e-183
ENSG00000067221	STOML1	chr15	72071688	72073688	1.88456322489e-183
ENSG00000140464	PML	chr15	72072067	72074067	1.88456322489e-183
ENSG00000199879	U1	chr1	146200375	146202375	2.23751063948e-183
ENSG00000131019	ULBP3	chr6	150431924	150433924	2.24750757781e-183
ENSG00000210609	AC087650.12	chr17	38800976	38802976	2.39618923471e-183
ENSG00000170412	GPRC5C	chr17	69936647	69938647	2.39618923471e-183
ENSG00000186666	BCDIN3D	chr12	48523142	48525142	3.13411708976e-183
ENSG00000165650	PDZD8	chr10	119124927	119126927	3.13411708976e-183
ENSG00000184551	AC132872.17	chr17	77800344	77802344	3.28936190033e-183
ENSG00000117394	SLC2A1	chr1	43197126	43199126	3.35029183637e-183
ENSG00000167740	CYB5D2	chr17	3991299	3993299	4.21674626661e-183
ENSG00000074755	ZZEF1	chr17	3993002	3995002	4.21674626661e-183
ENSG00000188343	AC010834.19	chr8	94779911	94781911	4.44211583818e-183
ENSG00000164651	SP8	chr7	20793030	20795030	5.48968887633e-183
ENSG00000209034	AL354751.7	chr9	93947289	93949289	5.48968887633e-183
ENSG00000151923	TIAL1	chr10	121346531	121348531	7.48851536064e-183
ENSG00000185359	HGS	chr17	77259425	77261425	7.60168533075e-183
ENSG00000214087	ARL16	chr17	77261260	77263260	7.60168533075e-183
ENSG00000158874	APOA2	chr1	159460042	159462042	7.76518339565e-183
ENSG00000158882	TOMM40L	chr1	159460457	159462457	7.76518339565e-183
ENSG00000115159	GPD2	chr2	156998211	157000211	1.00437592345e-182
ENSG00000132382	MYBBP1A	chr17	4405430	4407430	1.26097700133e-182
ENSG00000068697	LAPTM4A	chr2	20114926	20116926	1.46427072269e-182
ENSG00000220011	AC092431.7	chr2	69724713	69726713	1.54195661265e-182
ENSG00000115977	AAK1	chr2	69724353	69726353	1.54195661265e-182
ENSG00000204186	ZDBF2	chr2	206845768	206847768	1.72183551798e-182
ENSG00000116095	PLEKHA3	chr2	179051445	179053445	1.82057665625e-182
ENSG00000079150	FKBP7	chr2	179051568	179053568	1.82057665625e-182
ENSG00000207513	U1	chr1	16866030	16868030	2.55021358779e-182
ENSG00000072803	FBXW11	chr5	171366482	171368482	2.56293696144e-182
ENSG00000176624	MEX3C	chr18	46977688	46979688	2.8462244577e-182
ENSG00000216412	AL356983.33	chr6	37056540	37058540	3.07517711522e-182
ENSG00000137409	MTCH1	chr6	37061927	37063927	3.07517711522e-182
ENSG00000099964	MIF	chr22	22564565	22566565	3.16851634782e-182
ENSG00000090263	MRPS33	chr7	140361218	140363218	3.89039049938e-182
ENSG00000054392	HHAT	chr1	208566920	208568920	4.07108692602e-182
ENSG00000189042	ZNF567	chr19	41870142	41872142	5.48156246109e-182
ENSG00000118707	TGIF2	chr20	34633305	34635305	6.26329949643e-182
ENSG00000058091	PFTK1	chr7	90061878	90063878	6.7358578028e-182
ENSG00000116120	FARSLB	chr2	223229044	223231044	1.54939796037e-181
ENSG00000116251	RPL22	chr1	6182266	6184266	1.88323841799e-181
ENSG00000089351	GRAMD1A	chr19	40181086	40183086	2.33229271925e-181
ENSG00000121749	TBC1D15	chr12	70517808	70519808	2.73705268849e-181
ENSG00000210706	AL354989.13	chr9	34037964	34039964	3.55712297709e-181
ENSG00000137073	UBAP2	chr9	34038947	34040947	3.55712297709e-181
ENSG00000096654	ZNF184	chr6	27548858	27550858	4.11193808342e-181
ENSG00000151276	AC121493.1	chr3	65999023	66001023	4.41191980233e-181
ENSG00000176390	CRLF3	chr17	26175904	26177904	4.82772636629e-181
ENSG00000065717	TLE2	chr19	2980022	2982022	5.39598915555e-181
ENSG00000116106	EPHA4	chr2	222145254	222147254	5.93396600705e-181
ENSG00000199220	Y_RNA	chr12	113580250	113582250	6.13157947238e-181
ENSG00000163576	EFHB	chr3	19963505	19965505	6.81822452947e-181
ENSG00000144566	RAB5A	chr3	19961749	19963749	6.81822452947e-181
ENSG00000197619	ZNF615	chr19	57203275	57205275	7.04443612161e-181
ENSG00000178568	ERBB4	chr2	213111810	213113810	7.56140524524e-181
ENSG00000081479	LRP2	chr2	169927368	169929368	7.67143874649e-181
ENSG00000196923	PDLIM7	chr5	176857208	176859208	8.7209952703e-181
ENSG00000111879	FAM184A	chr6	119512057	119514057	1.04533053798e-180
ENSG00000150753	CCT5	chr5	10301282	10303282	1.17902292946e-180
ENSG00000150756	FAM173B	chr5	10303014	10305014	1.17902292946e-180
ENSG00000038274	MAT2B	chr5	162860809	162862809	1.33735858629e-180
ENSG00000100852	ARHGAP5	chr14	31614246	31616246	1.33879443203e-180
ENSG00000176127	C14orf128	chr14	31615105	31617105	1.33879443203e-180
ENSG00000101407	KIAA0406	chr20	36095277	36097277	1.59568873777e-180
ENSG00000101413	RPRD1B	chr20	36093362	36095362	1.59568873777e-180
ENSG00000159186	ATP5O	chr21	34210028	34212028	2.01236674317e-180
ENSG00000205922	ONECUT3	chr19	1702662	1704662	2.87137004512e-180
ENSG00000209495	AC108134.3	chr16	3142681	3144681	3.26358527972e-180
ENSG00000176087	SLC35A4	chr5	139922604	139924604	3.34265529671e-180
ENSG00000113108	APBB3	chr5	139924373	139926373	3.34265529671e-180
ENSG00000135521	LTV1	chr6	144204201	144206201	3.45909747034e-180
ENSG00000132842	AP3B1	chr5	77626284	77628284	5.07089166263e-180
ENSG00000205670	C21orf51	chr21	34667619	34669619	5.67532163504e-180
ENSG00000154217	PITPNC1	chr17	62802386	62804386	6.06572149802e-180
ENSG00000132591	ERAL1	chr17	24204160	24206160	6.15586472336e-180
ENSG00000155957	TMBIM4	chr12	64850074	64852074	6.31747623333e-180
ENSG00000165338	HECTD2	chr10	93158082	93160082	6.31747623333e-180
ENSG00000116984	MTR	chr1	235023341	235025341	7.47774128589e-180
ENSG00000120705	ETF1	chr5	137906802	137908802	1.10939572733e-179
ENSG00000197830	AC011385.6	chr5	137910566	137912566	1.10939572733e-179
ENSG00000142599	RERE	chr1	8800286	8802286	1.36947655532e-179
ENSG00000196236	XPNPEP3	chr22	39581040	39583040	1.40739752726e-179
ENSG00000100380	ST13	chr22	39582633	39584633	1.40739752726e-179
ENSG00000112078	KCTD20	chr6	36516522	36518522	1.69512420964e-179
ENSG00000140443	IGF1R	chr15	97008302	97010302	1.73071260933e-179
ENSG00000069248	NUP133	chr1	227710711	227712711	2.13717594899e-179
ENSG00000217862	HIST1H4PS1	chr6	27880815	27882815	2.76561392754e-179
ENSG00000143252	SDHC	chr1	159548790	159550790	2.76561392754e-179
ENSG00000203813	HIST1H3H	chr6	27883821	27885821	2.76561392754e-179
ENSG00000185130	HIST1H2BL	chr6	27883688	27885688	2.76561392754e-179
ENSG00000196747	HIST1H2AI	chr6	27881878	27883878	2.76561392754e-179
ENSG00000123268	ATF1	chr12	49442086	49444086	2.85173619095e-179
ENSG00000154945	ANKRD40	chr17	46140040	46142040	2.86899884277e-179
ENSG00000167700	MFSD3	chr8	145703271	145705271	3.07284614615e-179
ENSG00000105376	ICAM5	chr19	10259655	10261655	3.08974324521e-179
ENSG00000167767	KRT80	chr12	50872051	50874051	3.1769430902e-179
ENSG00000163629	PTPN13	chr4	87732909	87734909	4.86581380386e-179
ENSG00000169599	NFU1	chr2	69518257	69520257	5.60392855015e-179
ENSG00000179889	PDXDC1	chr16	14974487	14976487	5.94465326519e-179
ENSG00000172965	AC068491.4	chr2	111969088	111971088	7.6745631372e-179
ENSG00000113194	FAF2	chr5	175805962	175807962	8.52803898144e-179
ENSG00000217849	RP11-510N19.3	chr1	200273602	200275602	9.11433195767e-179
ENSG00000205794	AC098591.4	chr4	39735214	39737214	1.01213649417e-178
ENSG00000078177	N4BP2	chr4	39732919	39734919	1.01213649417e-178
ENSG00000118267	ZNF271	chr18	31122244	31124244	1.08183651479e-178
ENSG00000215490	AC011815.7	chr18	31124163	31126163	1.08183651479e-178
ENSG00000186814	ZNF397OS	chr18	31124170	31126170	1.08183651479e-178
ENSG00000150051	MKX	chr10	28074753	28076753	1.08183651479e-178
ENSG00000166046	TCP11L2	chr12	105218711	105220711	1.12710044869e-178
ENSG00000187266	EPOR	chr19	11356019	11358019	1.24156258207e-178
ENSG00000184863	RBM33	chr7	155127906	155129906	1.29877172237e-178
ENSG00000216895	AC009403.2	chr7	155129856	155131856	1.29877172237e-178
ENSG00000155304	STCH	chr21	14677380	14679380	1.33350218198e-178
ENSG00000188937	NYX	chrX	41189631	41191631	1.5170294535e-178
ENSG00000174485	DENND4A	chr15	63871516	63873516	1.77823118361e-178
ENSG00000214702	AC010931.17	chr15	72179639	72181639	1.83669977403e-178
ENSG00000215938	hsa-mir-190b	chr1	152432843	152434843	3.22315285456e-178
ENSG00000143549	TPM3	chr1	152431233	152433233	3.22315285456e-178
ENSG00000153561	RMND5A	chr2	86798948	86800948	3.5869595923e-178
ENSG00000200623	SNORD18	chr15	64582706	64584706	4.07108858496e-178
ENSG00000199673	SNORD16	chr15	64582302	64584302	4.07108858496e-178
ENSG00000174444	RPL4	chr15	64584238	64586238	4.07108858496e-178
ENSG00000174442	ZWILCH	chr15	64582485	64584485	4.07108858496e-178
ENSG00000199574	SNORD18	chr15	64580710	64582710	4.07108858496e-178
ENSG00000202529	SNORD18	chr15	64581483	64583483	4.07108858496e-178
ENSG00000196712	NF1	chr17	26444121	26446121	4.48201291929e-178
ENSG00000111011	RSRC2	chr12	121577499	121579499	5.15938528155e-178
ENSG00000184445	KNTC1	chr12	121575762	121577762	5.15938528155e-178
ENSG00000044459	CNTLN	chr9	17122980	17124980	5.15938528155e-178
ENSG00000136485	WDR68	chr17	58979554	58981554	6.12334436238e-178
ENSG00000100083	GGA1	chr22	36332449	36334449	6.36492543316e-178
ENSG00000137313	TRIM26	chr6	30289183	30291183	6.83817419052e-178
ENSG00000213330	AC126544.5	chr17	41017020	41019020	7.05669310331e-178
ENSG00000114933	INO80D	chr2	206659151	206661151	7.26632885597e-178
ENSG00000218930	RP11-378J18.6	chr1	220881823	220883823	7.34277446006e-178
ENSG00000159263	SIM2	chr21	36991861	36993861	7.88907263759e-178
ENSG00000183161	FANCF	chr11	22603932	22605932	8.8633287844e-178
ENSG00000153827	TRIP12	chr2	230494899	230496899	1.00259760014e-177
ENSG00000153832	FBXO36	chr2	230493262	230495262	1.00259760014e-177
ENSG00000142556	ZNF614	chr19	57243918	57245918	1.08177328979e-177
ENSG00000196636	ACN9	chr7	96582953	96584953	1.26727385101e-177
ENSG00000011478	QPCTL	chr19	50885772	50887772	1.28439326151e-177
ENSG00000125743	SNRPD2	chr19	50887282	50889282	1.28439326151e-177
ENSG00000050438	SLC4A8	chr12	50069399	50071399	1.29177861369e-177
ENSG00000139629	GALNT6	chr12	50071467	50073467	1.29177861369e-177
ENSG00000150540	HNMT	chr2	138436278	138438278	1.43694609801e-177
ENSG00000158270	COLEC12	chr18	490689	492689	1.56763078939e-177
ENSG00000153936	HS2ST1	chr1	87150919	87152919	2.30665568074e-177
ENSG00000183291	RP4-604K5.1	chr1	87152695	87154695	2.30665568074e-177
ENSG00000170043	TRAPPC1	chr17	7775988	7777988	3.50502748503e-177
ENSG00000170037	CNTROB	chr17	7774198	7776198	3.50502748503e-177
ENSG00000170049	KCNAB3	chr17	7773478	7775478	3.50502748503e-177
ENSG00000126467	AC011495.8	chr19	54958355	54960355	3.66243084766e-177
ENSG00000196961	AP2A1	chr19	54959992	54961992	3.66243084766e-177
ENSG00000206599	U6	chr19	54959699	54961699	3.66243084766e-177
ENSG00000108061	SHOC2	chr10	112667357	112669357	3.71024670136e-177
ENSG00000214413	NCRNA00081	chr10	112668934	112670934	3.71024670136e-177
ENSG00000125485	DDX31	chr9	134535609	134537609	3.94888311193e-177
ENSG00000125484	GTF3C4	chr9	134533549	134535549	3.94888311193e-177
ENSG00000204463	BAT3	chr6	31728461	31730461	5.04307960244e-177
ENSG00000204444	APOM	chr6	31726172	31728172	5.04307960244e-177
ENSG00000106077	ABHD11	chr7	72791120	72793120	5.6381251937e-177
ENSG00000136371	MTHFS	chr15	77976425	77978425	6.4224251132e-177
ENSG00000113456	RAD1	chr5	34954139	34956139	7.30327930806e-177
ENSG00000113460	BXDC2	chr5	34949577	34951577	7.30327930806e-177
ENSG00000179743	AL450998.19	chr1	16047229	16049229	8.07423324868e-177
ENSG00000065526	SPEN	chr1	16044946	16046946	8.07423324868e-177
ENSG00000183207	RUVBL2	chr19	54186968	54188968	9.42937393208e-177
ENSG00000104812	GYS1	chr19	54188361	54190361	9.42937393208e-177
ENSG00000160207	HSF2BP	chr21	43903802	43905802	1.23142532257e-176
ENSG00000160208	KIAA0179	chr21	43901860	43903860	1.23142532257e-176
ENSG00000141013	GAS8	chr16	88614509	88616509	1.28138400888e-176
ENSG00000003249	DBNDD1	chr16	88613438	88615438	1.28138400888e-176
ENSG00000011566	MAP4K3	chr2	39517797	39519797	1.43511391689e-176
ENSG00000138138	AFDC1	chr10	89567897	89569897	1.46444068668e-176
ENSG00000154310	TNIK	chr3	172660812	172662812	1.60674758246e-176
ENSG00000136451	VEZF1	chr17	53420614	53422614	1.61550123951e-176
ENSG00000004766	CCDC132	chr7	92697589	92699589	1.65181488965e-176
ENSG00000113384	GOLPH3	chr5	32210182	32212182	2.44741085079e-176
ENSG00000095739	BAMBI	chr10	29004430	29006430	2.6620381899e-176
ENSG00000151151	IPMK	chr10	59697700	59699700	3.40266036127e-176
ENSG00000122873	CISD1	chr10	59696921	59698921	3.40266036127e-176
ENSG00000139263	LRIG3	chr12	57600529	57602529	3.75313956731e-176
ENSG00000123505	AMD1	chr6	111300680	111302680	3.75313956731e-176
ENSG00000203706	C1orf133	chr1	208474089	208476089	3.78197378636e-176
ENSG00000141582	CBX4	chr17	75427808	75429808	3.91722228997e-176
ENSG00000115232	ITGA4	chr2	182027864	182029864	4.01818703748e-176
ENSG00000172172	MRPL13	chr8	121526828	121528828	4.2208256196e-176
ENSG00000172167	MTBP	chr8	121524847	121526847	4.2208256196e-176
ENSG00000060237	WNK1	chr12	730486	732486	4.2208256196e-176
ENSG00000103544	C16orf62	chr16	19472541	19474541	4.74105156735e-176
ENSG00000136636	KCTD3	chr1	213805358	213807358	5.41409211437e-176
ENSG00000214655	KIAA0913	chr10	75213426	75215426	5.44828339261e-176
ENSG00000172586	CHCHD1	chr10	75209811	75211811	5.44828339261e-176
ENSG00000003137	CYP26B1	chr2	72228471	72230471	5.64783787568e-176
ENSG00000138448	ITGAV	chr2	187161045	187163045	6.72647813348e-176
ENSG00000143514	TP53BP2	chr1	222100297	222102297	7.89902396484e-176
ENSG00000218572	RP11-545M8.2	chr13	26447680	26449680	9.51835286001e-176
ENSG00000188215	DCUN1D3	chr16	20819161	20821161	9.87336216452e-176
ENSG00000102897	LYRM1	chr16	20817927	20819927	9.87336216452e-176
ENSG00000196678	ERI2	chr16	20819172	20821172	9.87336216452e-176
ENSG00000033627	ATP6V0A1	chr17	37862388	37864388	1.17231731641e-175
ENSG00000198961	PJA2	chr5	108773594	108775594	1.4195128819e-175
ENSG00000197343	ZNF655	chr7	98991981	98993981	1.4195128819e-175
ENSG00000108424	KPNB1	chr17	43080274	43082274	1.76673946055e-175
ENSG00000129559	NEDD8	chr14	23771412	23773412	1.82482822864e-175
ENSG00000100938	GMPR2	chr14	23769488	23771488	1.82482822864e-175
ENSG00000189212	AC005400.1	chr7	35192299	35194299	1.94205750571e-175
ENSG00000165732	DDX21	chr10	70383898	70385898	1.96709709489e-175
ENSG00000112290	WASF1	chr6	110607900	110609900	1.97190307121e-175
ENSG00000168438	CDC40	chr6	110606037	110608037	1.97190307121e-175
ENSG00000100714	MTHFD1	chr14	63922821	63924821	2.28384789762e-175
ENSG00000143799	PARP1	chr1	224662399	224664399	2.45976936355e-175
ENSG00000128000	ZNF780B	chr19	45253952	45255952	2.7105903998e-175
ENSG00000070950	RAD18	chr3	8980146	8982146	3.0164566522e-175
ENSG00000111530	CAND1	chr12	65947426	65949426	3.22616666566e-175
ENSG00000131116	ZNF428	chr19	48815846	48817846	4.2796297184e-175
ENSG00000108256	NUFIP2	chr17	24645292	24647292	4.30226258566e-175
ENSG00000163156	SCNM1	chr1	149403141	149405141	4.32196800943e-175
ENSG00000163155	LYSMD1	chr1	149404960	149406960	4.32196800943e-175
ENSG00000198860	TSEN15	chr1	182285434	182287434	4.33846213223e-175
ENSG00000144455	SUMF1	chr3	4483954	4485954	4.33846213223e-175
ENSG00000108055	SMC3	chr10	112315439	112317439	4.7745177747e-175
ENSG00000042286	AIFM2	chr10	71562696	71564696	4.7745177747e-175
ENSG00000198369	SPRED2	chr2	65512815	65514815	5.21028327896e-175
ENSG00000204929	AC007389.7	chr2	65515368	65517368	5.21028327896e-175
ENSG00000104973	MED25	chr19	55011358	55013358	6.72799661546e-175
ENSG00000121039	RDH10	chr8	74367891	74369891	6.87567166297e-175
ENSG00000154727	GABPA	chr21	26026752	26028752	7.18044026334e-175
ENSG00000154723	ATP5J	chr21	26029855	26031855	7.18044026334e-175
ENSG00000143384	MCL1	chr1	148818760	148820760	8.71651696444e-175
ENSG00000203469	AC105020.18	chr15	73706975	73708975	1.10820983167e-174
ENSG00000169371	SNUPN	chr15	73705774	73707774	1.10820983167e-174
ENSG00000181885	CLDN7	chr17	7106520	7108520	1.1452909809e-174
ENSG00000202251	Y_RNA	chr17	7110209	7112209	1.1452909809e-174
ENSG00000207389	U1	chr1	16937598	16939598	1.25348305265e-174
ENSG00000205542	TMSB4X	chrX	12901150	12903150	2.45206005021e-174
ENSG00000220459	RP11-399K21.5	chr10	76718446	76720446	3.16960151267e-174
ENSG00000047932	GOPC	chr6	118030374	118032374	3.90708725155e-174
ENSG00000113240	CLK4	chr5	177986660	177988660	3.90708725155e-174
ENSG00000168944	CEP120	chr5	122787151	122789151	3.98017166558e-174
ENSG00000219385	HLA-Z	chr6	32970171	32972171	4.41404062341e-174
ENSG00000075131	TIPIN	chr15	64436083	64438083	5.17961687112e-174
ENSG00000078403	MLLT10	chr10	21861108	21863108	5.77188593155e-174
ENSG00000199085	hsa-mir-148a	chr7	25956131	25958131	7.5611115954e-174
ENSG00000000457	SCYL3	chr1	168129670	168131670	8.00771198828e-174
ENSG00000201654	U6	chr14	31739002	31741002	8.46829802371e-174
ENSG00000202337	U6	chr14	31742226	31744226	8.46829802371e-174
ENSG00000143033	MTF2	chr1	93315431	93317431	1.01176148847e-173
ENSG00000112742	TTK	chr6	80769076	80771076	1.16982074323e-173
ENSG00000198952	SMG5	chr1	154519240	154521240	1.97420990716e-173
ENSG00000163472	TMEM79	chr1	154517363	154519363	1.97420990716e-173
ENSG00000033800	PIAS1	chr15	66131622	66133622	2.61328809482e-173
ENSG00000091656	ZFHX4	chr8	77754078	77756078	2.98527062491e-173
ENSG00000146457	WTAP	chr6	160066142	160068142	3.70712798197e-173
ENSG00000212418	Y_RNA	chr17	72211404	72213404	4.0243069168e-173
ENSG00000054118	THRAP3	chr1	36460626	36462626	5.04051168584e-173
ENSG00000160633	SAFB	chr19	5572164	5574164	5.25210744169e-173
ENSG00000130254	SAFB2	chr19	5573938	5575938	5.25210744169e-173
ENSG00000089336	KIAA0841	chr19	40793514	40795514	5.62266826867e-173
ENSG00000138074	SLC5A6	chr2	27288575	27290575	5.62542426237e-173
ENSG00000138085	C2orf28	chr2	27286403	27288403	5.62542426237e-173
ENSG00000032444	PNPLA6	chr19	7503043	7505043	7.93320012376e-173
ENSG00000103047	TMCO7	chr16	67433010	67435010	8.50094637509e-173
ENSG00000064932	SBNO2	chr19	1125259	1127259	8.92856298211e-173
ENSG00000006837	CDKL3	chr5	133730664	133732664	9.11377857955e-173
ENSG00000119048	UBE2B	chr5	133732769	133734769	9.11377857955e-173
ENSG00000204197	KIFC1	chr6	33465598	33467598	9.79149634606e-173
ENSG00000220380	RPL35AP4	chr6	33465230	33467230	9.79149634606e-173
ENSG00000145390	USP53	chr4	120351239	120353239	1.08586847896e-172
ENSG00000178636	AC092656.1	chr4	120353115	120355115	1.08586847896e-172
ENSG00000063245	EPN1	chr19	60876404	60878404	1.25732223861e-172
ENSG00000156858	PRR14	chr16	30567724	30569724	1.43730175661e-172
ENSG00000113048	MRPS27	chr5	71651811	71653811	1.75092717061e-172
ENSG00000049883	PTCD2	chr5	71649956	71651956	1.75092717061e-172
ENSG00000163002	NUP35	chr2	183695328	183697328	1.80771107661e-172
ENSG00000105379	ETFB	chr19	56561484	56563484	1.91850013111e-172
ENSG00000160318	CLDND2	chr19	56564069	56566069	1.91850013111e-172
ENSG00000169612	FAM103A1	chr15	81443975	81445975	2.07129922405e-172
ENSG00000168958	MFF	chr2	227896199	227898199	2.0950002815e-172
ENSG00000125630	POLR1B	chr2	113014084	113016084	3.31280642383e-172
ENSG00000185532	PRKG1	chr10	52419124	52421124	3.68063884631e-172
ENSG00000100104	SRRD	chr22	25207846	25209846	7.54547109538e-172
ENSG00000100099	HPS4	chr22	25209820	25211820	7.54547109538e-172
ENSG00000117151	CTBS	chr1	84812735	84814735	8.05781110872e-172
ENSG00000159224	GIP	chr17	44400954	44402954	9.28061184076e-172
ENSG00000185602	ARHGAP27	chr17	40858780	40860780	1.21808879432e-171
ENSG00000207496	SNORA7	chr3	12856949	12858949	2.15659767665e-171
ENSG00000144713	RPL32	chr3	12858081	12860081	2.15659767665e-171
ENSG00000178966	RMI1	chr9	85783517	85785517	2.35193951082e-171
ENSG00000165119	HNRNPK	chr9	85785339	85787339	2.35193951082e-171
ENSG00000143947	RPS27A	chr2	55310543	55312543	2.35361493293e-171
ENSG00000162994	C2orf63	chr2	55313203	55315203	2.35361493293e-171
ENSG00000161638	ITGA5	chr12	53099317	53101317	2.35878208257e-171
ENSG00000170633	RNF34	chr12	120320304	120322304	2.69918177103e-171
ENSG00000127804	METT10D	chr17	2361950	2363950	2.90329764263e-171
ENSG00000134363	FST	chr5	52810174	52812174	2.90329764263e-171
ENSG00000132155	RAF1	chr3	12680678	12682678	3.15881713916e-171
ENSG00000138081	FBXO11	chr2	47986436	47988436	3.58875946214e-171
ENSG00000170315	UBB	chr17	16223092	16225092	3.81269633602e-171
ENSG00000117020	AKT3	chr1	242080053	242082053	4.32265062039e-171
ENSG00000108578	BLMH	chr17	25643204	25645204	4.95297386017e-171
ENSG00000149476	DAK	chr11	60855230	60857230	5.03811016416e-171
ENSG00000167986	DDB1	chr11	60857143	60859143	5.03811016416e-171
ENSG00000089327	FXYD5	chr19	40335467	40337467	6.19921635585e-171
ENSG00000105258	POLR2I	chr19	41298046	41300046	6.38012626825e-171
ENSG00000105254	TBCB	chr19	41295728	41297728	6.38012626825e-171
ENSG00000106460	TMEM106B	chr7	12215449	12217449	8.46462918929e-171
ENSG00000108582	CPD	chr17	25728110	25730110	9.85396764138e-171
ENSG00000077348	EXOSC5	chr19	46595096	46597096	9.91224695789e-171
ENSG00000197536	AC116366.4	chr5	131772227	131774227	1.14827611214e-170
ENSG00000197841	ZNF181	chr19	39914933	39916933	1.20492276876e-170
ENSG00000163714	AC018450.26	chr3	144201062	144203062	1.31601053607e-170
ENSG00000206874	SNORD26	chr11	62379414	62381414	1.40490621297e-170
ENSG00000200851	SNORD27	chr11	62379131	62381131	1.40490621297e-170
ENSG00000207424	SNORD30	chr11	62377780	62379780	1.40490621297e-170
ENSG00000207487	SNORD22	chr11	62377083	62379083	1.40490621297e-170
ENSG00000202477	SNORD25	chr11	62379680	62381680	1.40490621297e-170
ENSG00000206653	SNORD29	chr11	62378016	62380016	1.40490621297e-170
ENSG00000201669	SNORD31	chr11	62377443	62379443	1.40490621297e-170
ENSG00000207437	SNORD28	chr11	62378743	62380743	1.40490621297e-170
ENSG00000168003	SLC3A2	chr11	62378094	62380094	1.40490621297e-170
ENSG00000135525	MAP7	chr6	136913485	136915485	1.63421041762e-170
ENSG00000118496	FBXO30	chr6	146177614	146179614	1.98602219762e-170
ENSG00000177239	MAN1B1	chr9	139099200	139101200	2.26231892585e-170
ENSG00000125746	EML2	chr19	50834509	50836509	2.61467402768e-170
ENSG00000199066	hsa-mir-330	chr19	50834185	50836185	2.61467402768e-170
ENSG00000173193	PARP14	chr3	123880362	123882362	2.83025179863e-170
ENSG00000188428	TXNDC5	chr6	8009646	8011646	3.52380288504e-170
ENSG00000171492	LRRC8D	chr1	90057192	90059192	3.52380288504e-170
ENSG00000171853	TTC15	chr2	3360453	3362453	3.52380288504e-170
ENSG00000032389	TSSC1	chr2	3360617	3362617	3.52380288504e-170
ENSG00000103855	CD276	chr15	71761675	71763675	3.69337222212e-170
ENSG00000134138	MEIS2	chr15	35189740	35191740	3.78306915374e-170
ENSG00000115145	STAM2	chr2	152740752	152742752	4.13599014445e-170
ENSG00000135333	EPHA7	chr6	94185993	94187993	4.25478519449e-170
ENSG00000172171	C17orf42	chr17	26257379	26259379	4.3688909419e-170
ENSG00000116898	MRPS15	chr1	36702556	36704556	4.37565983778e-170
ENSG00000100219	XBP1	chr22	27526560	27528560	4.74109732781e-170
ENSG00000116030	SUMO1	chr2	202811567	202813567	6.12599627241e-170
ENSG00000176261	ZBTB8OS	chr1	32889120	32891120	6.14486192775e-170
ENSG00000162521	RBBP4	chr1	32887411	32889411	6.14486192775e-170
ENSG00000117859	OSBPL9	chr1	51813439	51815439	6.98501124675e-170
ENSG00000198000	NOL8	chr9	94127659	94129659	8.83220531381e-170
ENSG00000188312	CENPP	chr9	94126043	94128043	8.83220531381e-170
ENSG00000201223	U6	chr5	36188978	36190978	9.57992568237e-170
ENSG00000145604	SKP2	chr5	36185946	36187946	9.57992568237e-170
ENSG00000207756	hsa-mir-580	chr5	36183847	36185847	9.57992568237e-170
ENSG00000164187	LMBRD2	chr5	36187772	36189772	9.57992568237e-170
ENSG00000196182	STK40	chr1	36624084	36626084	1.07412349186e-169
ENSG00000197879	MYO1C	chr17	1342633	1344633	1.18529520322e-169
ENSG00000165659	DACH1	chr13	71339331	71341331	1.27598172635e-169
ENSG00000170915	PAQR8	chr6	52332895	52334895	1.2789966289e-169
ENSG00000140660	RUNDC2A	chr16	11976103	11978103	1.2789966289e-169
ENSG00000100991	TRPC4AP	chr20	33144279	33146279	1.2789966289e-169
ENSG00000138430	OLA1	chr2	174821611	174823611	1.32786498286e-169
ENSG00000178982	EIF3K	chr19	43799562	43801562	1.33454522355e-169
ENSG00000104814	MAP4K1	chr19	43800483	43802483	1.33454522355e-169
ENSG00000112701	SENP6	chr6	76366320	76368320	1.38288723886e-169
ENSG00000177738	AC008875.9	chr5	43054583	43056583	1.54857511356e-169
ENSG00000171956	FOXB1	chr15	58081713	58083713	1.78272402505e-169
ENSG00000184584	TMEM173	chr5	138842476	138844476	1.86733514415e-169
ENSG00000123416	TUBA1B	chr12	47811571	47813571	1.91922563678e-169
ENSG00000200309	Y_RNA	chr12	47812997	47814997	1.91922563678e-169
ENSG00000212734	C17orf100	chr17	6493695	6495695	2.14567950746e-169
ENSG00000108590	MED31	chr17	6495678	6497678	2.14567950746e-169
ENSG00000087263	OGFOD1	chr16	55040925	55042925	2.98465822727e-169
ENSG00000167005	NUDT21	chr16	55042762	55044762	2.98465822727e-169
ENSG00000092931	MFSD11	chr17	72243378	72245378	3.17145983704e-169
ENSG00000207556	hsa-mir-636	chr17	72244225	72246225	3.17145983704e-169
ENSG00000161547	SFRS2	chr17	72245007	72247007	3.17145983704e-169
ENSG00000152104	PTPN14	chr1	212791574	212793574	4.33416228242e-169
ENSG00000139437	TCHP	chr12	108820481	108822481	4.33939429781e-169
ENSG00000167721	TSR1	chr17	2187428	2189428	4.42567158961e-169
ENSG00000141258	SGSM2	chr17	2185556	2187556	4.42567158961e-169
ENSG00000117335	CD46	chr1	205990025	205992025	4.96047718526e-169
ENSG00000118513	MYB	chr6	135542146	135544146	5.60470998439e-169
ENSG00000125445	MRPS7	chr17	70767385	70769385	5.82748591502e-169
ENSG00000125447	GGA3	chr17	70769272	70771272	5.82748591502e-169
ENSG00000166783	KIAA0430	chr16	15644510	15646510	6.07139491468e-169
ENSG00000072864	NDE1	chr16	15642625	15644625	6.07139491468e-169
ENSG00000202641	hsa-mir-484	chr16	15642652	15644652	6.07139491468e-169
ENSG00000112592	TBP	chr6	170703384	170705384	1.0330411735e-168
ENSG00000008018	PSMB1	chr6	170704312	170706312	1.0330411735e-168
ENSG00000143222	UFC1	chr1	159388173	159390173	1.0330411735e-168
ENSG00000134824	FADS2	chr11	61338325	61340325	1.07073012199e-168
ENSG00000106686	C9orf68	chr9	4656428	4658428	1.14644114097e-168
ENSG00000205808	PPAPDC2	chr9	4650298	4652298	1.14644114097e-168
ENSG00000215878	RP3-422G23.2	chr6	138766391	138768391	1.16615308949e-168
ENSG00000051620	HEBP2	chr6	138765029	138767029	1.16615308949e-168
ENSG00000115875	SFRS7	chr2	38832005	38834005	1.31055527093e-168
ENSG00000183172	C22orf32	chr22	40803645	40805645	1.56029667588e-168
ENSG00000209030	Z99716.4	chr22	40802111	40804111	1.56029667588e-168
ENSG00000169241	RAG1AP1	chr1	153372444	153374444	1.67820215556e-168
ENSG00000179085	DPM3	chr1	153379695	153381695	1.67820215556e-168
ENSG00000197728	RPS26	chr12	54720189	54722189	1.69511706343e-168
ENSG00000128590	DNAJB9	chr7	107995592	107997592	1.79243079474e-168
ENSG00000177683	THAP5	chr7	107997133	107999133	1.79243079474e-168
ENSG00000165806	CASP7	chr10	115426925	115428925	2.0087353061e-168
ENSG00000046604	DSG2	chr18	27330170	27332170	2.10054761325e-168
ENSG00000158195	WASF2	chr1	27689256	27691256	2.73296492236e-168
ENSG00000105127	AKAP8	chr19	15351603	15353603	3.56821860877e-168
[truncated: 12,625 more rows]

## Sheet: Brd3_promoters.txt
Ensembl.GeneID	Gene.Symbol	Chrom	Promoter.x1	Promoter.x2	Adj.Pvalue
ENSG00000207777	hsa-mir-10a	chr17	44012308	44014308	0.0
ENSG00000120093	HOXB3	chr17	44006809	44008809	0.0
ENSG00000182742	HOXB4	chr17	44010742	44012742	0.0
ENSG00000207924	hsa-mir-196a-2	chr12	52669789	52671789	4.32443319118e-294
ENSG00000180806	HOXC9	chr12	52678144	52680144	4.32443319118e-294
ENSG00000037965	HOXC8	chr12	52687157	52689157	4.32443319118e-294
ENSG00000180818	HOXC10	chr12	52663213	52665213	4.32443319118e-294
ENSG00000101665	SMAD7	chr18	44731079	44733079	1.00215811785e-235
ENSG00000106006	HOXA6	chr7	27153893	27155893	4.19937871141e-224
ENSG00000122592	HOXA7	chr7	27164080	27166080	4.19937871141e-224
ENSG00000106004	HOXA5	chr7	27149812	27151812	4.19937871141e-224
ENSG00000105997	HOXA3	chr7	27158458	27160458	4.19937871141e-224
ENSG00000137203	TFAP2A	chr6	10527783	10529783	2.68884232912e-221
ENSG00000204941	PSG5	chr19	48401766	48403766	1.31172739684e-194
ENSG00000162909	CAPN2	chr1	221964877	221966877	1.22731087459e-188
ENSG00000123415	SMUG1	chr12	52869024	52871024	1.93608354151e-187
ENSG00000204609	AC103702.3	chr17	44032852	44034852	5.22121841104e-187
ENSG00000108511	HOXB6	chr17	44037333	44039333	5.22121841104e-187
ENSG00000120075	HOXB5	chr17	44026127	44028127	5.22121841104e-187
ENSG00000137868	STRA6	chr15	72288419	72290419	2.35181836538e-183
ENSG00000172789	HOXC5	chr12	52711099	52713099	2.76661540156e-178
ENSG00000207571	hsa-mir-615	chr12	52712001	52714001	2.76661540156e-178
ENSG00000173862	AC008080.1	chr7	33730118	33732118	2.9340888046e-171
ENSG00000101040	PRKCBP1	chr20	45418881	45420881	5.07830843461e-170
ENSG00000126368	NR1D1	chr17	35510499	35512499	1.00836077005e-163
ENSG00000210512	AC068669.21	chr17	35527152	35529152	1.00836077005e-163
ENSG00000167565	SERTAD3	chr19	45642122	45644122	7.26257357564e-154
ENSG00000197019	SERTAD1	chr19	45623721	45625721	7.26257357564e-154
ENSG00000221191	AL662890.3	chr6	28849671	28851671	7.93473644648e-143
ENSG00000197757	HOXC6	chr12	52694909	52696909	4.28531447201e-139
ENSG00000198353	HOXC4	chr12	52694909	52696909	4.28531447201e-139
ENSG00000130402	ACTN4	chr19	43828167	43830167	3.84718262909e-137
ENSG00000173917	HOXB2	chr17	43977392	43979392	3.65484575595e-133
ENSG00000161940	BCL6B	chr17	6865093	6867093	6.27234945363e-131
ENSG00000161939	C17orf49	chr17	6856848	6858848	6.27234945363e-131
ENSG00000141498	AC040977.10	chr17	6858479	6860479	6.27234945363e-131
ENSG00000219200	RNASEK	chr17	6854522	6856522	6.27234945363e-131
ENSG00000207929	hsa-mir-195	chr17	6861744	6863744	6.27234945363e-131
ENSG00000207791	hsa-mir-497	chr17	6862065	6864065	6.27234945363e-131
ENSG00000215067	AC027763.2	chr17	6856377	6858377	6.27234945363e-131
ENSG00000067182	TNFRSF1A	chr12	6321522	6323522	1.01988500466e-128
ENSG00000215082	AL033381.2	chr6	1012298	1014298	3.2095123898e-128
ENSG00000143314	MRPL24	chr1	154977547	154979547	2.43282374945e-126
ENSG00000213719	CLIC1	chr6	31815519	31817519	9.57150397546e-124
ENSG00000204410	MSH5	chr6	31813753	31815753	9.57150397546e-124
ENSG00000213709	C6orf26	chr6	31813776	31815776	9.57150397546e-124
ENSG00000202338	ENSG00000202338	chr17	24072827	24074827	2.82647858016e-118
ENSG00000200948	ENSG00000200948	chr17	24069695	24071695	2.82647858016e-118
ENSG00000160606	TLCD1	chr17	24078077	24080077	2.82647858016e-118
ENSG00000200695	ENSG00000200695	chr17	24072574	24074574	2.82647858016e-118
ENSG00000206735	ENSG00000206735	chr17	24071727	24073727	2.82647858016e-118
ENSG00000198242	RPL23A	chr17	24069147	24071147	2.82647858016e-118
ENSG00000160602	NEK8	chr17	24077959	24079959	2.82647858016e-118
ENSG00000109113	RAB34	chr17	24069328	24071328	2.82647858016e-118
ENSG00000185551	NR2F2	chr15	94668543	94670543	1.73498964836e-117
ENSG00000200216	U6	chr15	68270629	68272629	2.7443362586e-114
ENSG00000131115	ZNF227	chr19	49406524	49408524	4.25994691257e-114
ENSG00000086544	ITPKC	chr19	45912848	45914848	1.99657311181e-113
ENSG00000123815	ADCK4	chr19	45914440	45916440	1.99657311181e-113
ENSG00000155366	RHOC	chr1	113051548	113053548	2.02280182584e-113
ENSG00000077312	SNRPA	chr19	45946619	45948619	1.56857164565e-110
ENSG00000188493	C19orf54	chr19	45948248	45950248	1.56857164565e-110
ENSG00000197202	ZNF452	chr6	28663091	28665091	1.6350276243e-110
ENSG00000117318	ID3	chr1	23758570	23760570	1.96954702753e-109
ENSG00000179604	CDC42EP4	chr17	68819738	68821738	4.7838468556e-109
ENSG00000137312	FLOT1	chr6	30818443	30820443	4.90352919271e-106
ENSG00000137331	IER3	chr6	30820306	30822306	4.90352919271e-106
ENSG00000196843	ARID5A	chr2	96564185	96566185	7.31270399197e-106
ENSG00000112493	TAPBP	chr6	33390114	33392114	5.02619898306e-105
ENSG00000204210	ZBTB22	chr6	33393488	33395488	5.02619898306e-105
ENSG00000204209	DAXX	chr6	33398765	33400765	5.02619898306e-105
ENSG00000014914	MTMR11	chr1	148176876	148178876	7.51854392521e-102
ENSG00000205673	AP000569.1	chr21	34241100	34243100	1.47016018802e-101
ENSG00000168264	IRF2BP2	chr1	232811894	232813894	1.54838529867e-100
ENSG00000214531	AC131157.4	chr12	48542778	48544778	8.16051286157e-100
ENSG00000187634	SAMD11	chr1	848393	850393	5.40049152519e-99
ENSG00000198729	PPP1R14C	chr6	150503379	150505379	3.78488759867e-98
ENSG00000202503	SNORD34	chr19	54683973	54685973	9.03376950071e-98
ENSG00000142534	RPS11	chr19	54689446	54691446	9.03376950071e-98
ENSG00000200530	SNORD35	chr19	54690789	54692789	9.03376950071e-98
ENSG00000199631	SNORD33	chr19	54683684	54685684	9.03376950071e-98
ENSG00000200259	SNORD35	chr19	54684244	54686244	9.03376950071e-98
ENSG00000201675	SNORD33	chr19	54683035	54685035	9.03376950071e-98
ENSG00000142541	RPL13A	chr19	54679844	54681844	9.03376950071e-98
ENSG00000207782	hsa-mir-150	chr19	54695937	54697937	9.03376950071e-98
ENSG00000207152	SNORA67	chr17	7419997	7421997	2.31732855486e-97
ENSG00000129226	CD68	chr17	7421529	7423529	2.31732855486e-97
ENSG00000129255	MPDU1	chr17	7425854	7427854	2.31732855486e-97
ENSG00000176896	RP11-30A20.3	chrX	13579146	13581146	8.36324576401e-97
ENSG00000178386	ZNF223	chr19	49249170	49251170	1.34475953509e-96
ENSG00000215076	AL133351.34	chr6	2931881	2933881	2.80913365491e-96
ENSG00000169241	RAG1AP1	chr1	153372444	153374444	6.69265065487e-96
ENSG00000179085	DPM3	chr1	153379695	153381695	6.69265065487e-96
ENSG00000169242	EFNA1	chr1	153364560	153366560	6.69265065487e-96
ENSG00000204628	GNB2L1	chr5	180603512	180605512	7.66744402847e-95
ENSG00000201067	SNORD95	chr5	180602985	180604985	7.66744402847e-95
ENSG00000208342	SNORD96	chr5	180601497	180603497	7.66744402847e-95
ENSG00000155130	MARCKS	chr6	114283249	114285249	1.01643764326e-94
ENSG00000056972	TRAF3IP2	chr6	112034014	112036014	3.53077271181e-94
ENSG00000213568	AC112178.2	chr5	135790480	135792480	1.3117714714e-93
ENSG00000204231	RXRB	chr6	33276410	33278410	2.88924290606e-93
ENSG00000202441	Y_RNA	chr6	33273356	33275356	2.88924290606e-93
ENSG00000204227	RING1	chr6	33282255	33284255	2.88924290606e-93
ENSG00000204228	HSD17B8	chr6	33278397	33280397	2.88924290606e-93
ENSG00000112473	SLC39A7	chr6	33274581	33276581	2.88924290606e-93
ENSG00000199036	hsa-mir-219-1	chr6	33281590	33283590	2.88924290606e-93
ENSG00000105202	FBL	chr19	45028848	45030848	1.33999206246e-92
ENSG00000198487	AL512274.9	chr6	42218335	42220335	2.09762530719e-92
ENSG00000111276	CDKN1B	chr12	12759576	12761576	2.6083500588e-92
ENSG00000168916	ZNF608	chr5	124108704	124110704	6.4875222703e-92
ENSG00000164442	CITED2	chr6	139737478	139739478	1.25187331826e-91
ENSG00000124496	TRERF1	chr6	42527767	42529767	6.18354341757e-91
ENSG00000218759	SEC22B	chr1	143805904	143807904	1.01273595074e-90
ENSG00000168813	ZNF507	chr19	37526393	37528393	1.47422804626e-89
ENSG00000108523	RNF167	chr17	4779829	4781829	4.51258021875e-87
ENSG00000108518	PFN1	chr17	4792570	4794570	4.51258021875e-87
ENSG00000108528	SLC25A11	chr17	4784063	4786063	4.51258021875e-87
ENSG00000108515	ENO3	chr17	4793131	4795131	4.51258021875e-87
ENSG00000209039	AC004832.3	chr22	29145034	29147034	6.85058667297e-87
ENSG00000100010	MTP18	chr22	29149720	29151720	6.85058667297e-87
ENSG00000123388	HOXC11	chr12	52651177	52653177	2.44802028869e-86
ENSG00000198720	ANKRD13B	chr17	24942612	24944612	2.70235677464e-86
ENSG00000108262	GIT1	chr17	24940736	24942736	2.70235677464e-86
ENSG00000063322	MED29	chr19	44571803	44573803	4.11012967563e-86
ENSG00000006712	PAF1	chr19	44573586	44575586	4.11012967563e-86
ENSG00000128016	ZFP36	chr19	44587293	44589293	4.11012967563e-86
ENSG00000105216	LSM14A	chr19	39353283	39355283	4.6985684615e-86
ENSG00000112478	VPS52	chr6	33347717	33349717	3.25308772384e-85
ENSG00000204222	B3GALT4	chr6	33350895	33352895	3.25308772384e-85
ENSG00000182498	RPS18	chr6	33345830	33347830	3.25308772384e-85
ENSG00000188825	AC087650.12	chr17	38822096	38824096	1.07655052282e-84
ENSG00000204733	AC087650.12	chr17	38822095	38824095	1.07655052282e-84
ENSG00000206696	SNORD58	chr18	45272097	45274097	2.69359905152e-84
ENSG00000177576	C18orf32	chr18	45267602	45269602	2.69359905152e-84
ENSG00000202093	SNORD58	chr18	45269676	45271676	2.69359905152e-84
ENSG00000215472	AC100778.5	chr18	45271812	45273812	2.69359905152e-84
ENSG00000206602	SNORD58	chr18	45271715	45273715	2.69359905152e-84
ENSG00000184451	CCR10	chr17	38087371	38089371	6.60597803317e-84
ENSG00000108797	CNTNAP1	chr17	38086158	38088158	6.60597803317e-84
ENSG00000068137	PLEKHH3	chr17	38082495	38084495	6.60597803317e-84
ENSG00000131759	RARA	chr17	35716972	35718972	7.42372561822e-84
ENSG00000143633	C1orf131	chr1	229443547	229445547	9.11452656732e-84
ENSG00000116906	GNPAT	chr1	229441583	229443583	9.11452656732e-84
ENSG00000204256	BRD2	chr6	33042415	33044415	9.66329688698e-84
ENSG00000216400	RP11-169K16.6	chr1	15989878	15991878	1.82797975886e-83
ENSG00000126464	PRR12	chr19	54788591	54790591	1.09661830337e-82
ENSG00000126460	PRRG2	chr19	54776280	54778280	1.09661830337e-82
ENSG00000142546	NOSIP	chr19	54775625	54777625	1.09661830337e-82
ENSG00000198682	PAPSS2	chr10	89407456	89409456	2.72465603235e-82
ENSG00000135390	ATP5G2	chr12	52356779	52358779	3.89251955851e-82
ENSG00000204344	STK19	chr6	32044931	32046931	8.58404206217e-82
ENSG00000204348	DOM3Z	chr6	32048011	32050011	8.58404206217e-82
ENSG00000217359	SPA17P1	chr10	76812608	76814608	1.51575689348e-81
ENSG00000005073	HOXA11	chr7	27191360	27193360	2.422309275e-81
ENSG00000185928	C16orf53	chr16	29733029	29735029	2.99181066814e-81
ENSG00000167371	PRRT2	chr16	29728910	29730910	2.99181066814e-81
ENSG00000013364	MVP	chr16	29737289	29739289	2.99181066814e-81
ENSG00000212838	AC093168.3	chr7	72879478	72881478	3.40602189726e-81
ENSG00000189143	CLDN4	chr7	72881129	72883129	3.40602189726e-81
ENSG00000177721	C5orf39	chr5	43079029	43081029	5.04772657349e-81
ENSG00000215068	AC025171.8	chr5	43075952	43077952	5.04772657349e-81
ENSG00000146112	KIAA1949	chr6	30763651	30765651	5.79734273496e-81
ENSG00000137404	NRM	chr6	30767176	30769176	5.79734273496e-81
ENSG00000134107	BHLHB2	chr3	4994208	4996208	6.18072590096e-81
ENSG00000132510	JMJD3	chr17	7681947	7683947	1.73306214725e-80
ENSG00000197956	S100A6	chr1	151775344	151777344	2.6157365626e-80
ENSG00000196420	S100A5	chr1	151780865	151782865	2.6157365626e-80
ENSG00000196154	S100A4	chr1	151789236	151791236	2.6157365626e-80
ENSG00000188015	S100A3	chr1	151788358	151790358	2.6157365626e-80
ENSG00000104823	ECH1	chr19	44014337	44016337	2.82792341377e-80
ENSG00000026652	AGPAT4	chr6	161615097	161617097	3.06493042764e-80
ENSG00000082641	NFE2L1	chr17	43478720	43480720	3.11406526565e-80
ENSG00000188554	AC109326.11	chr17	38574772	38576772	4.44362704382e-80
ENSG00000100150	DEPDC5	chr22	30478055	30480055	6.08648537552e-80
ENSG00000183530	C22orf30	chr22	30476117	30478117	6.08648537552e-80
ENSG00000209410	AC005004.3	chr22	30481188	30483188	6.08648537552e-80
ENSG00000174282	ZBTB4	chr17	7328241	7330241	6.21283048727e-80
ENSG00000181222	POLR2A	chr17	7326422	7328422	6.21283048727e-80
ENSG00000173801	JUP	chr17	37196476	37198476	8.60884227411e-80
ENSG00000167637	ZNF345	chr19	42031103	42033103	9.07008331753e-80
ENSG00000186174	BCL9L	chr11	118286823	118288823	1.255534251e-79
ENSG00000104824	HNRNPL	chr19	44034819	44036819	1.66991195699e-79
ENSG00000130725	UBE2M	chr19	63762155	63764155	2.38540486636e-79
ENSG00000130724	CHMP2A	chr19	63758298	63760298	2.38540486636e-79
ENSG00000171827	ZNF570	chr19	42649822	42651822	3.48217898595e-79
ENSG00000196437	ZNF569	chr19	42650179	42652179	3.48217898595e-79
ENSG00000169018	FEM1B	chr15	66355195	66357195	4.15952020344e-79
ENSG00000170166	HOXD4	chr2	176722359	176724359	1.86236214891e-78
ENSG00000168143	FAM83B	chr6	54817528	54819528	3.3599001945e-78
ENSG00000183891	TTC32	chr2	19965228	19967228	9.4911599679e-78
ENSG00000141349	G6PC3	chr17	39501644	39503644	4.07404740118e-77
ENSG00000161654	LSM12	chr17	39499532	39501532	4.07404740118e-77
ENSG00000161265	U2AF1L4	chr19	40928176	40930176	4.41852532951e-77
ENSG00000205155	PSENEN	chr19	40926334	40928334	4.41852532951e-77
ENSG00000126246	TMEM149	chr19	40925191	40927191	4.41852532951e-77
ENSG00000188223	LIN37	chr19	40929339	40931339	4.41852532951e-77
ENSG00000167595	C19orf55	chr19	40937938	40939938	4.41852532951e-77
ENSG00000132475	H3F3B	chr17	71287455	71289455	5.08952201046e-77
ENSG00000132478	UNK	chr17	71290532	71292532	5.08952201046e-77
ENSG00000087074	PPP1R15A	chr19	54065490	54067490	6.901196427e-77
ENSG00000105559	PLEKHA4	chr19	54063670	54065670	6.901196427e-77
ENSG00000141570	CBX8	chr17	75385485	75387485	7.63499662175e-77
ENSG00000196230	TUBB	chr6	30794136	30796136	9.14320110456e-77
ENSG00000137337	MDC1	chr6	30793437	30795437	9.14320110456e-77
ENSG00000205041	AC118344.2	chr19	45473226	45475226	1.00463733169e-76
ENSG00000105221	AKT2	chr19	45483105	45485105	1.00463733169e-76
ENSG00000207631	hsa-mir-641	chr19	45480388	45482388	1.00463733169e-76
ENSG00000152292	SH2D6	chr2	85497565	85499565	1.44985479481e-76
ENSG00000120068	HOXB8	chr17	44047300	44049300	2.65964041161e-76
ENSG00000144642	RBMS3	chr3	29295947	29297947	3.69888861508e-76
ENSG00000212694	AC084018.28	chr12	120718831	120720831	3.77533802269e-76
ENSG00000183696	UPP1	chr7	48092766	48094766	7.81698807209e-76
ENSG00000096060	FKBP5	chr6	35804336	35806336	8.62945009221e-76
ENSG00000157343	C6orf81	chr6	35810833	35812833	8.62945009221e-76
ENSG00000204569	PPP1R10	chr6	30692999	30694999	9.01667108012e-76
ENSG00000204568	MRPS18B	chr6	30691585	30693585	9.01667108012e-76
ENSG00000096093	EFHC1	chr6	52390953	52392953	2.93695828572e-75
ENSG00000208118	AL355274.22	chr1	230900591	230902591	9.56958245124e-75
ENSG00000206737	U1	chr1	147490845	147492845	1.38874294816e-74
ENSG00000082516	GEMIN5	chr5	154297964	154299964	1.83637327373e-74
ENSG00000082515	MRPL22	chr5	154298839	154300839	1.83637327373e-74
ENSG00000196754	S100A2	chr1	151806990	151808990	2.40741411847e-74
ENSG00000197573	CYP2B7P1	chr19	46120010	46122010	2.62558536196e-74
ENSG00000201838	snoR38	chr17	72067311	72069311	3.61534614145e-74
ENSG00000200185	snoR38	chr17	72064468	72066468	3.61534614145e-74
ENSG00000199961	snoR38	chr17	72066786	72068786	3.61534614145e-74
ENSG00000204303	AC015802.21	chr17	72063446	72065446	3.61534614145e-74
ENSG00000040633	PHF23	chr17	7083549	7085549	8.30972462567e-74
ENSG00000170296	GABARAP	chr17	7086477	7088477	8.30972462567e-74
ENSG00000087086	FTL	chr19	54158378	54160378	8.59274110416e-74
ENSG00000137764	MAP2K5	chr15	65620075	65622075	1.08563208461e-73
ENSG00000108187	PBLD	chr10	69762690	69764690	3.24689220981e-73
ENSG00000096746	HNRNPH3	chr10	69759885	69761885	3.24689220981e-73
ENSG00000182264	IZUMO1	chr19	53941978	53943978	4.76070296592e-73
ENSG00000063244	U2AF2	chr19	60855228	60857228	5.84316534751e-73
ENSG00000115461	IGFBP5	chr2	217268516	217270516	6.43125193742e-73
ENSG00000213922	AC011500.7	chr19	44620052	44622052	1.90485417148e-72
ENSG00000105193	RPS16	chr19	44618458	44620458	1.90485417148e-72
ENSG00000138614	C15orf44	chr15	63690522	63692522	2.1769956186e-72
ENSG00000093010	COMT	chr22	18307256	18309256	2.91482881011e-72
ENSG00000184470	TXNRD2	chr22	18309359	18311359	2.91482881011e-72
ENSG00000130749	ZC3H4	chr19	52308849	52310849	4.00210761691e-72
ENSG00000184640	SEPT9	chr17	72825197	72827197	1.10702008508e-71
ENSG00000056661	PCGF2	chr17	34158084	34160084	1.88119009432e-71
ENSG00000108294	PSMB3	chr17	34160528	34162528	1.88119009432e-71
ENSG00000116918	TSNAX	chr1	229729022	229731022	3.4634512576e-71
ENSG00000196761	AC020928.7	chr19	41955556	41957556	4.0551141497e-71
ENSG00000164385	C6orf195	chr6	2580297	2582297	4.17484383699e-71
ENSG00000108691	CCL2	chr17	29604409	29606409	4.55700016167e-71
ENSG00000143363	PRUNE	chr1	149245577	149247577	8.5213665237e-71
ENSG00000143409	FAM63A	chr1	149245957	149247957	8.5213665237e-71
ENSG00000171617	ENC1	chr5	73972273	73974273	9.06747538307e-71
ENSG00000117707	PROX1	chr1	212226483	212228483	1.19216152046e-70
ENSG00000204054	AL391056.25	chr9	131289741	131291741	4.36516082995e-70
ENSG00000124444	ZNF576	chr19	48790384	48792384	4.41273228628e-70
ENSG00000167378	IRGQ	chr19	48791516	48793516	4.41273228628e-70
ENSG00000119285	HEATR1	chr1	234834437	234836437	5.38223469859e-70
ENSG00000106571	GLI3	chr7	42243137	42245137	6.27167254219e-70
ENSG00000137267	TUBB2A	chr6	3102808	3104808	8.20766067493e-70
ENSG00000203557	AL031963.40	chr6	3111598	3113598	8.20766067493e-70
ENSG00000124356	STAMBP	chr2	73907594	73909594	1.14078971523e-69
ENSG00000198182	ZNF607	chr19	42902531	42904531	1.94535630766e-69
ENSG00000174327	SLC16A13	chr17	6878118	6880118	2.12944511955e-69
ENSG00000111752	PHC1	chr12	8956583	8958583	2.51780274611e-69
ENSG00000215938	hsa-mir-190b	chr1	152432843	152434843	3.00592230382e-69
ENSG00000143549	TPM3	chr1	152431233	152433233	3.00592230382e-69
ENSG00000010361	FUZ	chr19	55008339	55010339	3.31880525289e-69
ENSG00000128272	ATF4	chr22	38243646	38245646	6.58192845614e-69
ENSG00000103978	TMEM87A	chr15	40352930	40354930	9.05205484957e-69
ENSG00000214013	GANC	chr15	40351658	40353658	9.05205484957e-69
ENSG00000048544	MRPS10	chr6	42293581	42295581	1.02622883284e-68
ENSG00000166750	SLFN5	chr17	30592199	30594199	1.05005194327e-68
ENSG00000009307	CSDE1	chr1	115102147	115104147	1.43918045498e-68
ENSG00000209854	AL034344.24	chr6	1539848	1541848	1.46794096542e-68
ENSG00000161241	FBXO17	chr19	44158220	44160220	2.4258422337e-68
ENSG00000137821	LRRC49	chr15	68970041	68972041	5.6242878362e-68
ENSG00000129028	THAP10	chr15	68971814	68973814	5.6242878362e-68
ENSG00000184508	HDDC3	chr15	89276803	89278803	6.94381713378e-68
ENSG00000140553	UNC45A	chr15	89272414	89274414	6.94381713378e-68
ENSG00000118640	VAMP8	chr2	85656228	85658228	8.88675671599e-68
ENSG00000181610	MRPS23	chr17	53282407	53284407	9.31245901393e-68
ENSG00000197822	OCLN	chr5	68821875	68823875	1.26002306546e-67
ENSG00000196878	LAMB3	chr1	207892443	207894443	1.30318806978e-67
ENSG00000117877	CD3EAP	chr19	50599307	50601307	1.37705773131e-67
ENSG00000104881	PPP1R13L	chr19	50600136	50602136	1.37705773131e-67
ENSG00000201405	Y_RNA	chr1	23567334	23569334	2.57447145838e-67
ENSG00000187251	C1orf213	chr1	23566051	23568051	2.57447145838e-67
ENSG00000125945	ZNF436	chr1	23568944	23570944	2.57447145838e-67
ENSG00000104368	PLAT	chr8	42184351	42186351	2.88900925009e-67
ENSG00000161395	PERLD1	chr17	35097836	35099836	3.53432895977e-67
ENSG00000119669	C14orf4	chr14	76563888	76565888	1.52226324318e-66
ENSG00000158691	ZSCAN12	chr6	28475490	28477490	1.77397119941e-66
ENSG00000094914	AAAS	chr12	52001648	52003648	2.11652901935e-66
ENSG00000121644	FAM152A	chr1	242881026	242883026	2.23673769531e-66
ENSG00000105672	ETV2	chr19	40822487	40824487	2.29051787974e-66
ENSG00000126267	COX6B1	chr19	40828995	40830995	2.29051787974e-66
ENSG00000111319	SCNN1A	chr12	6354976	6356976	3.63751690199e-66
ENSG00000144455	SUMF1	chr3	4483954	4485954	4.00337106006e-66
ENSG00000120784	ZFP30	chr19	42838153	42840153	5.90465318043e-66
ENSG00000067221	STOML1	chr15	72071688	72073688	8.61930376672e-66
ENSG00000140464	PML	chr15	72072067	72074067	8.61930376672e-66
ENSG00000168702	LRP1B	chr2	142604768	142606768	1.28821330048e-65
ENSG00000142252	GEMIN7	chr19	50272370	50274370	3.01437737526e-65
ENSG00000170684	ZNF296	chr19	50271528	50273528	3.01437737526e-65
ENSG00000196967	ZNF585A	chr19	42355468	42357468	3.12611872768e-65
ENSG00000210914	AC091899.2	chr5	73507238	73509238	4.7167784494e-65
ENSG00000213135	AC015815.14	chr17	72598658	72600658	5.18601444573e-65
ENSG00000203316	AC015815.14	chr17	72592892	72594892	5.18601444573e-65
ENSG00000212386	SCARNA16	chr17	72594984	72596984	5.18601444573e-65
ENSG00000203315	AC015815.14	chr17	72597496	72599496	5.18601444573e-65
ENSG00000135392	DNAJC14	chr12	54509687	54511687	6.85892418829e-65
ENSG00000182796	AC023055.40	chr12	54508905	54510905	6.85892418829e-65
ENSG00000214370	AC023055.40	chr12	54512203	54514203	6.85892418829e-65
ENSG00000132130	LHX1	chr17	32366612	32368612	7.11134293857e-65
ENSG00000166289	PLEKHF1	chr19	34845803	34847803	7.14200995805e-65
ENSG00000137413	TAF8	chr6	42124229	42126229	9.50957691313e-65
ENSG00000112576	CCND3	chr6	42124402	42126402	9.50957691313e-65
ENSG00000128000	ZNF780B	chr19	45253952	45255952	9.85417462098e-65
ENSG00000108439	PNPO	chr17	43371916	43373916	1.40677669992e-64
ENSG00000136371	MTHFS	chr15	77976425	77978425	1.96008371029e-64
ENSG00000220323	HIST1H2BN	chr6	27912302	27914302	4.49106947475e-64
ENSG00000184348	HIST1H2AK	chr6	27914096	27916096	4.49106947475e-64
ENSG00000161544	CYGB	chr17	72045561	72047561	4.61168408055e-64
ENSG00000209875	AC115989.6	chr17	19493492	19495492	7.27842283703e-64
ENSG00000072210	ALDH3A2	chr17	19490641	19492641	7.27842283703e-64
ENSG00000188994	ZNF292	chr6	87919988	87921988	8.4969229539e-64
ENSG00000039650	PNKP	chr19	55062630	55064630	9.1062923032e-64
ENSG00000113504	SLC12A7	chr5	1165172	1167172	9.37031593679e-64
ENSG00000204623	AL671277.5	chr6	30136900	30138900	2.83281429919e-63
ENSG00000196299	C6orf12	chr6	30136735	30138735	2.83281429919e-63
ENSG00000066379	ZNRD1	chr6	30135013	30137013	2.83281429919e-63
ENSG00000187187	ZNF546	chr19	45192869	45194869	3.32951366687e-63
ENSG00000186301	AL137798.8	chr1	16841841	16843841	3.44138292223e-63
ENSG00000186543	AL137798.8	chr1	16843765	16845765	3.44138292223e-63
ENSG00000117569	PTBP2	chr1	96957927	96959927	4.78995902227e-63
ENSG00000143702	CEP170	chr1	241485331	241487331	5.90255162782e-63
ENSG00000054282	SDCCAG8	chr1	241483943	241485943	5.90255162782e-63
ENSG00000132591	ERAL1	chr17	24204160	24206160	9.2332396991e-63
ENSG00000142871	CYR61	chr1	85817041	85819041	9.99572286829e-63
ENSG00000177340	AC024940.39	chr12	31366690	31368690	1.05073003606e-62
ENSG00000139146	FAM60A	chr12	31370386	31372386	1.05073003606e-62
ENSG00000156642	NPTN	chr15	71712806	71714806	1.08830451588e-62
ENSG00000199398	Y_RNA	chr5	159366030	159368030	1.42549179017e-62
ENSG00000113312	TTC1	chr5	159366758	159368758	1.42549179017e-62
ENSG00000205562	AL049775.2	chr14	85066085	85068085	1.53915968554e-62
ENSG00000185070	FLRT2	chr14	85064241	85066241	1.53915968554e-62
ENSG00000178042	ZNF260	chr19	41711014	41713014	1.67325146537e-62
ENSG00000135535	CD164	chr6	109810340	109812340	1.69947898465e-62
ENSG00000188396	TCTEX1D4	chr1	45045544	45047544	1.879235713e-62
ENSG00000013588	GPRC5A	chr12	12932983	12934983	7.75435393585e-62
ENSG00000112246	SIM1	chr6	101019494	101021494	8.67575310861e-62
ENSG00000120149	MSX2	chr5	174082181	174084181	8.67575310861e-62
ENSG00000180667	YOD1	chr1	205292948	205294948	8.79932436293e-62
ENSG00000123836	PFKFB2	chr1	205291243	205293243	8.79932436293e-62
ENSG00000162517	PEF1	chr1	31883064	31885064	8.80885935827e-62
ENSG00000166260	COX11	chr17	50401053	50403053	1.03648185496e-61
ENSG00000166263	STXBP4	chr17	50399125	50401125	1.03648185496e-61
ENSG00000103034	NDRG4	chr16	57053118	57055118	1.04469581816e-61
ENSG00000108389	MTMR4	chr17	53950211	53952211	1.37975211938e-61
ENSG00000198563	BAT1	chr6	31622338	31624338	1.40153123062e-61
ENSG00000204498	NFKBIL1	chr6	31620626	31622626	1.40153123062e-61
ENSG00000213760	ATP6V1G2	chr6	31622606	31624606	1.40153123062e-61
ENSG00000201785	SNORD83	chr6	31612205	31614205	1.40153123062e-61
ENSG00000200684	SNORD83	chr6	31616934	31618934	1.40153123062e-61
ENSG00000158710	TAGLN2	chr1	158161908	158163908	1.48468467466e-61
ENSG00000214701	AC023300.19	chr15	72294666	72296666	1.94942395847e-61
ENSG00000140481	CCDC33	chr15	72313720	72315720	1.94942395847e-61
ENSG00000124688	MAD2L1BP	chr6	43706667	43708667	2.8301817775e-61
ENSG00000172432	GTPBP2	chr6	43704961	43706961	2.8301817775e-61
ENSG00000142227	EMP3	chr19	53518454	53520454	4.22881402696e-61
ENSG00000105479	CCDC114	chr19	53516997	53518997	4.22881402696e-61
ENSG00000140990	NDUFB10	chr16	1947520	1949520	5.18172404312e-61
ENSG00000206811	SNORA64	chr16	1952468	1954468	5.18172404312e-61
ENSG00000140988	RPS2	chr16	1954828	1956828	5.18172404312e-61
ENSG00000179580	RNF151	chr16	1955275	1957275	5.18172404312e-61
ENSG00000207405	SNORA64	chr16	1953108	1955108	5.18172404312e-61
ENSG00000162772	ATF3	chr1	210803320	210805320	5.90851207653e-61
ENSG00000156463	SH3RF2	chr5	145294335	145296335	6.08040007136e-61
ENSG00000207584	hsa-mir-196b	chr7	27175708	27177708	6.32757255741e-61
ENSG00000078399	HOXA9	chr7	27175794	27177794	6.32757255741e-61
ENSG00000178977	C17orf44	chr17	8068086	8070086	7.26071640515e-61
ENSG00000092871	RFFL	chr17	30440407	30442407	7.45885035015e-61
ENSG00000214960	AC004741.2	chr7	16427472	16429472	7.88164310123e-61
ENSG00000120860	CCDC53	chr12	100980029	100982029	8.15731283486e-61
ENSG00000108604	SMARCD2	chr17	59273661	59275661	8.98423426273e-61
ENSG00000159023	EPB41	chr1	29084215	29086215	1.35964497601e-60
ENSG00000199756	Y_RNA	chr1	29080934	29082934	1.35964497601e-60
ENSG00000204188	GGNBP1	chr6	33657493	33659493	1.39892055751e-60
ENSG00000030110	BAK1	chr6	33656048	33658048	1.39892055751e-60
ENSG00000013573	DDX11	chr12	31116046	31118046	1.61364137562e-60
ENSG00000207757	hsa-mir-93	chr7	99529406	99531406	1.71740726429e-60
ENSG00000207547	hsa-mir-25	chr7	99529202	99531202	1.71740726429e-60
ENSG00000208036	hsa-mir-106b	chr7	99529633	99531633	1.71740726429e-60
ENSG00000168090	COPS6	chr7	99522519	99524519	1.71740726429e-60
ENSG00000105576	TNPO2	chr19	12694078	12696078	1.77309274396e-60
ENSG00000079215	SLC1A3	chr5	36640446	36642446	1.84331495801e-60
ENSG00000159322	ADPGK	chr15	70863114	70865114	2.99713277925e-60
ENSG00000091947	TMEM101	chr17	39447871	39449871	3.98615521858e-60
ENSG00000131096	PYY	chr17	39437363	39439363	3.98615521858e-60
ENSG00000183779	ZNF703	chr8	37670467	37672467	5.60653356403e-60
ENSG00000160226	C21orf2	chr21	44583713	44585713	6.56515981559e-60
ENSG00000172171	C17orf42	chr17	26257379	26259379	7.95434521021e-60
ENSG00000080986	KNTC2	chr18	2559579	2561579	9.44257696615e-60
ENSG00000101574	METTL4	chr18	2561489	2563489	9.44257696615e-60
ENSG00000219049	RP11-350G8.7	chr1	152654237	152656237	1.05442519557e-59
ENSG00000179094	PER1	chr17	7996427	7998427	1.21634685974e-59
ENSG00000204611	ZNF616	chr19	57335003	57337003	1.67518650583e-59
ENSG00000199516	Y_RNA	chr7	129379769	129381769	1.89863513606e-59
ENSG00000186591	UBE2H	chr7	129380025	129382025	1.89863513606e-59
ENSG00000189241	TSPYL1	chr6	116707759	116709759	2.02690125096e-59
ENSG00000135547	HEY2	chr6	126108503	126110503	2.32273188707e-59
ENSG00000207389	U1	chr1	16937598	16939598	2.91506015816e-59
ENSG00000206028	Z99774.1	chr22	25398617	25400617	3.09605719837e-59
ENSG00000169955	ZNF747	chr16	30453740	30455740	3.38385307551e-59
ENSG00000172594	SMPDL3A	chr6	123150120	123152120	4.45395444694e-59
ENSG00000105516	DBP	chr19	53832435	53834435	4.70643188032e-59
ENSG00000142039	CCDC97	chr19	46505934	46507934	5.03152052689e-59
ENSG00000111639	MRPL51	chr12	6472718	6474718	6.13082476349e-59
ENSG00000010292	NCAPD2	chr12	6471529	6473529	6.13082476349e-59
ENSG00000187189	TSPYL4	chr6	116682014	116684014	6.34481815611e-59
ENSG00000207513	U1	chr1	16866030	16868030	7.70058607489e-59
ENSG00000125611	CHCHD5	chr2	113056507	113058507	8.57905663444e-59
ENSG00000054598	FOXC1	chr6	1553680	1555680	9.35057343009e-59
ENSG00000153140	CETN3	chr5	89741359	89743359	1.0505628141e-58
ENSG00000176265	AC093510.2	chr5	89739573	89741573	1.0505628141e-58
ENSG00000135315	KIAA1009	chr6	84994072	84996072	1.06120988463e-58
ENSG00000108733	PEX12	chr17	30929695	30931695	1.06120988463e-58
ENSG00000204308	RNF5	chr6	32252109	32254109	1.22571586572e-58
ENSG00000204310	AGPAT1	chr6	32253851	32255851	1.22571586572e-58
ENSG00000204305	AGER	chr6	32260001	32262001	1.25903912212e-58
ENSG00000204304	PBX2	chr6	32265941	32267941	1.25903912212e-58
ENSG00000113761	ZNF346	chr5	176380303	176382303	1.36482236128e-58
ENSG00000168452	PPT2	chr6	32227279	32229279	1.77217661537e-58
ENSG00000204314	PRRT1	chr6	32228838	32230838	1.77217661537e-58
ENSG00000187626	ZKSCAN4	chr6	28328023	28330023	2.41113358011e-58
ENSG00000197782	ZNF780A	chr19	45288685	45290685	2.661586216e-58
ENSG00000079432	CIC	chr19	47478657	47480657	2.88761818332e-58
ENSG00000158158	CNNM4	chr2	96788366	96790366	3.83988939356e-58
ENSG00000170421	KRT8	chr12	51585127	51587127	3.83988939356e-58
ENSG00000204957	AC006486.1	chr19	47436767	47438767	4.03651932792e-58
ENSG00000105723	GSK3A	chr19	47438591	47440591	4.03651932792e-58
ENSG00000169599	NFU1	chr2	69518257	69520257	4.36199009248e-58
ENSG00000186017	ZNF566	chr19	41672183	41674183	5.70998128057e-58
ENSG00000076321	KLHL20	chr1	171948703	171950703	6.31928611846e-58
ENSG00000136193	SCRN1	chr7	29995902	29997902	7.29710684805e-58
ENSG00000107897	ACBD5	chr10	27571065	27573065	8.55176591719e-58
ENSG00000067225	PKM2	chr15	70310738	70312738	9.11062537503e-58
ENSG00000161618	ALDH16A1	chr19	54646325	54648325	1.02781940994e-57
ENSG00000104872	PIH1D1	chr19	54646879	54648879	1.02781940994e-57
ENSG00000061936	SFRS8	chr12	130759588	130761588	1.2374721053e-57
ENSG00000135778	C1orf57	chr1	231150993	231152993	1.29299095113e-57
ENSG00000158864	NDUFS2	chr1	159433729	159435729	1.31651178363e-57
ENSG00000158859	ADAMTS4	chr1	159435469	159437469	1.31651178363e-57
ENSG00000205670	C21orf51	chr21	34667619	34669619	1.79043679099e-57
ENSG00000117595	IRF6	chr1	208046102	208048102	1.83124722703e-57
ENSG00000010818	HIVEP2	chr6	143308031	143310031	1.83227857111e-57
ENSG00000117791	MOSC2	chr1	218986234	218988234	2.10372972007e-57
ENSG00000117461	PIK3R3	chr1	46371053	46373053	2.13588303436e-57
ENSG00000076108	BAZ2A	chr12	55316430	55318430	2.34795182199e-57
ENSG00000153807	HOXA10	chr7	27186405	27188405	2.34927131058e-57
ENSG00000006125	AP2B1	chr17	30936395	30938395	2.52389666218e-57
ENSG00000058668	ATP2B4	chr1	201860312	201862312	2.60210632684e-57
ENSG00000010072	C1orf124	chr1	229538305	229540305	2.89923752204e-57
ENSG00000116903	EXOC8	chr1	229540221	229542221	2.89923752204e-57
ENSG00000140836	ATBF1	chr16	71639775	71641775	3.21947470186e-57
ENSG00000213190	MLLT11	chr1	149296503	149298503	4.19138230101e-57
ENSG00000197622	CDC42SE1	chr1	149298749	149300749	4.19138230101e-57
ENSG00000125734	GPR108	chr19	6688587	6690587	5.14189569546e-57
ENSG00000125733	TRIP10	chr19	6688707	6690707	5.14189569546e-57
ENSG00000162496	DHRS3	chr1	12600381	12602381	5.19874724957e-57
ENSG00000128713	HOXD11	chr2	176678330	176680330	5.35392182287e-57
ENSG00000143294	PRCC	chr1	155001898	155003898	6.8009771669e-57
ENSG00000148926	ADM	chr11	10281219	10283219	7.39943777838e-57
ENSG00000108582	CPD	chr17	25728110	25730110	1.00487273907e-56
ENSG00000204673	AKT1S1	chr19	55073528	55075528	1.18314165542e-56
ENSG00000104946	TBC1D17	chr19	55070641	55072641	1.18314165542e-56
ENSG00000144597	EAF1	chr3	15442068	15444068	1.27154985873e-56
ENSG00000206562	METTL6	chr3	15444046	15446046	1.27154985873e-56
ENSG00000205629	LCMT1	chr16	25028548	25030548	1.308833261e-56
ENSG00000155304	STCH	chr21	14677380	14679380	1.31466176904e-56
ENSG00000126461	SCAF1	chr19	54835194	54837194	1.65804164013e-56
ENSG00000126458	RRAS	chr19	54835212	54837212	1.65804164013e-56
ENSG00000167131	CCDC103	chr17	40330668	40332668	1.93478072024e-56
ENSG00000214447	FAM187A	chr17	40330668	40332668	1.93478072024e-56
ENSG00000108883	EFTUD2	chr17	40332289	40334289	1.93478072024e-56
ENSG00000198453	ZNF568	chr19	42097074	42099074	2.27149836536e-56
ENSG00000185869	ZNF829	chr19	42099030	42101030	2.27149836536e-56
ENSG00000163125	RPRD2	chr1	148601211	148603211	3.06633344693e-56
ENSG00000108788	MLX	chr17	37970604	37972604	3.15855857307e-56
ENSG00000068120	COASY	chr17	37965618	37967618	3.15855857307e-56
ENSG00000200463	U8	chr17	8017630	8019630	3.48377636781e-56
ENSG00000179029	TMEM107	chr17	8020439	8022439	3.48377636781e-56
ENSG00000054267	ARID4B	chr1	233558155	233560155	3.92682482274e-56
ENSG00000126243	LRFN3	chr19	41117590	41119590	4.16300280115e-56
ENSG00000162688	AGL	chr1	100086228	100088228	5.64214422279e-56
ENSG00000132141	CCT6B	chr17	30312619	30314619	5.64214422279e-56
ENSG00000198783	ZNF830	chr17	30310678	30312678	5.64214422279e-56
ENSG00000186230	ZNF749	chr19	62636505	62638505	5.64214422279e-56
ENSG00000153187	HNRNPU	chr1	243094450	243096450	7.12146835862e-56
ENSG00000172197	MBOAT1	chr6	20320649	20322649	7.80920403761e-56
ENSG00000153029	MR1	chr1	179267762	179269762	1.07369381368e-55
ENSG00000188101	AC027763.9	chr17	6695619	6697619	1.07987560639e-55
ENSG00000203804	C1orf138	chr1	148801215	148803215	1.12821104316e-55
ENSG00000208655	AL356356.17	chr1	148808369	148810369	1.12821104316e-55
ENSG00000120647	CCDC77	chr12	379084	381084	1.1583586339e-55
ENSG00000170836	PPM1D	chr17	56030336	56032336	1.31717180783e-55
ENSG00000148655	C10orf11	chr10	76859217	76861217	1.47602033985e-55
ENSG00000100316	RPL3	chr22	38045616	38047616	1.49532704707e-55
ENSG00000209482	snoU83B	chr22	38041258	38043258	1.49532704707e-55
ENSG00000200465	SNORD43	chr22	38045064	38047064	1.49532704707e-55
ENSG00000209480	snoU83B	chr22	38039862	38041862	1.49532704707e-55
ENSG00000160685	ZBTB7B	chr1	153239736	153241736	1.75466119582e-55
ENSG00000130347	RTN4IP1	chr6	107184066	107186066	1.78821223524e-55
ENSG00000130348	QRSL1	chr6	107182146	107184146	1.78821223524e-55
ENSG00000104866	LRRC68	chr19	50286058	50288058	1.98106628404e-55
ENSG00000177337	AP002478.3	chr18	3582112	3584112	3.15786195189e-55
ENSG00000170832	USP32	chr17	55824368	55826368	3.2608353514e-55
ENSG00000078795	PKD2L2	chr5	137251024	137253024	3.68040148311e-55
ENSG00000164151	AC012607.8	chr5	5473807	5475807	4.12947815719e-55
ENSG00000170604	IRF2BP1	chr19	51080872	51082872	5.03857629864e-55
ENSG00000038427	CSPG2	chr5	82801339	82803339	5.28882737904e-55
ENSG00000065970	FOXJ2	chr12	8074626	8076626	5.34395648813e-55
ENSG00000167220	HDHD2	chr18	42930869	42932869	7.88778681503e-55
ENSG00000011422	PLAUR	chr19	48866342	48868342	8.53774815906e-55
ENSG00000166888	STAT6	chr12	55791428	55793428	9.14215273273e-55
ENSG00000108587	GOSR1	chr17	25826552	25828552	9.57580935486e-55
ENSG00000117519	CNN3	chr1	95165294	95167294	9.8000551825e-55
ENSG00000140526	ABHD2	chr15	87430429	87432429	9.98541179251e-55
ENSG00000203263	AL135927.14	chr1	154358699	154360699	1.20411201568e-54
ENSG00000142751	GPN2	chr1	27089456	27091456	1.35289222997e-54
ENSG00000107625	DDX50	chr10	70329040	70331040	1.35289222997e-54
ENSG00000117862	TXNDC12	chr1	52293635	52295635	1.65927290389e-54
ENSG00000134717	BTF3L4	chr1	52292385	52294385	1.65927290389e-54
ENSG00000170315	UBB	chr17	16223092	16225092	2.28902316611e-54
ENSG00000050438	SLC4A8	chr12	50069399	50071399	2.28947921713e-54
ENSG00000139629	GALNT6	chr12	50071467	50073467	2.28947921713e-54
ENSG00000111640	GAPDH	chr12	6511918	6513918	2.43507714934e-54
ENSG00000141574	SECTM1	chr17	77885210	77887210	2.80033942642e-54
ENSG00000179889	PDXDC1	chr16	14974487	14976487	2.88881511557e-54
ENSG00000213240	NOTCH2NL	chr1	143918462	143920462	3.25611376735e-54
ENSG00000090006	LTBP4	chr19	45788911	45790911	3.41153131681e-54
ENSG00000186020	ZNF529	chr19	41756030	41758030	4.43454283995e-54
ENSG00000124785	NRN1	chr6	5952632	5954632	4.9864123001e-54
ENSG00000159140	SON	chr21	33835220	33837220	5.10753589432e-54
ENSG00000159131	GART	chr21	33837037	33839037	5.10753589432e-54
ENSG00000116604	MEF2D	chr1	154737153	154739153	5.75567567075e-54
ENSG00000214143	AC040980.1	chr17	71484896	71486896	6.49564035311e-54
ENSG00000161533	ACOX1	chr17	71487039	71489039	6.49564035311e-54
ENSG00000108504	CDK3	chr17	71484936	71486936	6.49564035311e-54
ENSG00000116251	RPL22	chr1	6182266	6184266	6.7181434007e-54
ENSG00000116128	BCL9	chr1	145477806	145479806	7.10191746704e-54
ENSG00000067596	DHX8	chr17	38914860	38916860	7.74385250014e-54
ENSG00000172965	AC068491.4	chr2	111969088	111971088	9.80870760317e-54
ENSG00000112079	STK38	chr6	36623234	36625234	9.80870760317e-54
ENSG00000182185	RAD51L1	chr14	67354262	67356262	1.05458268264e-53
ENSG00000072121	ZFYVE26	chr14	67353055	67355055	1.05458268264e-53
ENSG00000164519	AC010990.3	chr7	27119492	27121492	1.38506700211e-53
ENSG00000212339	SCARNA18	chr18	45592729	45594729	2.01255733068e-53
ENSG00000212352	SCARNA17	chr18	45592501	45594501	2.01255733068e-53
ENSG00000167315	ACAA2	chr18	45593900	45595900	2.01255733068e-53
ENSG00000141499	WDR79	chr17	7530364	7532364	2.12982323731e-53
ENSG00000141510	TP53	chr17	7531642	7533642	2.12982323731e-53
ENSG00000160410	SHKBP1	chr19	45772630	45774630	2.37050004677e-53
ENSG00000168256	NKIRAS2	chr17	37420564	37422564	2.68855012623e-53
ENSG00000168259	DNAJC7	chr17	37422960	37424960	2.68855012623e-53
ENSG00000107485	GATA3	chr10	8134673	8136673	2.94201871313e-53
ENSG00000197308	AL390294.19	chr10	8135453	8137453	2.94201871313e-53
ENSG00000143748	NVL	chr1	222584507	222586507	3.28460004438e-53
ENSG00000154124	FAM105B	chr5	14715783	14717783	3.32663815354e-53
ENSG00000173171	MTX1	chr1	153443114	153445114	3.47453287102e-53
ENSG00000169231	THBS3	chr1	153444314	153446314	3.47453287102e-53
ENSG00000105281	SLC1A5	chr19	51983691	51985691	3.70863884225e-53
ENSG00000204388	HSPA1B	chr6	31901667	31903667	4.15591433203e-53
ENSG00000198879	SFMBT2	chr10	7493456	7495456	4.18576897397e-53
ENSG00000139133	ALG10	chr12	34064483	34066483	4.19541279215e-53
ENSG00000120087	HOXB7	chr17	44043382	44045382	4.88117755343e-53
ENSG00000103502	CDIPT	chr16	29782079	29784079	5.54570788348e-53
ENSG00000214725	AC120114.2	chr16	29780656	29782656	5.54570788348e-53
ENSG00000111481	COPZ1	chr12	53003178	53005178	5.5498625008e-53
ENSG00000154743	TSEN2	chr3	12498942	12500942	8.15462242213e-53
ENSG00000143669	LYST	chr1	234096843	234098843	8.70781346046e-53
ENSG00000184584	TMEM173	chr5	138842476	138844476	8.7571071167e-53
ENSG00000170889	RPS9	chr19	59394538	59396538	1.03793807537e-52
ENSG00000218009	AC012314.19	chr19	59405098	59407098	1.03793807537e-52
ENSG00000138442	WDR12	chr2	203485194	203487194	1.21876330202e-52
ENSG00000138380	ALS2CR8	chr2	203483223	203485223	1.21876330202e-52
ENSG00000060642	PIGV	chr1	26985073	26987073	1.25481744326e-52
ENSG00000073584	SMARCE1	chr17	36057629	36059629	1.49912785512e-52
ENSG00000177738	AC008875.9	chr5	43054583	43056583	1.78228936094e-52
ENSG00000143398	PIP5K1A	chr1	149435696	149437696	2.53232435309e-52
ENSG00000105879	CBLL1	chr7	107169822	107171822	2.96688918682e-52
ENSG00000174206	C12orf66	chr12	62902343	62904343	3.76932161948e-52
ENSG00000107077	JMJD2C	chr9	6745654	6747654	4.40272156363e-52
ENSG00000113739	STC2	chr5	172689112	172691112	4.86884141512e-52
ENSG00000213015	ZNF580	chr19	60842204	60844204	6.15802766106e-52
ENSG00000124762	CDKN1A	chr6	36752465	36754465	7.04782746269e-52
ENSG00000115904	SOS1	chr2	39201696	39203696	7.48201921253e-52
ENSG00000105738	SIPA1L3	chr19	43087708	43089708	8.76263073101e-52
ENSG00000171804	WDR87	chr19	43089157	43091157	8.76263073101e-52
ENSG00000170264	FAM161A	chr2	61934782	61936782	9.19015366341e-52
ENSG00000112290	WASF1	chr6	110607900	110609900	9.22118294846e-52
ENSG00000168438	CDC40	chr6	110606037	110608037	9.22118294846e-52
ENSG00000140332	TLE3	chr15	68177310	68179310	9.88738219411e-52
ENSG00000100104	SRRD	chr22	25207846	25209846	1.07275513905e-51
ENSG00000100099	HPS4	chr22	25209820	25211820	1.07275513905e-51
ENSG00000167196	FBXO22	chr15	73981255	73983255	1.09750054655e-51
ENSG00000169564	PCBP1	chr2	70166106	70168106	1.1421781921e-51
ENSG00000131475	VPS25	chr17	38176980	38178980	1.16971953115e-51
ENSG00000137200	FTSJD2	chr6	37506991	37508991	1.2513521056e-51
ENSG00000139410	SDSL	chr12	112342599	112344599	1.40422731319e-51
ENSG00000218130	AC074091.6	chr2	27655282	27657282	1.50213308223e-51
ENSG00000221531	AC074091.6	chr2	27658317	27660317	1.50213308223e-51
ENSG00000198522	ZNF512	chr2	27657397	27659397	1.50213308223e-51
ENSG00000105974	CAV1	chr7	115950075	115952075	1.5297472333e-51
ENSG00000055917	PUM2	chr2	20413944	20415944	1.5297472333e-51
ENSG00000138829	FBN2	chr5	127901634	127903634	1.62178023817e-51
ENSG00000173221	GLRX	chr5	95184198	95186198	1.78860841649e-51
ENSG00000006062	MAP3K14	chr17	40750197	40752197	1.79768631664e-51
ENSG00000138759	FRAS1	chr4	79196120	79198120	1.93118956047e-51
ENSG00000146243	IRAK1BP1	chr6	79631908	79633908	1.96382144984e-51
ENSG00000187772	LIN28B	chr6	105509616	105511616	1.96607474123e-51
ENSG00000135549	PKIB	chr6	122832761	122834761	1.96607474123e-51
ENSG00000117751	PPP1R8	chr1	28027880	28029880	2.33705597081e-51
ENSG00000212212	SCARNA1	chr1	28031499	28033499	2.33705597081e-51
ENSG00000196235	SUPT5H	chr19	44626052	44628052	2.61340429633e-51
ENSG00000164885	CDK5	chr7	150385929	150387929	2.64199519445e-51
ENSG00000164889	SLC4A2	chr7	150387271	150389271	2.64199519445e-51
ENSG00000132773	TOE1	chr1	45576512	45578512	2.7152157423e-51
ENSG00000132781	MUTYH	chr1	45578729	45580729	2.7152157423e-51
ENSG00000201223	U6	chr5	36188978	36190978	3.19182750481e-51
ENSG00000145604	SKP2	chr5	36185946	36187946	3.19182750481e-51
ENSG00000207756	hsa-mir-580	chr5	36183847	36185847	3.19182750481e-51
ENSG00000164187	LMBRD2	chr5	36187772	36189772	3.19182750481e-51
ENSG00000183421	RIPK4	chr21	42060335	42062335	3.26142287751e-51
ENSG00000122417	ODF2L	chr1	86634591	86636591	3.33309541963e-51
ENSG00000112742	TTK	chr6	80769076	80771076	3.42909060334e-51
ENSG00000196510	ANAPC7	chr12	109325868	109327868	3.51409657827e-51
ENSG00000213965	NUDT19	chr19	37872707	37874707	3.87667700011e-51
ENSG00000027697	IFNGR1	chr6	137582239	137584239	4.45714882961e-51
ENSG00000185296	AC026785.4	chr5	17357492	17359492	5.20433071145e-51
ENSG00000105829	BET1	chr7	93471626	93473626	5.62233444456e-51
ENSG00000138463	DIRC2	chr3	123994597	123996597	5.83651266733e-51
ENSG00000169087	HSPBAP1	chr3	123995340	123997340	5.83651266733e-51
ENSG00000131473	ACLY	chr17	37328798	37330798	6.28302830279e-51
ENSG00000178863	AC008738.7	chr19	38483902	38485902	6.34916103761e-51
ENSG00000181885	CLDN7	chr17	7106520	7108520	6.71623601699e-51
ENSG00000139117	CPNE8	chr12	37587449	37589449	7.27716605307e-51
ENSG00000209915	AC008521.5	chr19	38232149	38234149	7.75742071051e-51
ENSG00000001629	ANKIB1	chr7	91711484	91713484	8.28837353696e-51
ENSG00000001631	KRIT1	chr7	91713350	91715350	8.28837353696e-51
ENSG00000116729	GPR177	chr1	68470854	68472854	8.37896248465e-51
ENSG00000153914	SFRS12	chr5	65473841	65475841	8.37896248465e-51
ENSG00000139722	VPS37B	chr12	121946665	121948665	8.66633099986e-51
ENSG00000121073	SLC35B1	chr17	45140525	45142525	8.9149470882e-51
ENSG00000172809	RPL38	chr17	69709390	69711390	9.31003256599e-51
ENSG00000141540	TTYH2	chr17	69719291	69721291	9.31003256599e-51
ENSG00000146731	CCT6A	chr7	56084872	56086872	9.79412161788e-51
ENSG00000146733	PSPH	chr7	56086762	56088762	9.79412161788e-51
ENSG00000206603	SNORA22	chr7	56088552	56090552	9.79412161788e-51
ENSG00000160629	C17orf32	chr17	23706814	23708814	1.04904032221e-50
ENSG00000203475	AC002094.1	chr17	23708831	23710831	1.04904032221e-50
ENSG00000004142	POLDIP2	chr17	23708600	23710600	1.04904032221e-50
ENSG00000167625	ZNF526	chr19	47414332	47416332	1.25326548225e-50
ENSG00000160570	DEDD2	chr19	47416115	47418115	1.25326548225e-50
ENSG00000115289	PCGF1	chr2	74588329	74590329	1.42455301364e-50
ENSG00000179528	LBX2	chr2	74583951	74585951	1.42455301364e-50
ENSG00000164815	ORC5L	chr7	103635699	103637699	1.48335754523e-50
ENSG00000117620	SLC35A3	chr1	100206128	100208128	1.76147240224e-50
ENSG00000164506	STXBP5	chr6	147564568	147566568	2.19021226839e-50
ENSG00000169372	CRADD	chr12	92593282	92595282	2.23560836257e-50
ENSG00000090263	MRPS33	chr7	140361218	140363218	2.59356867981e-50
ENSG00000013441	CLK1	chr2	201437667	201439667	2.64298062544e-50
ENSG00000212201	ENSG00000212201	chr2	201436215	201438215	2.64298062544e-50
ENSG00000110841	PPFIBP1	chr12	27566312	27568312	3.52648139662e-50
ENSG00000002834	LASP1	chr17	34277894	34279894	3.68142778196e-50
ENSG00000128335	APOL2	chr22	34965946	34967946	4.04275313523e-50
ENSG00000128284	APOL3	chr22	34962880	34964880	4.04275313523e-50
ENSG00000163874	ZC3H12A	chr1	37710753	37712753	4.04573796705e-50
ENSG00000117640	FAM54B	chr1	26017028	26019028	4.06548310587e-50
ENSG00000205434	AC106818.2	chr5	92959819	92961819	4.27543362246e-50
ENSG00000206805	Y_RNA	chr17	43909458	43911458	6.10837695044e-50
ENSG00000125846	ZNF133	chr20	18215121	18217121	6.59243258515e-50
ENSG00000159217	IGF2BP1	chr17	44427773	44429773	7.81428729414e-50
ENSG00000175155	YPEL2	chr17	54761835	54763835	7.95961021296e-50
ENSG00000172795	DCP2	chr5	112338332	112340332	8.45408385559e-50
ENSG00000105467	SYNGR4	chr19	53557469	53559469	9.24021740875e-50
ENSG00000161558	TMEM143	chr19	53559009	53561009	9.24021740875e-50
ENSG00000214145	AC117469.3	chr3	195513284	195515284	9.28506364424e-50
ENSG00000108292	MLLT6	chr17	34113399	34115399	9.56059648485e-50
ENSG00000130779	CLIP1	chr12	121473069	121475069	9.63912430816e-50
ENSG00000199332	Y_RNA	chr6	31478006	31480006	9.6567944376e-50
ENSG00000204520	MICA	chr6	31473540	31475540	9.6567944376e-50
ENSG00000126778	SIX1	chr14	60185933	60187933	9.9393570475e-50
ENSG00000189050	RNFT1	chr17	55396899	55398899	1.12488794274e-49
ENSG00000132424	SFRS18	chr6	99979881	99981881	1.17895699537e-49
ENSG00000201715	7SK	chr5	17396725	17398725	1.24392263087e-49
ENSG00000103429	BFAR	chr16	14632297	14634297	1.35951556239e-49
ENSG00000164180	TMEM161B	chr5	87600421	87602421	1.40898463707e-49
ENSG00000124549	BTN2A3	chr6	26527618	26529618	1.47266569351e-49
ENSG00000156853	ZNF689	chr16	30529192	30531192	1.78978411157e-49
ENSG00000105197	TIMM50	chr19	44660892	44662892	1.93452681694e-49
ENSG00000065060	UHRF1BP1	chr6	34865772	34867772	1.95022957307e-49
ENSG00000006468	ETV1	chr7	13997399	13999399	1.99624131977e-49
ENSG00000171174	RBKS	chr2	27966727	27968727	2.13238145305e-49
ENSG00000158019	BRE	chr2	27964986	27966986	2.13238145305e-49
ENSG00000079387	SENP1	chr12	46785886	46787886	2.20977700793e-49
ENSG00000152556	PFKM	chr12	46785424	46787424	2.20977700793e-49
ENSG00000176909	AC008888.7	chr19	53914100	53916100	2.29855457038e-49
ENSG00000154217	PITPNC1	chr17	62802386	62804386	2.53696767292e-49
ENSG00000083097	DOPEY1	chr6	83832104	83834104	2.75765351901e-49
ENSG00000118420	UBE2CBP	chr6	83832269	83834269	2.75765351901e-49
ENSG00000213614	HEXA	chr15	70455457	70457457	2.77135960891e-49
ENSG00000161526	SAP30BP	chr17	71172994	71174994	2.90993290051e-49
ENSG00000108469	RECQL5	chr17	71174864	71176864	2.90993290051e-49
ENSG00000105991	HOXA1	chr7	27102150	27104150	2.94409124409e-49
ENSG00000063176	SPHK2	chr19	53812360	53814360	2.97875861725e-49
ENSG00000063177	RPL18	chr19	53814245	53816245	2.97875861725e-49
ENSG00000198728	LDB1	chr10	103864692	103866692	3.05850036581e-49
ENSG00000172992	DCAKD	chr17	40493912	40495912	3.09154181328e-49
ENSG00000136448	NMT1	chr17	40492206	40494206	3.09154181328e-49
ENSG00000134138	MEIS2	chr15	35189740	35191740	3.1017208679e-49
ENSG00000072310	SREBF1	chr17	17681050	17683050	3.20514413222e-49
ENSG00000105447	GRWD1	chr19	53638874	53640874	3.25934644632e-49
ENSG00000177728	KIAA0195	chr17	70962317	70964317	3.49587163743e-49
ENSG00000156928	C7orf30	chr7	23303465	23305465	3.63697210709e-49
ENSG00000156467	UQCRB	chr8	97316987	97318987	3.65658989088e-49
ENSG00000131748	STARD3	chr17	35044938	35046938	3.66746759156e-49
ENSG00000126107	HECTD3	chr1	45249614	45251614	3.66915455994e-49
ENSG00000126088	UROD	chr1	45248417	45250417	3.66915455994e-49
ENSG00000198863	RUNDC1	chr17	38384108	38386108	3.79032487496e-49
ENSG00000108825	AARSD1	chr17	38385546	38387546	3.79032487496e-49
ENSG00000108829	LRRC59	chr17	45829831	45831831	4.50540536045e-49
ENSG00000143368	SF3B4	chr1	148166326	148168326	4.64926290423e-49
ENSG00000068697	LAPTM4A	chr2	20114926	20116926	4.69658024444e-49
ENSG00000130164	LDLR	chr19	11059132	11061132	5.15459207198e-49
ENSG00000213327	AC005829.1	chr17	41693749	41695749	5.35785183219e-49
ENSG00000197261	C6orf141	chr6	49624347	49626347	5.68519933931e-49
ENSG00000141298	SSH2	chr17	25281144	25283144	5.9385620596e-49
ENSG00000031003	C5orf5	chr5	137396701	137398701	6.34780246254e-49
ENSG00000208939	AC091167.19	chr15	88508472	88510472	6.43021877929e-49
ENSG00000117713	ARID1A	chr1	26893109	26895109	6.69886655028e-49
ENSG00000207863	hsa-mir-125b-2	chr21	16882428	16884428	7.12935252623e-49
ENSG00000205838	TTC23L	chr5	34873026	34875026	7.65195534099e-49
ENSG00000122359	ANXA11	chr10	81955413	81957413	7.68554618884e-49
ENSG00000166938	DIS3L	chr15	64370714	64372714	7.78530720629e-49
ENSG00000161277	THAP8	chr19	41237504	41239504	8.54588408277e-49
ENSG00000075702	WDR62	chr19	41235623	41237623	8.54588408277e-49
ENSG00000090924	PLEKHG2	chr19	44593590	44595590	9.56282440897e-49
ENSG00000005700	IBTK	chr6	83014190	83016190	9.78895535578e-49
ENSG00000047932	GOPC	chr6	118030374	118032374	9.88499126597e-49
ENSG00000178904	DPY19L3	chr19	37586536	37588536	9.97612957811e-49
ENSG00000154734	ADAMTS1	chr21	27139599	27141599	1.07401785196e-48
ENSG00000145782	ATG12	chr5	115205398	115207398	1.23868785417e-48
ENSG00000177879	AP3S1	chr5	115203518	115205518	1.23868785417e-48
ENSG00000063180	CA11	chr19	53841263	53843263	1.29088695212e-48
ENSG00000208859	AC090164.22	chr15	100006038	100008038	1.41137158389e-48
ENSG00000184277	TM2D3	chr15	100010117	100012117	1.41137158389e-48
ENSG00000160014	CALM3	chr19	51794352	51796352	1.42977997535e-48
ENSG00000136504	MYST2	chr17	45219057	45221057	1.43012785446e-48
ENSG00000141564	AC127496.5	chr17	76131220	76133220	1.69904359828e-48
ENSG00000213128	AC109327.10	chr17	76128598	76130598	1.69904359828e-48
ENSG00000216412	AL356983.33	chr6	37056540	37058540	1.73419362008e-48
ENSG00000137409	MTCH1	chr6	37061927	37063927	1.73419362008e-48
ENSG00000080371	RAB21	chr12	70432925	70434925	1.80801676911e-48
ENSG00000189060	H1F0	chr22	36529060	36531060	1.85561399362e-48
ENSG00000100116	GCAT	chr22	36531858	36533858	1.85561399362e-48
ENSG00000197548	ATG7	chr3	11287083	11289083	1.90924305106e-48
ENSG00000131732	ZCCHC9	chr5	80631178	80633178	1.91015323855e-48
ENSG00000147439	BIN3	chr8	22582553	22584553	1.92152388837e-48
ENSG00000114573	ATP6V1A	chr3	114946598	114948598	2.16964603473e-48
ENSG00000121579	NAT13	chr3	114947786	114949786	2.16964603473e-48
ENSG00000158161	EYA3	chr1	28287702	28289702	2.18455925599e-48
ENSG00000157214	STEAP2	chr7	89676936	89678936	2.25191497722e-48
ENSG00000221500	SNORD100	chr6	133177634	133179634	2.3021218681e-48
ENSG00000203667	FAM36A	chr1	243063587	243065587	2.3021218681e-48
ENSG00000200534	SNORA33	chr6	133178051	133180051	2.3021218681e-48
ENSG00000206754	SNORD101	chr6	133176139	133178139	2.3021218681e-48
ENSG00000112306	RPS12	chr6	133175374	133177374	2.3021218681e-48
ENSG00000144366	GULP1	chr2	188863635	188865635	2.70920051414e-48
ENSG00000013275	PSMC4	chr19	45166913	45168913	3.12280328825e-48
ENSG00000182952	HMGN4	chr6	26644551	26646551	3.62303846028e-48
ENSG00000166348	USP54	chr10	75055414	75057414	3.95878311755e-48
ENSG00000203943	SAMD13	chr1	84534633	84536633	4.19309694581e-48
ENSG00000181666	HKR1	chr19	42515420	42517420	4.78497759544e-48
ENSG00000155666	JMJD5	chr16	27120317	27122317	5.09353542888e-48
ENSG00000129450	SIGLEC9	chr19	56317977	56319977	5.14655305737e-48
ENSG00000132763	MMACHC	chr1	45736312	45738312	5.87313990898e-48
ENSG00000178104	PDE4DIP	chr1	143787552	143789552	6.03143012187e-48
ENSG00000158773	USF1	chr1	159282391	159284391	6.03316978619e-48
ENSG00000080298	RFX3	chr9	3515983	3517983	6.54455318958e-48
ENSG00000155363	MOV10	chr1	113016632	113018632	6.54455318958e-48
ENSG00000177692	C21orf55	chr21	33785893	33787893	6.54455318958e-48
ENSG00000117543	DPH5	chr1	101263950	101265950	6.98441689436e-48
ENSG00000142864	SERBP1	chr1	67668711	67670711	8.20406118638e-48
ENSG00000207241	SNORD45	chr1	76024162	76026162	8.28605501336e-48
ENSG00000206620	SNORD45	chr1	76023345	76025345	8.28605501336e-48
ENSG00000137955	RABGGTB	chr1	76022474	76024474	8.28605501336e-48
ENSG00000201207	Y_RNA	chr6	31737044	31739044	8.39783272719e-48
ENSG00000204439	C6orf47	chr6	31736528	31738528	8.39783272719e-48
ENSG00000204438	BAT4	chr6	31742039	31744039	8.39783272719e-48
ENSG00000204435	CSNK2B	chr6	31738992	31740992	8.39783272719e-48
ENSG00000146083	RNF44	chr5	175897027	175899027	8.43957291446e-48
ENSG00000203355	AC091934.2	chr5	175901907	175903907	8.43957291446e-48
ENSG00000110104	CCDC86	chr11	60364005	60366005	8.5536138763e-48
ENSG00000005483	MLL5	chr7	104439873	104441873	9.66957129096e-48
ENSG00000112319	EYA4	chr6	133602188	133604188	1.01411184654e-47
ENSG00000141448	GATA6	chr18	18001414	18003414	1.03934489059e-47
ENSG00000174371	EXO1	chr1	240076158	240078158	1.18370145444e-47
ENSG00000163694	RBM47	chr4	40326640	40328640	1.18617267376e-47
ENSG00000130935	NOL11	chr17	63142521	63144521	1.18837280121e-47
ENSG00000157184	CPT2	chr1	53432689	53434689	1.199508743e-47
ENSG00000167548	MLL2	chr12	47735374	47737374	1.53676791847e-47
ENSG00000203727	SAMD5	chr6	147869756	147871756	1.63948814431e-47
ENSG00000178307	TMEM11	chr17	21058299	21060299	1.75560185048e-47
ENSG00000112769	LAMA4	chr6	112682542	112684542	1.90631249402e-47
ENSG00000092020	C14orf10	chr14	34661270	34663270	2.0775641626e-47
ENSG00000100890	KIAA0391	chr14	34659506	34661506	2.0775641626e-47
ENSG00000169733	RFNG	chr17	77602939	77604939	2.12446205201e-47
ENSG00000197223	AC010987.1	chr2	68143634	68145634	2.35738220719e-47
ENSG00000147679	UTP23	chr8	117845923	117847923	2.63418692688e-47
ENSG00000156508	EEF1A1	chr6	74288344	74290344	2.82465317786e-47
ENSG00000162928	PEX13	chr2	61095945	61097945	2.84869015736e-47
ENSG00000162927	PUS10	chr2	61098712	61100712	2.84869015736e-47
ENSG00000165264	NDUFB6	chr9	32563182	32565182	3.01785954117e-47
ENSG00000143951	AC079353.1	chr2	63669355	63671355	3.09632086009e-47
ENSG00000014641	MDH1	chr2	63667626	63669626	3.09632086009e-47
ENSG00000174332	GLIS1	chr1	53972465	53974465	3.10949861861e-47
ENSG00000039560	RAI14	chr5	34690275	34692275	3.33519149932e-47
ENSG00000105583	C19orf56	chr19	12641449	12643449	3.3947457291e-47
ENSG00000123154	AC010422.7	chr19	12639517	12641517	3.3947457291e-47
ENSG00000104774	MAN2B1	chr19	12638828	12640828	3.3947457291e-47
ENSG00000176986	SEC24C	chr10	75172138	75174138	3.61755087171e-47
ENSG00000075426	FOSL2	chr2	28467173	28469173	3.67925468425e-47
ENSG00000186976	EFCAB6	chr22	42539550	42541550	4.07384024487e-47
ENSG00000105404	RABAC1	chr19	47155320	47157320	4.26781560019e-47
ENSG00000161298	ZNF382	chr19	41786061	41788061	5.11891584968e-47
ENSG00000173581	CCDC106	chr19	60848766	60850766	5.32690288025e-47
ENSG00000198431	TXNRD1	chr12	103202857	103204857	5.38121615849e-47
ENSG00000116337	AMPD2	chr1	109961982	109963982	6.16901326354e-47
ENSG00000180209	AC127457.2	chr16	30291624	30293624	6.73978958249e-47
ENSG00000169221	TBC1D10B	chr16	30288587	30290587	6.73978958249e-47
ENSG00000180096	SEPT1	chr16	30301672	30303672	6.73978958249e-47
ENSG00000154781	C3orf19	chr3	14666257	14668257	6.84086774627e-47
ENSG00000137393	IBRDC2	chr6	18493560	18495560	6.91235272849e-47
ENSG00000105771	C19orf61	chr19	48950904	48952904	6.91276016313e-47
ENSG00000153976	HS3ST3A1	chr17	13445969	13447969	7.23301451096e-47
ENSG00000103540	AC012621.2	chr16	19440709	19442709	7.25137445655e-47
ENSG00000196072	BLOC1S2	chr10	102036436	102038436	7.25137445655e-47
ENSG00000006007	GDE1	chr16	19440951	19442951	7.25137445655e-47
ENSG00000162946	DISC1	chr1	229827184	229829184	7.83553792996e-47
ENSG00000183161	FANCF	chr11	22603932	22605932	8.69117683843e-47
ENSG00000181852	RNF41	chr12	54901971	54903971	8.82930623916e-47
ENSG00000139579	OBFC2B	chr12	54902410	54904410	8.82930623916e-47
ENSG00000113595	TRIM23	chr5	64955943	64957943	9.51504929938e-47
ENSG00000113597	C5orf44	chr5	64954628	64956628	9.51504929938e-47
ENSG00000166886	NAB2	chr12	55766944	55768944	9.60409067541e-47
ENSG00000168517	HEXIM2	chr17	40592054	40594054	9.61678725157e-47
ENSG00000131378	RFTN1	chr3	16530226	16532226	1.07176269049e-46
ENSG00000106105	GARS	chr7	30598706	30600706	1.07176269049e-46
ENSG00000105379	ETFB	chr19	56561484	56563484	1.10726169455e-46
ENSG00000160318	CLDND2	chr19	56564069	56566069	1.10726169455e-46
ENSG00000153006	SFRS12IP1	chr5	64100252	64102252	1.11870373254e-46
ENSG00000164219	PGGT1B	chr5	114626449	114628449	1.11870373254e-46
ENSG00000153015	SDCCAG10	chr5	64098511	64100511	1.11870373254e-46
ENSG00000112773	FAM46A	chr6	82519210	82521210	1.18076079689e-46
ENSG00000066557	LRRC40	chr1	70443863	70445863	1.22144784105e-46
ENSG00000116754	SFRS11	chr1	70441953	70443953	1.22144784105e-46
ENSG00000206921	U6	chr1	159635703	159637703	1.67374939328e-46
ENSG00000170915	PAQR8	chr6	52332895	52334895	1.74600315717e-46
ENSG00000108474	PIGL	chr17	16059234	16061234	1.97827819409e-46
ENSG00000141027	NCOR1	chr17	16059570	16061570	1.97827819409e-46
ENSG00000140564	FURIN	chr15	89210889	89212889	2.04679119721e-46
ENSG00000159186	ATP5O	chr21	34210028	34212028	2.12791277643e-46
ENSG00000185602	ARHGAP27	chr17	40858780	40860780	2.30266372135e-46
ENSG00000152291	TGOLN2	chr2	85408885	85410885	2.35869331282e-46
ENSG00000113621	C5orf14	chr5	134235359	134237359	2.52580531401e-46
ENSG00000128694	OSGEPL1	chr2	190336169	190338169	2.65821031352e-46
ENSG00000198931	APRT	chr16	87405843	87407843	2.70562930367e-46
ENSG00000111371	SLC38A1	chr12	44949475	44951475	3.44342834554e-46
ENSG00000150995	ITPR1	chr3	4508034	4510034	3.50506107732e-46
ENSG00000212766	TMEM84	chr15	67158193	67160193	3.51910578576e-46
ENSG00000175602	CCDC85B	chr11	65412451	65414451	3.7331219141e-46
ENSG00000172500	FIBP	chr11	65412586	65414586	3.7331219141e-46
ENSG00000064999	ANKS1A	chr6	34963016	34965016	3.79873700217e-46
ENSG00000064995	TAF11	chr6	34963797	34965797	3.79873700217e-46
ENSG00000102870	ZNF629	chr16	30706024	30708024	4.11899465222e-46
ENSG00000007341	ST7L	chr1	112963563	112965563	4.25358227768e-46
ENSG00000116489	CAPZA1	chr1	112961306	112963306	4.25358227768e-46
ENSG00000091409	ITGA6	chr2	172998560	173000560	4.3253080172e-46
ENSG00000153157	SYCP2L	chr6	10993050	10995050	4.33121699544e-46
ENSG00000124596	C6orf130	chr6	41148294	41150294	4.35198242289e-46
ENSG00000001167	NFYA	chr6	41146688	41148688	4.35198242289e-46
ENSG00000143815	LBR	chr1	223683142	223685142	4.64953997519e-46
ENSG00000123595	RAB9A	chrX	13615262	13617262	4.70867827719e-46
ENSG00000069248	NUP133	chr1	227710711	227712711	5.40435230889e-46
ENSG00000129282	MRM1	chr17	32030114	32032114	5.51897129515e-46
ENSG00000109689	STIM2	chr4	26469561	26471561	5.97909207457e-46
ENSG00000068097	HEATR6	chr17	55511074	55513074	6.50665131969e-46
ENSG00000119335	SET	chr9	130483996	130485996	7.6795528047e-46
ENSG00000210444	AC025449.6	chr5	37282338	37284338	8.6792500284e-46
ENSG00000215147	AC025449.6	chr5	37283557	37285557	8.6792500284e-46
ENSG00000159224	GIP	chr17	44400954	44402954	9.46521943204e-46
ENSG00000118503	TNFAIP3	chr6	138228274	138230274	9.62786308586e-46
ENSG00000220418	RP1-131H7.2	chr6	90066221	90068221	9.62923446248e-46
ENSG00000143751	C1orf55	chr1	224253689	224255689	9.65864323937e-46
ENSG00000143799	PARP1	chr1	224662399	224664399	1.05126737185e-45
ENSG00000167642	SPINT2	chr19	43445042	43447042	1.0518603246e-45
ENSG00000167641	PPP1R14A	chr19	43439071	43441071	1.0518603246e-45
ENSG00000151923	TIAL1	chr10	121346531	121348531	1.15890725699e-45
ENSG00000160691	SHC1	chr1	153213476	153215476	1.32144955103e-45
ENSG00000173207	CKS1B	chr1	153211753	153213753	1.32144955103e-45
ENSG00000204954	C12orf73	chr12	102875051	102877051	1.3731488618e-45
ENSG00000156510	HKDC1	chr10	70648065	70650065	1.43209085296e-45
ENSG00000220011	AC092431.7	chr2	69724713	69726713	1.49131849813e-45
ENSG00000115977	AAK1	chr2	69724353	69726353	1.49131849813e-45
ENSG00000186594	C17orf91	chr17	1566255	1568255	1.66524444889e-45
ENSG00000163466	ARPC2	chr2	218788119	218790119	1.70557796421e-45
ENSG00000139180	NDUFA9	chr12	4626544	4628544	1.70557796421e-45
ENSG00000177426	TGIF	chr18	3400072	3402072	1.72950013827e-45
ENSG00000204197	KIFC1	chr6	33465598	33467598	1.93158418485e-45
ENSG00000220380	RPL35AP4	chr6	33465230	33467230	1.93158418485e-45
ENSG00000176390	CRLF3	chr17	26175904	26177904	2.12081047651e-45
ENSG00000157693	C9orf91	chr9	116411527	116413527	2.18100665545e-45
ENSG00000170178	HOXD12	chr2	176670704	176672704	2.18100665545e-45
ENSG00000137831	UACA	chr15	68842904	68844904	2.2417295676e-45
ENSG00000138050	THUMPD2	chr2	39859886	39861886	2.26305483684e-45
ENSG00000116095	PLEKHA3	chr2	179051445	179053445	2.26305483684e-45
ENSG00000079150	FKBP7	chr2	179051568	179053568	2.26305483684e-45
ENSG00000101347	SAMHD1	chr20	35013590	35015590	2.50610311132e-45
ENSG00000111911	HINT3	chr6	126317564	126319564	2.60923118355e-45
ENSG00000143919	C2orf34	chr2	44440593	44442593	2.60948644715e-45
ENSG00000138078	PREPL	chr2	44440393	44442393	2.60948644715e-45
ENSG00000110851	PRDM4	chr12	106679044	106681044	2.88018730818e-45
ENSG00000112335	SNX3	chr6	108689156	108691156	3.34489630373e-45
ENSG00000113916	BCL6	chr3	188946169	188948169	3.38072642512e-45
ENSG00000071575	TRIB2	chr2	12772466	12774466	3.43815892327e-45
ENSG00000187456	RDM1	chr17	31281893	31283893	3.75048282469e-45
ENSG00000146109	ABT1	chr6	26703159	26705159	3.82280694065e-45
ENSG00000173692	PSMD1	chr2	231627853	231629853	3.82280694065e-45
ENSG00000184076	UCRC	chr22	28491358	28493358	4.22173703728e-45
ENSG00000197619	ZNF615	chr19	57203275	57205275	4.32588673494e-45
ENSG00000126351	THRA	chr17	35470678	35472678	4.32903857119e-45
ENSG00000008838	THRAP4	chr17	35464415	35466415	4.32903857119e-45
ENSG00000166136	NDUFB8	chr10	102279747	102281747	4.46463978298e-45
ENSG00000075826	SEC31B	chr10	102279618	102281618	4.46463978298e-45
ENSG00000011009	LYPLA2	chr1	23988233	23990233	4.50729487886e-45
ENSG00000119888	TACSTD1	chr2	47423801	47425801	4.88026479384e-45
ENSG00000160813	C7orf47	chr7	99872030	99874030	5.06989858799e-45
ENSG00000078487	ZCWPW1	chr7	99864238	99866238	5.06989858799e-45
ENSG00000121101	TEX14	chr17	54124415	54126415	5.18068883951e-45
ENSG00000108384	RAD51C	chr17	54122962	54124962	5.18068883951e-45
ENSG00000168385	SEPT2	chr2	241901396	241903396	5.61539097953e-45
ENSG00000115677	HDLBP	chr2	241903927	241905927	5.61539097953e-45
ENSG00000092841	MYL6	chr12	54836367	54838367	5.97868287435e-45
ENSG00000130208	APOC1	chr19	50107419	50109419	6.1297610591e-45
ENSG00000137168	PPIL1	chr6	36950747	36952747	6.65376961999e-45
ENSG00000137198	GMPR	chr6	16344790	16346790	7.50356919549e-45
ENSG00000158006	PAFAH2	chr1	26197235	26199235	7.6887641898e-45
ENSG00000115129	TP53I3	chr2	24161232	24163232	7.95529464421e-45
ENSG00000131470	PSMC3IP	chr17	37983375	37985375	8.60835835754e-45
ENSG00000220161	AL353997.3	chr17	18253198	18255198	9.12836754373e-45
ENSG00000120129	DUSP1	chr5	172130809	172132809	9.17415568219e-45
ENSG00000120370	SCYL1BP1	chr1	168765894	168767894	1.030365912e-44
ENSG00000171444	MCC	chr5	112658511	112660511	1.05650147432e-44
ENSG00000206029	AC116904.7	chr18	70416040	70418040	1.08311733721e-44
ENSG00000161551	ZNF577	chr19	57083009	57085009	1.1186402987e-44
ENSG00000105220	GPI	chr19	39545909	39547909	1.12964478024e-44
ENSG00000069509	FUNDC1	chrX	44287160	44289160	1.29017047021e-44
ENSG00000086619	ERO1LB	chr1	234511908	234513908	1.29101687007e-44
ENSG00000167258	CRKRS	chr17	34869265	34871265	1.29101687007e-44
ENSG00000126457	PRMT1	chr19	54870351	54872351	1.31095343538e-44
ENSG00000125753	VASP	chr19	50700528	50702528	1.33754852192e-44
ENSG00000196591	HDAC2	chr6	114399047	114401047	1.36890586325e-44
ENSG00000214646	AC104758.12	chr15	76023996	76025996	1.38282631782e-44
ENSG00000166557	TMED3	chr15	77388540	77390540	1.46389190384e-44
ENSG00000012822	CALCOCO1	chr12	52407486	52409486	1.52406060181e-44
ENSG00000146386	C6orf115	chr6	139389512	139391512	1.54399738476e-44
ENSG00000053501	USE1	chr19	17185155	17187155	1.56804716056e-44
ENSG00000163467	C1orf182	chr1	154571727	154573727	1.57333907113e-44
ENSG00000148841	ITPRIP	chr10	106088152	106090152	1.60151790384e-44
ENSG00000143537	ADAM15	chr1	153288386	153290386	1.69549532328e-44
ENSG00000133059	RIPK5	chr1	203447322	203449322	1.843420694e-44
ENSG00000209582	SNORA48	chr17	7416755	7418755	1.94546122731e-44
ENSG00000097046	CDC7	chr1	91737012	91739012	2.10145148271e-44
ENSG00000055732	MCOLN3	chr1	85286757	85288757	2.10145148271e-44
ENSG00000141644	MBD1	chr18	46062142	46064142	2.17363991307e-44
ENSG00000108107	RPL28	chr19	60587112	60589112	2.36903808132e-44
ENSG00000169223	LMAN2	chr5	176711254	176713254	2.58612291372e-44
ENSG00000122375	OPN4	chr10	88402294	88404294	2.65184744137e-44
ENSG00000137221	RP3-337H4.1	chr6	43551289	43553289	2.70767395392e-44
ENSG00000118971	CCND2	chr12	4251199	4253199	3.39597834052e-44
ENSG00000136045	PWP1	chr12	106601720	106603720	3.54572363021e-44
ENSG00000184381	PLA2G6	chr22	36907782	36909782	3.76771964783e-44
ENSG00000122386	ZNF205	chr16	3100564	3102564	3.84851375943e-44
ENSG00000100109	TFIP11	chr22	25238471	25240471	3.87664863392e-44
ENSG00000214826	DDX12	chr12	9492091	9494091	3.93450538201e-44
ENSG00000187266	EPOR	chr19	11356019	11358019	4.23200579512e-44
ENSG00000164917	KIAA0415	chr7	4779790	4781790	4.59511704527e-44
ENSG00000182544	MFSD5	chr12	51929704	51931704	4.95856882228e-44
ENSG00000116962	NID1	chr1	234295104	234297104	5.06230602321e-44
ENSG00000115541	HSPE1	chr2	198071292	198073292	5.24249642169e-44
ENSG00000065135	GNAI3	chr1	109890824	109892824	5.24249642169e-44
ENSG00000144381	HSPD1	chr2	198073243	198075243	5.24249642169e-44
ENSG00000167182	SP2	chr17	43326515	43328515	5.29416730273e-44
ENSG00000188283	ZNF383	chr19	42399022	42401022	5.44719886403e-44
ENSG00000207765	AL132780.5	chr14	22572687	22574687	5.50626441527e-44
ENSG00000100804	PSMB5	chr14	22573949	22575949	5.50626441527e-44
ENSG00000112343	TRIM38	chr6	26069254	26071254	6.09470275168e-44
ENSG00000171345	KRT19	chr17	36938167	36940167	6.14684976926e-44
ENSG00000155352	FAM39B	chr2	114056161	114058161	6.15181194135e-44
ENSG00000221055	hsa-mir-1302-3	chr2	114057143	114059143	6.15181194135e-44
ENSG00000065491	TBC1D22B	chr6	37331521	37333521	6.50395275581e-44
ENSG00000172738	TMEM217	chr6	37333909	37335909	6.50395275581e-44
ENSG00000111850	C6orf162	chr6	88087025	88089025	7.02212292667e-44
ENSG00000164411	GJB7	chr6	88089496	88091496	7.02212292667e-44
ENSG00000143341	HMCN1	chr1	183968306	183970306	7.44270663417e-44
ENSG00000178467	PH-4	chr3	49000323	49002323	7.6212712151e-44
ENSG00000133069	TMCC2	chr1	203461661	203463661	8.3021877481e-44
ENSG00000121486	C1orf25	chr1	183392661	183394661	8.51579768633e-44
ENSG00000116668	C1orf26	chr1	183390835	183392835	8.51579768633e-44
ENSG00000196465	MYL6B	chr12	54830602	54832602	9.09794497954e-44
ENSG00000163081	CCDC140	chr2	222869110	222871110	9.12725431641e-44
ENSG00000135903	PAX3	chr2	222871944	222873944	9.12725431641e-44
ENSG00000111581	NUP107	chr12	67364998	67366998	9.33438274216e-44
ENSG00000162419	GMEB1	chr1	28865831	28867831	9.33438274216e-44
ENSG00000116984	MTR	chr1	235023341	235025341	1.02658010733e-43
ENSG00000106603	C7orf44	chr7	43735620	43737620	1.17558700069e-43
ENSG00000083845	RPS5	chr19	63588448	63590448	1.27115628223e-43
ENSG00000082293	COL19A1	chr6	70631169	70633169	1.31685875426e-43
ENSG00000130695	CCDC21	chr1	26431280	26433280	1.34998730577e-43
ENSG00000140545	MFGE8	chr15	87257614	87259614	1.45600907766e-43
ENSG00000140395	WDR61	chr15	76378995	76380995	1.52024844587e-43
ENSG00000072201	LNX1	chr4	54152481	54154481	1.84608013799e-43
ENSG00000182004	SNRPE	chr1	202095367	202097367	1.85324367786e-43
ENSG00000131013	PPIL4	chr6	149908864	149910864	1.87060167585e-43
ENSG00000081479	LRP2	chr2	169927368	169929368	1.87060167585e-43
ENSG00000135828	RNASEL	chr1	180825001	180827001	1.89448912507e-43
ENSG00000115561	RNF103	chr2	86644111	86646111	1.89448912507e-43
ENSG00000104691	UBXN8	chr8	30719232	30721232	2.01562705357e-43
ENSG00000142627	EPHA2	chr1	16355151	16357151	2.12171733505e-43
ENSG00000172660	TAF15	chr17	31158596	31160596	2.25979714266e-43
ENSG00000113838	TBCCD1	chr3	187767806	187769806	2.3463323745e-43
ENSG00000090520	DNAJB11	chr3	187769161	187771161	2.3463323745e-43
ENSG00000117335	CD46	chr1	205990025	205992025	2.78124707888e-43
ENSG00000008988	RPS20	chr8	57149623	57151623	3.32541442433e-43
ENSG00000209092	AC107376.7	chr8	57149014	57151014	3.32541442433e-43
ENSG00000029363	BCLAF1	chr6	136652682	136654682	3.33468937856e-43
ENSG00000104299	INTS9	chr8	28803398	28805398	3.43001195503e-43
ENSG00000147421	HMBOX1	chr8	28801830	28803830	3.43001195503e-43
ENSG00000111530	CAND1	chr12	65947426	65949426	3.59852334383e-43
ENSG00000137161	CNPY3	chr6	43002838	43004838	3.71497507062e-43
ENSG00000089094	FBXL10	chr12	120503272	120505272	3.74712122055e-43
ENSG00000165609	NUDT5	chr10	12278149	12280149	4.008721569e-43
ENSG00000151465	CDC123	chr10	12275971	12277971	4.008721569e-43
ENSG00000207713	hsa-mir-200c	chr12	6941123	6943123	4.04882126628e-43
ENSG00000205242	AC103965.5	chr15	82538911	82540911	4.04882126628e-43
ENSG00000207708	hsa-mir-141	chr12	6941521	6943521	4.04882126628e-43
ENSG00000136542	GALNT5	chr2	157820356	157822356	4.05721895307e-43
ENSG00000127870	RNF6	chr13	25694508	25696508	4.07223003416e-43
ENSG00000143450	OAZ3	chr1	150000236	150002236	4.49002645013e-43
ENSG00000143436	MRPL9	chr1	150002664	150004664	4.49002645013e-43
ENSG00000033011	ALG1	chr16	5059821	5061821	4.49002645013e-43
ENSG00000119986	AVPI1	chr10	99437009	99439009	5.22081613489e-43
ENSG00000197800	ZNF585B	chr19	42393293	42395293	5.26296470538e-43
ENSG00000156860	FBRS	chr16	30575790	30577790	5.44669590374e-43
ENSG00000001461	NPAL3	chr1	24612871	24614871	5.47939450732e-43
ENSG00000001460	C1orf201	chr1	24614174	24616174	5.47939450732e-43
ENSG00000127804	METT10D	chr17	2361950	2363950	5.61805602339e-43
ENSG00000133943	C14orf159	chr14	90648110	90650110	5.61805602339e-43
ENSG00000105323	HNRNPUL1	chr19	46458264	46460264	5.68740497904e-43
ENSG00000150540	HNMT	chr2	138436278	138438278	5.75414081773e-43
ENSG00000128609	NDUFA5	chr7	122985194	122987194	5.75414081773e-43
ENSG00000140853	NLRC5	chr16	55578911	55580911	6.23347833015e-43
ENSG00000003402	CFLAR	chr2	201687135	201689135	6.43771044132e-43
ENSG00000115234	SNX17	chr2	27444893	27446893	6.72938431408e-43
ENSG00000115211	EIF2B4	chr2	27446828	27448828	6.72938431408e-43
ENSG00000136758	YME1L1	chr10	27483327	27485327	7.23456076837e-43
ENSG00000120539	MASTL	chr10	27482298	27484298	7.23456076837e-43
ENSG00000003137	CYP26B1	chr2	72228471	72230471	7.93109690017e-43
ENSG00000199220	Y_RNA	chr12	113580250	113582250	7.93109690017e-43
ENSG00000067066	SP100	chr2	230987225	230989225	8.36895401741e-43
ENSG00000131069	ACSS2	chr20	32924406	32926406	8.42785684317e-43
ENSG00000131067	GGTL3	chr20	32924322	32926322	8.42785684317e-43
ENSG00000117242	DDOST	chr1	20860624	20862624	8.84118578732e-43
ENSG00000079691	LRRC16	chr6	25385285	25387285	9.11409502316e-43
ENSG00000107614	TRDMT1	chr10	17283687	17285687	9.11409502316e-43
ENSG00000197841	ZNF181	chr19	39914933	39916933	9.22823772139e-43
ENSG00000177051	AC007191.1	chr19	50906933	50908933	1.02886127965e-42
ENSG00000214702	AC010931.17	chr15	72179639	72181639	1.11089769667e-42
ENSG00000123091	RNF11	chr1	51472533	51474533	1.22871435058e-42
ENSG00000210452	AL021808.2	chr6	27367650	27369650	1.22871435058e-42
ENSG00000110944	IL23A	chr12	55016926	55018926	1.25186044761e-42
ENSG00000135473	PAN2	chr12	55014017	55016017	1.25186044761e-42
ENSG00000135537	LACE1	chr6	108720791	108722791	1.4192667005e-42
ENSG00000143756	FBXO28	chr1	222366436	222368436	1.4192667005e-42
ENSG00000221627	AC020916.8	chr19	13820543	13822543	1.42011207329e-42
ENSG00000163714	AC018450.26	chr3	144201062	144203062	1.45778727907e-42
ENSG00000139163	ETNK1	chr12	22667343	22669343	1.49006008344e-42
ENSG00000167635	ZNF146	chr19	41395875	41397875	1.56982744606e-42
ENSG00000196357	ZNF565	chr19	41397826	41399826	1.56982744606e-42
ENSG00000186666	BCDIN3D	chr12	48523142	48525142	1.60816122311e-42
ENSG00000156261	CCT8	chr21	29367989	29369989	1.64258384144e-42
ENSG00000156265	C21orf7	chr21	29369688	29371688	1.64258384144e-42
ENSG00000189042	ZNF567	chr19	41870142	41872142	1.9962748331e-42
ENSG00000173193	PARP14	chr3	123880362	123882362	2.10027000046e-42
ENSG00000065833	ME1	chr6	84197498	84199498	2.10027000046e-42
ENSG00000138111	TMEM180	chr10	104209160	104211160	2.13923669377e-42
ENSG00000062485	CS	chr12	54980442	54982442	2.18678312742e-42
ENSG00000185808	PIGP	chr21	37367340	37369340	2.22205323035e-42
ENSG00000182670	TTC3	chr21	37365441	37367441	2.22205323035e-42
ENSG00000135333	EPHA7	chr6	94185993	94187993	2.46272581598e-42
ENSG00000186628	FSD2	chr15	81271860	81273860	2.66478368408e-42
ENSG00000156232	WHDC1L1	chr15	81273027	81275027	2.66478368408e-42
ENSG00000117419	PRNPIP	chr1	44593526	44595526	2.80019997712e-42
ENSG00000115808	STRN	chr2	37047119	37049119	2.85186817235e-42
ENSG00000153234	NR4A2	chr2	156897474	156899474	3.06037801742e-42
ENSG00000108784	NAGLU	chr17	37939477	37941477	3.27976854634e-42
ENSG00000118985	ELL2	chr5	95323531	95325531	3.33329778033e-42
ENSG00000113456	RAD1	chr5	34954139	34956139	3.41696860746e-42
ENSG00000113460	BXDC2	chr5	34949577	34951577	3.41696860746e-42
ENSG00000101365	IDH3B	chr20	2592843	2594843	3.45487666737e-42
ENSG00000203343	AL021154.1	chr1	23723146	23725146	3.61156426258e-42
ENSG00000007968	E2F2	chr1	23730300	23732300	3.61156426258e-42
ENSG00000177302	TOP3A	chr17	18159046	18161046	4.43162956948e-42
ENSG00000218883	AC127537.7	chr17	18154801	18156801	4.43162956948e-42
ENSG00000176994	SMCR8	chr17	18157319	18159319	4.43162956948e-42
ENSG00000143590	EFNA3	chr1	153315972	153317972	4.61928947159e-42
ENSG00000072803	FBXW11	chr5	171366482	171368482	4.81750978855e-42
ENSG00000164331	ANKRA2	chr5	72897254	72899254	4.82998341496e-42
ENSG00000164338	UTP15	chr5	72895336	72897336	4.82998341496e-42
ENSG00000181295	AL031289.1	chr1	40930268	40932268	5.48551707196e-42
ENSG00000066136	NFYC	chr1	40927965	40929965	5.48551707196e-42
ENSG00000070950	RAD18	chr3	8980146	8982146	5.62749675402e-42
ENSG00000167447	C17orf71	chr17	54640153	54642153	5.83140980719e-42
ENSG00000159335	PTMS	chr12	6743802	6745802	6.42551809372e-42
ENSG00000105397	TYK2	chr19	10350114	10352114	6.42551809372e-42
ENSG00000213676	CREBL1	chr6	32204008	32206008	6.93171933531e-42
ENSG00000204315	FKBPL	chr6	32206045	32208045	6.93171933531e-42
ENSG00000151532	VTI1A	chr10	114194746	114196746	7.00288547355e-42
ENSG00000104221	BRF2	chr8	37826569	37828569	7.00288547355e-42
ENSG00000023041	ZDHHC6	chr10	114196662	114198662	7.00288547355e-42
ENSG00000148690	C10orf4	chr10	95452319	95454319	7.00288547355e-42
ENSG00000164182	NDUFAF2	chr5	60274791	60276791	7.63719249775e-42
ENSG00000049167	ERCC8	chr5	60276648	60278648	7.63719249775e-42
ENSG00000011485	PPP5C	chr19	51540134	51542134	7.75950547296e-42
ENSG00000101751	POLI	chr18	50047847	50049847	7.80332535716e-42
ENSG00000129083	COPB1	chr11	14477974	14479974	8.00186833796e-42
ENSG00000158527	AC025279.6	chr16	29208161	29210161	8.25023902062e-42
ENSG00000198106	RUNDC2B	chr16	29208161	29210161	8.25023902062e-42
ENSG00000218930	RP11-378J18.6	chr1	220881823	220883823	8.3452259051e-42
ENSG00000131943	C19orf12	chr19	34898292	34900292	9.13892243554e-42
ENSG00000078618	NRD1	chr1	52116974	52118974	9.90602757373e-42
ENSG00000136485	WDR68	chr17	58979554	58981554	1.07628361737e-41
ENSG00000085832	EPS15	chr1	51757583	51759583	1.11538775986e-41
ENSG00000196636	ACN9	chr7	96582953	96584953	1.14745675238e-41
ENSG00000118257	NRP2	chr2	206253469	206255469	1.2230834711e-41
ENSG00000208497	AC018737.9	chr2	122123673	122125673	1.2230834711e-41
ENSG00000074054	CLASP1	chr2	122123509	122125509	1.2230834711e-41
ENSG00000197557	TTC30A	chr2	178191940	178193940	1.27559595998e-41
ENSG00000186162	AC022007.5	chr3	10043049	10045049	1.36307315246e-41
ENSG00000144554	FANCD2	chr3	10041113	10043113	1.36307315246e-41
ENSG00000143995	MEIS1	chr2	66514036	66516036	1.36307315246e-41
ENSG00000105699	LSR	chr19	40429399	40431399	1.38555447635e-41
ENSG00000186272	ZNF17	chr19	62612341	62614341	1.3977678966e-41
ENSG00000153714	C9orf150	chr9	12763012	12765012	1.41689668403e-41
ENSG00000182768	NGRN	chr15	88607899	88609899	1.53808542145e-41
ENSG00000074855	ANO8	chr19	17306638	17308638	1.57899812564e-41
ENSG00000130299	GTPBP3	chr19	17307379	17309379	1.57899812564e-41
ENSG00000124459	ZNF45	chr19	49131251	49133251	1.63282201734e-41
ENSG00000038274	MAT2B	chr5	162860809	162862809	1.65220318903e-41
ENSG00000175048	ZDHHC14	chr6	157720545	157722545	1.65248509207e-41
ENSG00000219385	HLA-Z	chr6	32970171	32972171	1.67056697298e-41
ENSG00000158987	RAPGEF6	chr5	130998828	131000828	1.7214731951e-41
ENSG00000139436	GIT2	chr12	108918483	108920483	1.73789753927e-41
ENSG00000076513	ANKRD13A	chr12	108919618	108921618	1.73789753927e-41
ENSG00000130939	UBE4B	chr1	10013603	10015603	1.77290124924e-41
ENSG00000145860	RNF145	chr5	158567412	158569412	1.84329002179e-41
ENSG00000196866	HIST1H2AM	chr6	27968906	27970906	1.84418903597e-41
ENSG00000206758	U6	chr19	53988327	53990327	1.93667762398e-41
ENSG00000163697	APBB2	chr4	40911245	40913245	2.0208469244e-41
ENSG00000185787	MORF4L1	chr15	76950227	76952227	2.06153519605e-41
ENSG00000164949	GEM	chr8	95343733	95345733	2.06924671442e-41
ENSG00000137269	LRRC1	chr6	53765737	53767737	2.28391317725e-41
ENSG00000171467	ZNF318	chr6	43445159	43447159	2.42362289034e-41
ENSG00000107789	MINPP1	chr10	89252631	89254631	2.42362289034e-41
ENSG00000163933	RFT1	chr3	53139509	53141509	2.42362289034e-41
ENSG00000165997	ARL5B	chr10	18986319	18988319	2.42362289034e-41
ENSG00000206652	U1	chr1	16713367	16715367	2.45320138565e-41
ENSG00000031698	SARS	chr1	109556063	109558063	2.45320138565e-41
ENSG00000174243	DDX23	chr12	47532224	47534224	2.64461489735e-41
ENSG00000004776	HSPB6	chr19	40939799	40941799	2.73528804741e-41
ENSG00000029153	ARNTL2	chr12	27375255	27377255	2.78385648302e-41
ENSG00000162999	DUSP19	chr2	183649535	183651535	2.78385648302e-41
ENSG00000211485	ENSG00000211485	chr17	28277594	28279594	2.83132890121e-41
ENSG00000006042	TMEM98	chr17	28277041	28279041	2.83132890121e-41
ENSG00000139546	TARBP2	chr12	52178972	52180972	2.90760160408e-41
ENSG00000139625	MAP3K12	chr12	52179538	52181538	2.90760160408e-41
ENSG00000171425	ZNF581	chr19	60844798	60846798	2.99805850044e-41
ENSG00000166845	C18orf54	chr18	50137169	50139169	3.04087474358e-41
ENSG00000054116	TRAPPC3	chr1	36387685	36389685	3.54426168443e-41
ENSG00000204394	VARS	chr6	31871691	31873691	3.82835845366e-41
ENSG00000180329	CCDC43	chr17	40122673	40124673	3.82835845366e-41
ENSG00000095777	MYO3A	chr10	26261008	26263008	3.91861474712e-41
ENSG00000172780	RAB43	chr3	130362826	130364826	3.93212330029e-41
ENSG00000075131	TIPIN	chr15	64436083	64438083	4.13850654975e-41
ENSG00000197050	ZNF420	chr19	42259177	42261177	4.54992668665e-41
ENSG00000005156	LIG3	chr17	30329651	30331651	4.54992668665e-41
ENSG00000214347	AC011491.7	chr19	6345380	6347380	4.58312663433e-41
ENSG00000125651	GTF2F1	chr19	6344291	6346291	4.58312663433e-41
ENSG00000133641	C12orf29	chr12	86951399	86953399	4.63866417865e-41
ENSG00000196951	AC114771.3	chr4	141434998	141436998	4.84135691057e-41
ENSG00000075391	RASAL2	chr1	176328253	176330253	4.90929235583e-41
ENSG00000111653	ING4	chr12	6642567	6644567	4.90929235583e-41
ENSG00000183668	PSG9	chr19	48465522	48467522	5.34998215896e-41
ENSG00000166530	HSBP1	chr16	82397094	82399094	6.00557140225e-41
ENSG00000171357	C1orf190	chr1	46439593	46441593	6.15120756247e-41
ENSG00000160124	CCDC58	chr3	123584764	123586764	6.15668128572e-41
ENSG00000114023	FAM162A	chr3	123583713	123585713	6.15668128572e-41
ENSG00000113013	HSPA9B	chr5	137939014	137941014	6.63984840387e-41
ENSG00000116205	C1orf83	chr1	54289862	54291862	6.68596955627e-41
ENSG00000116209	TMEM59	chr1	54291765	54293765	6.68596955627e-41
ENSG00000123095	BHLHE41	chr12	26169113	26171113	7.03536199663e-41
ENSG00000126709	IFI6	chr1	27871311	27873311	7.03536199663e-41
ENSG00000181784	RNASE4	chr14	20220212	20222212	7.12255813202e-41
ENSG00000214274	ANG	chr14	20220613	20222613	7.12255813202e-41
ENSG00000205220	PSMB10	chr16	66528254	66530254	7.71576538837e-41
ENSG00000141086	CTRL	chr16	66523266	66525266	7.71576538837e-41
ENSG00000050426	LETMD1	chr12	49726351	49728351	8.11240372803e-41
ENSG00000139131	YARS2	chr12	32800141	32802141	8.11240372803e-41
ENSG00000204463	BAT3	chr6	31728461	31730461	8.11478795211e-41
ENSG00000204444	APOM	chr6	31726172	31728172	8.11478795211e-41
ENSG00000105755	ETHE1	chr19	48723236	48725236	8.56523334323e-41
ENSG00000215301	DDX3X	chrX	41075595	41077595	8.57531417409e-41
ENSG00000184271	POU6F1	chr12	49897744	49899744	8.79046403789e-41
ENSG00000085760	MTIF2	chr2	55349888	55351888	9.12728129591e-41
ENSG00000163001	CCDC104	chr2	55598286	55600286	9.12728129591e-41
ENSG00000125877	ITPA	chr20	3136056	3138056	9.36717736194e-41
ENSG00000105287	PRKD2	chr19	51912224	51914224	9.47945086761e-41
ENSG00000100201	DDX17	chr22	37232291	37234291	1.00416262555e-40
ENSG00000203706	C1orf133	chr1	208474089	208476089	1.00416262555e-40
ENSG00000011052	NME1-NME2	chr17	46583919	46585919	1.0326231776e-40
ENSG00000139714	MORN3	chr12	120591943	120593943	1.04152309247e-40
ENSG00000117479	SLC19A2	chr1	167721865	167723865	1.08496746131e-40
ENSG00000213062	Z99572.1	chr1	167720004	167722004	1.08496746131e-40
ENSG00000184786	TCTE3	chr6	169893563	169895563	1.14944651089e-40
ENSG00000199289	U6	chr6	26627665	26629665	1.19548561299e-40
ENSG00000180385	AC022007.5	chr3	10001595	10003595	1.19714990205e-40
ENSG00000125037	TMEM111	chr3	10003524	10005524	1.19714990205e-40
ENSG00000212734	C17orf100	chr17	6493695	6495695	1.22268330347e-40
ENSG00000072041	SLC6A15	chr12	83830705	83832705	1.22268330347e-40
ENSG00000108590	MED31	chr17	6495678	6497678	1.22268330347e-40
ENSG00000216898	RP11-327L3.4	chr9	35933931	35935931	1.22268330347e-40
ENSG00000188186	C7orf59	chr7	99582466	99584466	1.22809863231e-40
ENSG00000185252	ZNF74	chr22	19076418	19078418	1.22928720961e-40
ENSG00000154380	ENAH	chr1	223907468	223909468	1.26384671153e-40
ENSG00000175792	RUVBL1	chr3	129325332	129327332	1.26715101863e-40
ENSG00000163795	ZNF513	chr2	27457097	27459097	1.27497697074e-40
ENSG00000123364	HOXC13	chr12	52616843	52618843	1.4578678837e-40
ENSG00000188428	TXNDC5	chr6	8009646	8011646	1.4578678837e-40
ENSG00000119541	VPS4B	chr18	59240732	59242732	1.46333780762e-40
ENSG00000180035	ZNF553	chr16	30312556	30314556	1.54202982514e-40
ENSG00000138375	SMARCAL1	chr2	216983441	216985441	1.57684395051e-40
ENSG00000112511	PHF1	chr6	33484772	33486772	1.62993802641e-40
ENSG00000108588	CCDC47	chr17	59204668	59206668	1.72008884518e-40
ENSG00000198231	DDX42	chr17	59203299	59205299	1.72008884518e-40
ENSG00000135314	KHDC1	chr6	74076809	74078809	1.75588389851e-40
ENSG00000176125	UFSP1	chr7	100325065	100327065	1.8381719172e-40
ENSG00000142230	SAE1	chr19	52324028	52326028	1.95183712116e-40
ENSG00000198860	TSEN15	chr1	182285434	182287434	1.96198608319e-40
ENSG00000077063	CTTNBP2	chr7	117300797	117302797	1.96198608319e-40
ENSG00000020129	NCDN	chr1	35793661	35795661	2.11740049405e-40
ENSG00000142687	KIAA0319L	chr1	35795591	35797591	2.11740049405e-40
ENSG00000175354	PTPN2	chr18	12874334	12876334	2.20436275228e-40
ENSG00000132128	LRRC41	chr1	46541625	46543625	2.33087792354e-40
ENSG00000197863	ZNF790	chr19	42021124	42023124	2.33087792354e-40
ENSG00000173660	UQCRH	chr1	46539957	46541957	2.33087792354e-40
ENSG00000115194	SLC30A3	chr2	27339631	27341631	2.71984881591e-40
ENSG00000113552	GNPDA1	chr5	141372776	141374776	2.77506921705e-40
ENSG00000163481	RNF25	chr2	219245025	219247025	2.84950045977e-40
ENSG00000163482	STK36	chr2	219243036	219245036	2.84950045977e-40
ENSG00000182944	EWSR1	chr22	27992017	27994017	2.94102227941e-40
ENSG00000100263	RHBDD3	chr22	27993937	27995937	2.94102227941e-40
ENSG00000221366	hsa-mir-1306	chr22	18451581	18453581	2.9730629817e-40
ENSG00000154945	ANKRD40	chr17	46140040	46142040	2.9730629817e-40
ENSG00000113712	CSNK1A1	chr5	148911200	148913200	3.11613349037e-40
ENSG00000209034	AL354751.7	chr9	93947289	93949289	3.15076021984e-40
ENSG00000129586	AC069360.7	chr11	10836165	10838165	3.15076021984e-40
ENSG00000111834	RSHL3	chr6	117042343	117044343	3.38250501511e-40
ENSG00000132471	WBP2	chr17	71363096	71365096	3.45396674025e-40
ENSG00000113532	ST8SIA4	chr5	100266869	100268869	3.47710332294e-40
ENSG00000105204	DYRK1B	chr19	45016681	45018681	3.52339711032e-40
ENSG00000177981	ASB8	chr12	46837644	46839644	4.0304333738e-40
ENSG00000109046	WSB1	chr17	22643233	22645233	4.23893842255e-40
ENSG00000080603	SRCAP	chr16	30615963	30617963	4.27014822821e-40
ENSG00000204371	EHMT2	chr6	31973433	31975433	4.36371428267e-40
ENSG00000204366	ZBTB12	chr6	31977748	31979748	4.36371428267e-40
ENSG00000150753	CCT5	chr5	10301282	10303282	4.49206989757e-40
ENSG00000150756	FAM173B	chr5	10303014	10305014	4.49206989757e-40
ENSG00000196570	PFN3	chr5	176760183	176762183	4.5214618936e-40
ENSG00000108559	NUP88	chr17	5263720	5265720	4.55219444269e-40
ENSG00000129197	RPAIN	chr17	5261685	5263685	4.55219444269e-40
ENSG00000217620	AP003356.2	chr8	103886246	103888246	4.64177356311e-40
ENSG00000145723	GIN1	chr5	102483741	102485741	4.76159565574e-40
ENSG00000145725	HISPPD1	chr5	102481867	102483867	4.76159565574e-40
ENSG00000073050	XRCC1	chr19	48771555	48773555	4.79388504028e-40
ENSG00000124455	AC006276.1	chr19	48774594	48776594	4.79388504028e-40
ENSG00000164898	C7orf55	chr7	138674614	138676614	4.92344540786e-40
ENSG00000008294	SPAG9	chr17	46553204	46555204	5.03967744061e-40
ENSG00000208583	AL031320.6	chr6	143810639	143812639	5.31264461128e-40
ENSG00000189007	ADAT2	chr6	143813517	143815517	5.31264461128e-40
ENSG00000034693	PEX3	chr6	143811637	143813637	5.31264461128e-40
ENSG00000213912	AC021016.5	chr2	218845217	218847217	5.35443483689e-40
ENSG00000127838	PNKD	chr2	218841359	218843359	5.35443483689e-40
ENSG00000127837	AAMP	chr2	218843137	218845137	5.35443483689e-40
ENSG00000107829	FBXW4	chr10	103445006	103447006	5.38633221516e-40
ENSG00000122861	PLAU	chr10	75338896	75340896	5.46399747893e-40
ENSG00000101407	KIAA0406	chr20	36095277	36097277	5.83948655884e-40
ENSG00000101413	RPRD1B	chr20	36093362	36095362	5.83948655884e-40
ENSG00000126453	BCL2L12	chr19	54858211	54860211	5.85852393757e-40
ENSG00000126456	IRF3	chr19	54860926	54862926	5.85852393757e-40
ENSG00000064419	TNPO3	chr7	128482434	128484434	5.8720151294e-40
ENSG00000199071	hsa-mir-423	chr17	25466223	25468223	5.8720151294e-40
ENSG00000124532	MRS2L	chr6	24509132	24511132	6.04097870296e-40
ENSG00000138346	DNA2L	chr10	69901885	69903885	6.24939340979e-40
ENSG00000011143	MKS1	chr17	53651665	53653665	6.62588214567e-40
ENSG00000181026	AEN	chr15	86963593	86965593	6.70662321265e-40
ENSG00000204311	DFNB59	chr2	179024351	179026351	6.77364049742e-40
ENSG00000180228	PRKRA	chr2	179024110	179026110	6.77364049742e-40
ENSG00000123810	B9D2	chr19	46561877	46563877	6.79295439797e-40
ENSG00000139624	LASS5	chr12	48847412	48849412	6.92770448697e-40
ENSG00000196267	ZNF836	chr19	57366708	57368708	6.92770448697e-40
ENSG00000177034	MTX3	chr5	79322836	79324836	6.9962724914e-40
ENSG00000161048	NAPEPLD	chr7	102576749	102578749	6.9962724914e-40
ENSG00000197756	RPL37A	chr2	217069765	217071765	7.05751326102e-40
ENSG00000041357	PSMA4	chr15	76617802	76619802	7.0785187155e-40
ENSG00000130363	RSHL2	chr6	159341207	159343207	7.0785187155e-40
ENSG00000141367	CLTC	chr17	55049832	55051832	7.23826467584e-40
ENSG00000172954	LYCAT	chr2	30521613	30523613	7.26899401286e-40
ENSG00000116667	C1orf21	chr1	182620773	182622773	7.26899401286e-40
ENSG00000211276	AP004609.1	chr11	118305131	118307131	7.28958757588e-40
ENSG00000112514	CUTA	chr6	33494043	33496043	7.29177331683e-40
ENSG00000197283	SYNGAP1	chr6	33493919	33495919	7.29177331683e-40
ENSG00000188937	NYX	chrX	41189631	41191631	7.62917458815e-40
ENSG00000164751	PXMP3	chr8	78075079	78077079	7.87017643459e-40
ENSG00000210473	AC010542.7	chr16	65139862	65141862	8.41305616029e-40
ENSG00000166548	TK2	chr16	65141816	65143816	8.41305616029e-40
ENSG00000217555	CKLF	chr16	65141967	65143967	8.41305616029e-40
ENSG00000136381	IREB2	chr15	76515573	76517573	8.81889878418e-40
ENSG00000111300	C12orf30	chr12	111030980	111032980	8.9761708862e-40
ENSG00000132305	IMMT	chr2	86276101	86278101	9.2030946024e-40
ENSG00000132313	MRPL35	chr2	86278091	86280091	9.2030946024e-40
ENSG00000180801	ARSJ	chr4	115120327	115122327	9.71179214051e-40
ENSG00000015479	MATR3	chr5	138635691	138637691	9.95136816963e-40
ENSG00000200959	SNORA74	chr5	138640369	138642369	9.95136816963e-40
ENSG00000140660	RUNDC2A	chr16	11976103	11978103	1.18210603595e-39
ENSG00000158402	CDC25C	chr5	137695415	137697415	1.20389490898e-39
ENSG00000120709	FAM53C	chr5	137699867	137701867	1.20389490898e-39
ENSG00000170881	RNF139	chr8	125554189	125556189	1.25036328809e-39
ENSG00000178401	DNAJC22	chr12	48024967	48026967	1.25700737375e-39
ENSG00000186897	C1QL4	chr12	48017233	48019233	1.25700737375e-39
ENSG00000182718	ANXA2	chr15	58477477	58479477	1.29356971192e-39
ENSG00000138430	OLA1	chr2	174821611	174823611	1.35923824372e-39
ENSG00000105552	BCAT2	chr19	54006113	54008113	1.36619795961e-39
ENSG00000157895	C12orf43	chr12	119938683	119940683	1.39988841807e-39
ENSG00000120437	ACAT2	chr6	160101043	160103043	1.51287864986e-39
ENSG00000145868	FBXO38	chr5	147741739	147743739	1.51629133519e-39
ENSG00000138400	MDH1B	chr2	207338295	207340295	1.57466022794e-39
ENSG00000118246	FASTKD2	chr2	207336556	207338556	1.57466022794e-39
ENSG00000178498	DTX3	chr12	56282871	56284871	1.61954766133e-39
ENSG00000119899	SLC17A5	chr6	74420418	74422418	1.61954766133e-39
ENSG00000118267	ZNF271	chr18	31122244	31124244	1.67456641987e-39
ENSG00000215490	AC011815.7	chr18	31124163	31126163	1.67456641987e-39
ENSG00000186814	ZNF397OS	chr18	31124170	31126170	1.67456641987e-39
ENSG00000183621	ZNF438	chr10	31360860	31362860	1.67456641987e-39
ENSG00000005100	DHX33	chr17	5312905	5314905	1.85204927899e-39
ENSG00000135299	ANKRD6	chr6	90197616	90199616	1.85662629849e-39
ENSG00000003393	ALS2	chr2	202353983	202355983	1.90415123465e-39
ENSG00000165699	TSC1	chr9	134809841	134811841	2.01605905367e-39
ENSG00000165702	GFI1B	chr9	134808753	134810753	2.01605905367e-39
ENSG00000167767	KRT80	chr12	50872051	50874051	2.17378500327e-39
ENSG00000159596	TMEM69	chr1	45924434	45926434	2.51329878125e-39
ENSG00000159592	GPBP1L1	chr1	45924795	45926795	2.51329878125e-39
ENSG00000037042	TUBG2	chr17	38062837	38064837	2.64573157379e-39
ENSG00000213330	AC126544.5	chr17	41017020	41019020	2.64573157379e-39
ENSG00000196653	ZNF502	chr3	44727142	44729142	2.66067684175e-39
ENSG00000060237	WNK1	chr12	730486	732486	2.66067684175e-39
ENSG00000197343	ZNF655	chr7	98991981	98993981	2.67292537162e-39
ENSG00000183814	LIN9	chr1	224564193	224566193	2.70000057545e-39
ENSG00000089154	GCN1L1	chr12	119116896	119118896	2.70000057545e-39
ENSG00000136161	RCBTB2	chr13	48005317	48007317	2.72107035783e-39
ENSG00000126775	KIAA0831	chr14	54948329	54950329	2.72107035783e-39
ENSG00000117133	BXDC5	chr1	84715530	84717530	2.72107035783e-39
ENSG00000199744	SNORD36	chr9	135205132	135207132	2.79929921527e-39
ENSG00000148297	MED22	chr9	135204793	135206793	2.79929921527e-39
ENSG00000200831	SNORD36	chr9	135204771	135206771	2.79929921527e-39
ENSG00000206611	SNORD24	chr9	135204072	135206072	2.79929921527e-39
ENSG00000148303	RPL7A	chr9	135202890	135204890	2.79929921527e-39
ENSG00000148291	SURF2	chr9	135211249	135213249	2.79929921527e-39
ENSG00000207510	SNORD36	chr9	135205522	135207522	2.79929921527e-39
ENSG00000079102	RUNX1T1	chr8	93176619	93178619	2.97569975007e-39
ENSG00000114770	ABCC5	chr3	185218421	185220421	2.97569975007e-39
ENSG00000215890	AL122001.32	chr1	46578095	46580095	3.05794481882e-39
ENSG00000117481	NSUN4	chr1	46576977	46578977	3.05794481882e-39
ENSG00000116874	WARS2	chr1	119484818	119486818	3.07056406733e-39
ENSG00000137313	TRIM26	chr6	30289183	30291183	3.07056406733e-39
ENSG00000174485	DENND4A	chr15	63871516	63873516	3.22568234622e-39
ENSG00000096384	HSP90AB1	chr6	44320802	44322802	3.30445220346e-39
ENSG00000163166	IWS1	chr2	128000514	128002514	3.31748604979e-39
ENSG00000145439	CBR4	chr4	170167997	170169997	3.37281208716e-39
ENSG00000168769	TET2	chr4	106284481	106286481	3.37281208716e-39
ENSG00000176208	ATAD5	chr17	26181146	26183146	3.46983348627e-39
ENSG00000131845	ZNF304	chr19	62552487	62554487	3.47858425291e-39
ENSG00000163808	KIF15	chr3	44776289	44778289	3.48327707098e-39
ENSG00000163807	KIAA1143	chr3	44778158	44780158	3.48327707098e-39
ENSG00000109079	TNFAIP1	chr17	23684913	23686913	3.60975818477e-39
ENSG00000109083	IFT20	chr17	23686622	23688622	3.60975818477e-39
ENSG00000118873	RAB3GAP2	chr1	218512419	218514419	3.72850895258e-39
ENSG00000213033	AL445435.11	chr1	218507881	218509881	3.72850895258e-39
ENSG00000164347	GFM2	chr5	74098798	74100798	3.73730043641e-39
ENSG00000164346	TINP1	chr5	74096859	74098859	3.73730043641e-39
ENSG00000013455	ARPC1A	chr7	98759446	98761446	3.96210692882e-39
ENSG00000166783	KIAA0430	chr16	15644510	15646510	3.98747985141e-39
ENSG00000072864	NDE1	chr16	15642625	15644625	3.98747985141e-39
ENSG00000202641	hsa-mir-484	chr16	15642652	15644652	3.98747985141e-39
ENSG00000108506	INTS2	chr17	57358844	57360844	4.00209553104e-39
ENSG00000133983	COX16	chr14	69896147	69898147	4.12244481464e-39
ENSG00000126746	ZNF384	chr12	6668930	6670930	4.14018472737e-39
ENSG00000162923	WDR26	chr1	222688624	222690624	4.14018472737e-39
ENSG00000215998	hsa-mir-935	chr19	59175373	59177373	4.1531374125e-39
ENSG00000121851	POLR3GL	chr1	144181744	144183744	4.269653778e-39
ENSG00000181039	ANKRD34A	chr1	144179865	144181865	4.269653778e-39
ENSG00000102858	MGRN1	chr16	4612854	4614854	4.48357196631e-39
ENSG00000173918	C1QTNF1	chr17	74529846	74531846	4.69532918943e-39
ENSG00000214112	AC073624.1	chr17	74535278	74537278	4.69532918943e-39
ENSG00000091164	TXNL1	chr18	52456874	52458874	4.779993379e-39
ENSG00000179456	ZNF238	chr1	242279184	242281184	4.91534107511e-39
ENSG00000005189	AC004381.6	chr16	20723322	20725322	4.91534107511e-39
ENSG00000115216	NRBP1	chr2	27502161	27504161	5.27258433496e-39
ENSG00000102226	USP11	chrX	46975258	46977258	5.27258433496e-39
ENSG00000106588	PSMA2	chr7	42938330	42940330	5.57513589329e-39
ENSG00000106591	MRPL32	chr7	42936464	42938464	5.57513589329e-39
ENSG00000199053	hsa-mir-324	chr17	7067422	7069422	6.18877821743e-39
ENSG00000132535	DLG4	chr17	7063781	7065781	6.18877821743e-39
ENSG00000072778	ACADVL	chr17	7061855	7063855	6.18877821743e-39
ENSG00000180358	AL162377.10	chr13	51317287	51319287	6.37084266026e-39
ENSG00000112699	GMDS	chr6	2190845	2192845	6.47421444217e-39
ENSG00000148834	GSTO1	chr10	106002651	106004651	6.47421444217e-39
ENSG00000144746	ARL6IP5	chr3	69214780	69216780	6.6112741224e-39
ENSG00000125870	SNRPB2	chr20	16656629	16658629	6.6112741224e-39
ENSG00000204709	C6orf100	chr6	29017660	29019660	6.6112741224e-39
ENSG00000169549	AC006483.5	chr7	5564900	5566900	6.92909227991e-39
ENSG00000071082	RPL31	chr2	100983123	100985123	7.19210889833e-39
ENSG00000118482	PHF3	chr6	64401700	64403700	7.19210889833e-39
ENSG00000166997	CNPY4	chr7	99553197	99555197	8.40869849392e-39
ENSG00000106290	TAF6	chr7	99554915	99556915	8.40869849392e-39
ENSG00000170222	C17orf48	chr17	10539652	10541652	8.59483132536e-39
ENSG00000133028	SCO1	chr17	10541572	10543572	8.59483132536e-39
ENSG00000126012	JARID1C	chrX	53271329	53273329	8.71977602276e-39
ENSG00000221267	hsa-mir-1236	chr6	32032696	32034696	8.74350998188e-39
ENSG00000204351	SKIV2L	chr6	32032560	32034560	8.74350998188e-39
ENSG00000204356	RDBP	chr6	32034843	32036843	8.74350998188e-39
ENSG00000116977	LGALS8	chr1	234746188	234748188	9.10411189508e-39
ENSG00000159184	HOXB13	chr17	44161110	44163110	9.1979246202e-39
ENSG00000171302	CANT1	chr17	74517455	74519455	9.26872418792e-39
ENSG00000148143	ZNF462	chr9	108663199	108665199	9.93355162335e-39
ENSG00000164603	C7orf60	chr7	112367168	112369168	1.0804823106e-38
ENSG00000166292	TMEM100	chr17	51164481	51166481	1.0804823106e-38
ENSG00000204600	AL662782.3	chr6	30333353	30335353	1.10993654895e-38
ENSG00000155980	KIF5A	chr12	56228289	56230289	1.11666187275e-38
ENSG00000175203	DCTN2	chr12	56227245	56229245	1.11666187275e-38
ENSG00000112078	KCTD20	chr6	36516522	36518522	1.15507280634e-38
ENSG00000209078	AC084082.5	chr8	67187801	67189801	1.2204681408e-38
ENSG00000182224	CYB5D1	chr17	7700038	7702038	1.22886833546e-38
ENSG00000167874	TMEM88	chr17	7697101	7699101	1.22886833546e-38
ENSG00000183011	LSMD1	chr17	7701897	7703897	1.22886833546e-38
ENSG00000060982	BCAT1	chr12	24993499	24995499	1.25435493326e-38
ENSG00000173451	THAP2	chr12	70342051	70344051	1.25435493326e-38
ENSG00000133858	ZFC3H1	chr12	70344016	70346016	1.25435493326e-38
ENSG00000119707	RBM25	chr14	72593021	72595021	1.26587683494e-38
ENSG00000200368	ENSG00000200368	chr12	6921252	6923252	1.37658951559e-38
ENSG00000111678	C12orf57	chr12	6921464	6923464	1.37658951559e-38
ENSG00000111679	PTPN6	chr12	6924001	6926001	1.37658951559e-38
ENSG00000130770	ATPIF1	chr1	28433198	28435198	1.39133262519e-38
ENSG00000126698	DNAJC8	chr1	28432129	28434129	1.39133262519e-38
ENSG00000185984	AC005632.2	chr16	21439266	21441266	1.61093355087e-38
ENSG00000137273	FOXF2	chr6	1333068	1335068	1.72636300604e-38
ENSG00000164163	ABCE1	chr4	146236606	146238606	1.74441054201e-38
ENSG00000164162	ANAPC10	chr4	146238815	146240815	1.74441054201e-38
ENSG00000141030	COPS3	chr17	17125316	17127316	1.76156330018e-38
ENSG00000138041	SMEK2	chr2	55698262	55700262	1.78364469491e-38
ENSG00000112208	BAG2	chr6	57143083	57145083	1.79157898728e-38
ENSG00000180573	HIST1H2AC	chr6	26230352	26232352	1.81313703542e-38
ENSG00000180596	HIST1H2BC	chr6	26232133	26234133	1.81313703542e-38
ENSG00000100206	DMC1	chr22	37296135	37298135	1.87834471465e-38
ENSG00000198952	SMG5	chr1	154519240	154521240	1.8911075616e-38
ENSG00000163472	TMEM79	chr1	154517363	154519363	1.8911075616e-38
ENSG00000210532	AC022028.7	chr10	87399990	87401990	1.90301008031e-38
ENSG00000110911	SLC11A2	chr12	49708275	49710275	1.93170624388e-38
ENSG00000124786	SLC35B3	chr6	8380624	8382624	1.95116866485e-38
ENSG00000108591	DRG2	chr17	17929964	17931964	2.11284563664e-38
ENSG00000117153	KLHL12	chr1	201164387	201166387	2.1137276048e-38
ENSG00000139508	SLC46A3	chr13	28191111	28193111	2.20613475603e-38
ENSG00000096654	ZNF184	chr6	27548858	27550858	2.26506706644e-38
ENSG00000214021	TTLL3	chr3	9807227	9809227	2.39703073723e-38
ENSG00000171148	TADA3L	chr3	9809420	9811420	2.39703073723e-38
ENSG00000157216	SSBP3	chr1	54644680	54646680	2.42101734046e-38
ENSG00000108984	MAP2K6	chr17	64920433	64922433	2.58099112101e-38
ENSG00000187837	HIST1H1C	chr6	26164635	26166635	2.58099112101e-38
ENSG00000214870	AC004540.1	chr7	26402876	26404876	2.61506627825e-38
ENSG00000117448	AKR1A1	chr1	45787085	45789085	2.66654938723e-38
ENSG00000106460	TMEM106B	chr7	12215449	12217449	2.77904773228e-38
ENSG00000135441	BLOC1S1	chr12	54394088	54396088	2.98775766805e-38
ENSG00000135437	RDH5	chr12	54398488	54400488	2.98775766805e-38
ENSG00000134684	YARS	chr1	33056220	33058220	3.03193064771e-38
ENSG00000116497	S100PBP	chr1	33053630	33055630	3.03193064771e-38
ENSG00000198732	SMOC1	chr14	69413896	69415896	3.03193064771e-38
ENSG00000131944	C19orf40	chr19	38153018	38155018	3.05811191894e-38
ENSG00000121289	CCDC123	chr19	38154709	38156709	3.05811191894e-38
ENSG00000196668	AC090670.11	chr12	115453610	115455610	3.07595906e-38
ENSG00000167578	RAB4B	chr19	45974011	45976011	3.363942565e-38
ENSG00000213054	MIA	chr19	45971140	45973140	3.363942565e-38
ENSG00000112763	BTN2A1	chr6	26564168	26566168	3.46917239217e-38
ENSG00000174197	MGA	chr15	39737902	39739902	3.65105419132e-38
ENSG00000112679	DUSP22	chr6	235101	237101	3.69104255485e-38
ENSG00000197208	SLC22A4	chr5	131656044	131658044	3.83851549273e-38
ENSG00000130311	DDA1	chr19	17279350	17281350	4.37597952419e-38
ENSG00000130312	MRPL34	chr19	17275477	17277477	4.37597952419e-38
ENSG00000127220	ABHD8	chr19	17275282	17277282	4.37597952419e-38
ENSG00000160818	GPATCH4	chr1	154837894	154839894	4.58641162185e-38
ENSG00000205352	PRR13	chr12	52119700	52121700	4.78487687449e-38
ENSG00000117906	RCN2	chr15	75009134	75011134	4.94788360449e-38
ENSG00000155097	ATP6V1C1	chr8	104100424	104102424	4.94788360449e-38
ENSG00000183513	C2orf64	chr2	98591387	98593387	5.2846754115e-38
ENSG00000115446	UNC50	chr2	98589472	98591472	5.2846754115e-38
ENSG00000105427	CNFN	chr19	47586279	47588279	5.5682098239e-38
ENSG00000152104	PTPN14	chr1	212791574	212793574	5.57170066938e-38
ENSG00000162430	SEPN1	chr1	25997254	25999254	5.57431804927e-38
ENSG00000140382	HMG20A	chr15	75498285	75500285	5.77690172258e-38
ENSG00000143891	GALM	chr2	38744743	38746743	5.86882437284e-38
ENSG00000130856	ZNF236	chr18	72663104	72665104	6.07305713156e-38
ENSG00000166199	ALKBH3	chr11	43856971	43858971	6.07632878441e-38
ENSG00000182158	CREB3L2	chr7	137337386	137339386	6.09602291182e-38
ENSG00000170291	C17orf81	chr17	7094096	7096096	6.55662230315e-38
ENSG00000175826	DULLARD	chr17	7095983	7097983	6.55662230315e-38
ENSG00000186312	CA5BL	chrX	15600976	15602976	6.74312950605e-38
ENSG00000169609	C15orf40	chr15	81471362	81473362	6.87580988212e-38
ENSG00000172123	SLFN12	chr17	30784328	30786328	7.11581281076e-38
ENSG00000096063	SRPK1	chr6	35996942	35998942	7.25578183281e-38
ENSG00000134762	DSC3	chr18	26876779	26878779	7.25578183281e-38
ENSG00000175197	DDIT3	chr12	56200567	56202567	7.67634890383e-38
ENSG00000166987	MBD6	chr12	56200926	56202926	7.67634890383e-38
ENSG00000208028	hsa-mir-616	chr12	56199309	56201309	7.67634890383e-38
ENSG00000202042	SNORD49	chr17	16281544	16283544	8.41939991091e-38
ENSG00000212381	SNORD65	chr17	16283265	16285265	8.41939991091e-38
ENSG00000175061	C17orf45	chr17	16281081	16283081	8.41939991091e-38
ENSG00000206956	SNORD49	chr17	16282075	16284075	8.41939991091e-38
ENSG00000186687	LYRM7	chr5	130532535	130534535	8.9734998366e-38
ENSG00000143924	EML4	chr2	42247997	42249997	8.9734998366e-38
ENSG00000134262	AP4B1	chr1	114249346	114251346	9.06739504321e-38
ENSG00000118655	DCLRE1B	chr1	114247561	114249561	9.06739504321e-38
ENSG00000111671	SPSB2	chr12	6852713	6854713	9.25333561861e-38
ENSG00000110367	DDX6	chr11	118167082	118169082	9.87458117406e-38
ENSG00000213077	OSTCL	chr6	159198654	159200654	1.01156472808e-37
ENSG00000119927	GPAM	chr10	113933508	113935508	1.04037537369e-37
ENSG00000177082	WDR73	chr15	82998525	83000525	1.09448846104e-37
ENSG00000197696	NMB	chr15	83002806	83004806	1.09448846104e-37
ENSG00000112379	KIAA1244	chr6	138522917	138524917	1.15168977913e-37
ENSG00000139734	DIAPH3	chr13	59636120	59638120	1.17626458362e-37
ENSG00000115137	DNAJC27	chr2	25048435	25050435	1.17846741469e-37
ENSG00000217133	AC013267.1	chr2	25045597	25047597	1.17846741469e-37
ENSG00000202479	SNORD14	chr2	25045850	25047850	1.17846741469e-37
ENSG00000140525	FANCI	chr15	87586198	87588198	1.17958403977e-37
ENSG00000151883	PARP8	chr5	49996570	49998570	1.30886990308e-37
ENSG00000214146	AC024559.15	chr3	195204142	195206142	1.30886990308e-37
ENSG00000208506	U4atac	chr2	122002926	122004926	1.33046747796e-37
ENSG00000175595	ERCC4	chr16	13919516	13921516	1.40374369004e-37
ENSG00000139437	TCHP	chr12	108820481	108822481	1.48438167687e-37
ENSG00000140455	USP3	chr15	61581863	61583863	1.55185128017e-37
ENSG00000205930	C21orf49	chr21	33064344	33066344	1.55185128017e-37
ENSG00000159086	C21orf66	chr21	33066040	33068040	1.55185128017e-37
ENSG00000089351	GRAMD1A	chr19	40181086	40183086	1.62391432283e-37
ENSG00000112578	BYSL	chr6	41994943	41996943	1.74090067773e-37
ENSG00000120802	TMPO	chr12	97431536	97433536	1.74090067773e-37
ENSG00000141933	C19orf20	chr19	456497	458497	1.74090067773e-37
ENSG00000124641	TRFP	chr6	41996855	41998855	1.74090067773e-37
ENSG00000105127	AKAP8	chr19	15351603	15353603	1.7567333916e-37
ENSG00000123636	BAZ2B	chr2	160181326	160183326	1.81940425797e-37
ENSG00000074935	TUBE1	chr6	112515375	112517375	1.81940425797e-37
ENSG00000221315	hsa-mir-1204	chr8	128875390	128877390	1.81940425797e-37
ENSG00000203778	C6orf225	chr6	112513367	112515367	1.81940425797e-37
ENSG00000108270	AATF	chr17	32378288	32380288	1.82749182986e-37
ENSG00000112837	TBX18	chr6	85530673	85532673	1.87043105722e-37
ENSG00000038382	TRIO	chr5	14194829	14196829	1.87134491911e-37
ENSG00000173209	AHSA2	chr2	61256057	61258057	1.96166581466e-37
ENSG00000111790	FGFR1OP2	chr12	26980583	26982583	1.96397774734e-37
ENSG00000064102	C12orf11	chr12	26982172	26984172	1.96397774734e-37
ENSG00000124575	HIST1H1D	chr6	26343140	26345140	1.96397774734e-37
ENSG00000204554	AL450124.7	chr20	25936471	25938471	1.99369794104e-37
ENSG00000108679	LGALS3BP	chr17	74487656	74489656	2.04682028006e-37
ENSG00000178921	PFAS	chr17	8091362	8093362	2.04682028006e-37
ENSG00000178971	C17orf68	chr17	8092138	8094138	2.04682028006e-37
ENSG00000186501	TMEM222	chr1	27519276	27521276	2.13164829241e-37
ENSG00000219100	RP11-4K3__A.5	chr1	27522407	27524407	2.13164829241e-37
ENSG00000206888	U6	chr1	27522297	27524297	2.13164829241e-37
ENSG00000165732	DDX21	chr10	70383898	70385898	2.16762120582e-37
ENSG00000172057	ORMDL3	chr17	35337380	35339380	2.16762120582e-37
ENSG00000115241	PPM1G	chr2	27486000	27488000	2.2698612451e-37
ENSG00000144785	CNPY2	chr12	54996387	54998387	2.3524210852e-37
ENSG00000164404	GDF9	chr5	132230228	132232228	2.57250032792e-37
ENSG00000164405	UQCRQ	chr5	132228218	132230218	2.57250032792e-37
ENSG00000112624	KIAA0240	chr6	42820674	42822674	2.63359033005e-37
ENSG00000124659	TBCC	chr6	42822536	42824536	2.63359033005e-37
ENSG00000154059	IMPACT	chr18	20258680	20260680	2.67023765607e-37
ENSG00000199636	Y_RNA	chr18	20261467	20263467	2.67023765607e-37
ENSG00000164597	COG5	chr7	106991721	106993721	2.67023765607e-37
ENSG00000105865	DUS4L	chr7	106989661	106991661	2.67023765607e-37
ENSG00000163840	DTX3L	chr3	123763875	123765875	2.83167190065e-37
ENSG00000138496	PARP9	chr3	123766114	123768114	2.83167190065e-37
ENSG00000160752	FDPS	chr1	153543331	153545331	2.83168107499e-37
ENSG00000185532	PRKG1	chr10	52419124	52421124	3.05252798439e-37
ENSG00000158195	WASF2	chr1	27689256	27691256	3.15863813919e-37
ENSG00000162910	MRPL55	chr1	226363627	226365627	3.82114336508e-37
ENSG00000203569	AL034344.24	chr6	1563004	1565004	3.94526103317e-37
ENSG00000175711	B3GNTL1	chr17	78602975	78604975	3.94699358482e-37
ENSG00000179562	GCC1	chr7	127012890	127014890	4.0861109166e-37
ENSG00000004059	ARF5	chr7	127013695	127015695	4.0861109166e-37
ENSG00000143375	CGN	chr1	149748497	149750497	4.24189698629e-37
ENSG00000116030	SUMO1	chr2	202811567	202813567	4.29176060047e-37
ENSG00000111843	TMEM14C	chr6	10829324	10831324	4.40443680913e-37
ENSG00000183093	MRPL12	chr17	77278812	77280812	4.40443680913e-37
ENSG00000112414	GPR126	chr6	142662759	142664759	4.66243447366e-37
ENSG00000134755	DSC2	chr18	26936375	26938375	4.66243447366e-37
ENSG00000076924	XAB2	chr19	7600439	7602439	4.76254391775e-37
ENSG00000173588	CCDC41	chr12	93377895	93379895	5.16997549064e-37
ENSG00000154814	OXNAD1	chr3	16279718	16281718	5.16997549064e-37
ENSG00000154813	ZCSL2	chr3	16281490	16283490	5.16997549064e-37
ENSG00000146038	DCDC2	chr6	24466259	24468259	5.17229617042e-37
ENSG00000172775	AC009090.12	chr16	55777477	55779477	5.17229617042e-37
ENSG00000146049	KAAG1	chr6	24463110	24465110	5.17229617042e-37
ENSG00000076650	GPATCH1	chr19	38261626	38263626	5.20006370566e-37
ENSG00000167264	DUS2L	chr16	66612700	66614700	5.20758081816e-37
ENSG00000163170	BOLA3	chr2	74228547	74230547	5.20758081816e-37
ENSG00000182810	DDX28	chr16	66614846	66616846	5.20758081816e-37
ENSG00000163156	SCNM1	chr1	149403141	149405141	5.20758081816e-37
ENSG00000163155	LYSMD1	chr1	149404960	149406960	5.20758081816e-37
ENSG00000185650	ZFP36L1	chr14	68331206	68333206	5.24708839901e-37
ENSG00000090266	NDUFB2	chr7	140040950	140042950	5.24708839901e-37
ENSG00000163026	C2orf44	chr2	24123735	24125735	5.43550771444e-37
ENSG00000119782	FKBP1B	chr2	24124106	24126106	5.43550771444e-37
ENSG00000111676	ATN1	chr12	6901887	6903887	5.43550771444e-37
ENSG00000125741	OPA3	chr19	50779962	50781962	5.52671611579e-37
ENSG00000160877	NACC1	chr19	13088109	13090109	5.62732973167e-37
ENSG00000104907	TRMT1	chr19	13088563	13090563	5.62732973167e-37
ENSG00000100297	MCM5	chr22	34124116	34126116	5.69436908457e-37
ENSG00000143947	RPS27A	chr2	55310543	55312543	5.86216485885e-37
ENSG00000162994	C2orf63	chr2	55313203	55315203	5.86216485885e-37
ENSG00000143776	CDC42BPA	chr1	225572449	225574449	5.86216485885e-37
ENSG00000170689	HOXB9	chr17	44058834	44060834	6.01439185112e-37
ENSG00000144580	RQCD1	chr2	219139842	219141842	6.02053201171e-37
ENSG00000135913	USP37	chr2	219141327	219143327	6.02053201171e-37
ENSG00000163328	GPR155	chr2	175060068	175062068	6.44333104367e-37
ENSG00000180488	FAM73A	chr1	78015897	78017897	6.48745483022e-37
ENSG00000189227	C15orf61	chr15	65598632	65600632	6.86116105449e-37
ENSG00000137193	PIM1	chr6	37243964	37245964	6.86116105449e-37
ENSG00000102189	EEA1	chr12	91847238	91849238	7.09858963418e-37
ENSG00000213386	AC022217.5	chr5	172122866	172124866	7.21048495215e-37
ENSG00000117899	MESDC2	chr15	79069260	79071260	7.32613597621e-37
ENSG00000108344	PSMD3	chr17	35388586	35390586	7.32613597621e-37
ENSG00000101224	CDC25B	chr20	3722401	3724401	7.47556265111e-37
ENSG00000110906	KCTD10	chr12	108399538	108401538	7.47556265111e-37
ENSG00000012048	BRCA1	chr17	38530994	38532994	7.47556265111e-37
ENSG00000151148	UBE3B	chr12	108397822	108399822	7.47556265111e-37
ENSG00000198496	NBR2	chr17	38529135	38531135	7.47556265111e-37
ENSG00000130413	STK33	chr11	8572351	8574351	7.62650361615e-37
ENSG00000115540	MOBKL3	chr2	198086565	198088565	7.62650361615e-37
ENSG00000161243	FBXO27	chr19	44215076	44217076	7.62816879299e-37
ENSG00000169976	SF3B5	chr6	144458403	144460403	7.65561242824e-37
ENSG00000218600	RP4-796I17.5	chr22	42682240	42684240	7.65561242824e-37
ENSG00000144535	DIS3L2	chr2	232532537	232534537	7.66120715872e-37
ENSG00000096080	MRPS18A	chr6	43763506	43765506	7.74869403926e-37
ENSG00000138629	UBL7	chr15	72540576	72542576	8.18049030471e-37
ENSG00000158467	AHCYL2	chr7	128650100	128652100	8.2233815182e-37
ENSG00000105855	ITGB8	chr7	20335250	20337250	8.2233815182e-37
ENSG00000140563	MCTP2	chr15	92573955	92575955	8.74608770583e-37
ENSG00000125695	STRADA	chr17	59172947	59174947	8.80490658675e-37
ENSG00000121966	CXCR4	chr2	136589979	136591979	9.00428977794e-37
ENSG00000134333	LDHA	chr11	18370687	18372687	9.10408015737e-37
ENSG00000102908	NFAT5	chr16	68154498	68156498	9.10408015737e-37
ENSG00000112305	SMAP1	chr6	71432200	71434200	9.24239291828e-37
ENSG00000218870	RP11-160A9.1	chr6	71430703	71432703	9.24239291828e-37
ENSG00000073614	JARID1A	chr12	368881	370881	9.30365992293e-37
ENSG00000114416	FXR1	chr3	182111146	182113146	9.33816741806e-37
ENSG00000115875	SFRS7	chr2	38832005	38834005	9.41568011654e-37
ENSG00000130254	SAFB2	chr19	5573938	5575938	1.06430081762e-36
ENSG00000167535	CACNB3	chr12	47496779	47498779	1.06457570064e-36
ENSG00000212541	U6	chr1	38227721	38229721	1.0762027576e-36
ENSG00000174695	TMEM167A	chr5	82408935	82410935	1.0762027576e-36
ENSG00000183431	SF3A3	chr1	38228348	38230348	1.0762027576e-36
ENSG00000152422	XRCC4	chr5	82407073	82409073	1.0762027576e-36
ENSG00000092201	SUPT16H	chr14	20922265	20924265	1.09882321891e-36
ENSG00000105677	TMEM147	chr19	40726372	40728372	1.25299958828e-36
ENSG00000143393	PI4KB	chr1	149566815	149568815	1.30631929515e-36
ENSG00000207005	U1	chr1	17093062	17095062	1.32286010759e-36
ENSG00000183864	TOB2	chr22	40172973	40174973	1.32395423914e-36
ENSG00000166529	ZSCAN21	chr7	99483353	99485353	1.32395423914e-36
ENSG00000065600	TMEM206	chr1	210654849	210656849	1.32395423914e-36
ENSG00000204138	PHACTR4	chr1	28566680	28568680	1.34010704644e-36
ENSG00000105464	GRIN2D	chr19	53587944	53589944	1.37145165934e-36
ENSG00000105438	KDELR1	chr19	53586622	53588622	1.37145165934e-36
ENSG00000048405	ZNF800	chr7	126820003	126822003	1.46391594636e-36
ENSG00000167601	AXL	chr19	46414948	46416948	1.47191933439e-36
ENSG00000074696	PTPLAD1	chr15	63607878	63609878	1.4804122247e-36
ENSG00000131791	PRKAB2	chr1	145110753	145112753	1.56086240114e-36
ENSG00000168298	HIST1H1E	chr6	26262566	26264566	1.62804273204e-36
ENSG00000113068	PFDN1	chr5	139662873	139664873	1.62804273204e-36
ENSG00000173088	C10orf131	chr10	97655655	97657655	1.62804273204e-36
ENSG00000158373	HIST1H2BD	chr6	26264328	26266328	1.62804273204e-36
ENSG00000105568	PPP2R1A	chr19	57383046	57385046	1.63740187902e-36
ENSG00000103544	C16orf62	chr16	19472541	19474541	1.66483245096e-36
ENSG00000113407	TARS	chr5	33474655	33476655	1.72238606703e-36
ENSG00000186665	C17orf58	chr17	63420130	63422130	1.72238606703e-36
ENSG00000140463	BBS4	chr15	70763601	70765601	1.75504397268e-36
ENSG00000175202	HIGD2BP	chr15	70765543	70767543	1.75504397268e-36
ENSG00000177144	AL359758.15	chr1	143850926	143852926	1.83221592399e-36
ENSG00000214450	AC005180.3	chr17	40139765	40141765	1.94627064479e-36
ENSG00000161692	DBF4B	chr17	40139502	40141502	1.94627064479e-36
ENSG00000100292	HMOX1	chr22	34105087	34107087	1.94781440674e-36
ENSG00000153443	FAM100A	chr16	4604928	4606928	2.05756557825e-36
ENSG00000198920	KIAA0753	chr17	6484971	6486971	2.11791757551e-36
ENSG00000129235	TXNL5	chr17	6482946	6484946	2.11791757551e-36
ENSG00000100083	GGA1	chr22	36332449	36334449	2.20254888629e-36
ENSG00000198937	C6orf129	chr6	37575678	37577678	2.2254815921e-36
ENSG00000197892	KIF13B	chr8	29176529	29178529	2.22720567002e-36
ENSG00000107854	TNKS2	chr10	93546049	93548049	2.31931409412e-36
ENSG00000087053	MTMR2	chr11	95296920	95298920	2.31931409412e-36
ENSG00000141458	NPC1	chr18	19420468	19422468	2.37305103491e-36
ENSG00000210508	AL121932.19	chr6	28709909	28711909	2.40260512908e-36
ENSG00000112167	C6orf64	chr6	39190927	39192927	2.41450390452e-36
ENSG00000131238	PPT1	chr1	40335555	40337555	2.54517252692e-36
ENSG00000189043	NDUFA4	chr7	10946305	10948305	2.62369734672e-36
ENSG00000105329	TGFB1	chr19	46551656	46553656	2.98288939565e-36
ENSG00000186566	GPATCH8	chr17	39936328	39938328	3.12702434982e-36
ENSG00000217788	AC026271.6	chr17	18525689	18527689	3.17965403641e-36
ENSG00000075223	SEMA3C	chr7	80386603	80388603	3.47393896777e-36
ENSG00000180875	GREM2	chr1	238842085	238844085	3.52450722496e-36
ENSG00000196586	MYO6	chr6	76513629	76515629	3.52450722496e-36
ENSG00000115944	COX7A2L	chr2	42449654	42451654	3.66581576371e-36
ENSG00000131446	MGAT1	chr5	180175147	180177147	3.91743224078e-36
ENSG00000185721	DRG1	chr22	30123539	30125539	3.91743224078e-36
ENSG00000154079	C6orf57	chr6	71331341	71333341	3.94612054009e-36
ENSG00000085871	MGST2	chr4	140804372	140806372	3.98924694849e-36
ENSG00000144028	ASCC3L1	chr2	96334988	96336988	4.11791248496e-36
ENSG00000157077	ZFYVE9	chr1	52378634	52380634	4.27740436716e-36
ENSG00000205485	AC004980.5	chr7	76014614	76016614	4.49771146003e-36
ENSG00000087076	HSD17B14	chr19	54031746	54033746	4.54771268064e-36
ENSG00000146376	ARHGAP18	chr6	130073063	130075063	4.6276881484e-36
ENSG00000188266	AC027228.16	chr15	76584961	76586961	4.87495253174e-36
ENSG00000119508	NR4A3	chr9	101621958	101623958	4.95328110833e-36
ENSG00000106121	AC004691.4	chr7	30775558	30777558	4.95328110833e-36
ENSG00000181991	MRPS11	chr15	86809688	86811688	5.20732597605e-36
ENSG00000173867	MRPL46	chr15	86811623	86813623	5.20732597605e-36
ENSG00000199879	U1	chr1	146200375	146202375	5.22627058875e-36
ENSG00000154721	JAM2	chr21	25931455	25933455	5.45083886433e-36
ENSG00000212385	U6	chr1	116758014	116760014	5.48362605867e-36
ENSG00000203865	C1orf203	chr1	116762720	116764720	5.48362605867e-36
ENSG00000134574	DDB2	chr11	47191089	47193089	5.58291117651e-36
ENSG00000143198	MGST3	chr1	163865074	163867074	5.58600113336e-36
ENSG00000136492	BRIP1	chr17	57295537	57297537	5.58600113336e-36
ENSG00000169554	ZEB2	chr2	144994386	144996386	5.82172692797e-36
ENSG00000133835	HSD17B4	chr5	118814122	118816122	5.82172692797e-36
ENSG00000196305	IARS	chr9	94095819	94097819	5.82172692797e-36
ENSG00000111981	ULBP1	chr6	150324836	150326836	6.04214316348e-36
ENSG00000120055	C10orf95	chr10	104201290	104203290	6.32724141771e-36
ENSG00000160588	MPZL3	chr11	117628245	117630245	6.5996581115e-36
ENSG00000141378	PTRH2	chr17	55139638	55141638	6.60849004112e-36
ENSG00000214225	AC091271.8	chr17	55139572	55141572	6.60849004112e-36
ENSG00000062716	TMEM49	chr17	55137811	55139811	6.60849004112e-36
ENSG00000173302	GPR148	chr2	131201193	131203193	6.68250655359e-36
ENSG00000172888	ZNF621	chr3	40539373	40541373	6.68250655359e-36
ENSG00000197157	SND1	chr7	127077438	127079438	6.77055707889e-36
ENSG00000177731	FLII	chr17	18102780	18104780	6.83193931174e-36
ENSG00000177427	SMCR7	chr17	18102594	18104594	6.83193931174e-36
ENSG00000141068	KSR1	chr17	22805797	22807797	6.97966829624e-36
ENSG00000160207	HSF2BP	chr21	43903802	43905802	7.57182738233e-36
ENSG00000160208	KIAA0179	chr21	43901860	43903860	7.57182738233e-36
ENSG00000116898	MRPS15	chr1	36702556	36704556	7.82867572747e-36
ENSG00000184787	UBE2G2	chr21	45046166	45048166	7.91759235555e-36
ENSG00000116698	SMG7	chr1	181706257	181708257	8.03256311053e-36
ENSG00000011566	MAP4K3	chr2	39517797	39519797	8.04958815553e-36
ENSG00000174106	LEMD3	chr12	63847638	63849638	8.04958815553e-36
ENSG00000163918	RFC4	chr3	188006984	188008984	8.04958815553e-36
ENSG00000170653	ATF7	chr12	52306405	52308405	8.04958815553e-36
ENSG00000123685	SNFT	chr1	210939950	210941950	8.04958815553e-36
ENSG00000139613	SMARCC2	chr12	54869618	54871618	8.05152850453e-36
ENSG00000215979	AL021917.4	chr6	26473759	26475759	8.54139256252e-36
ENSG00000135951	TSGA10	chr2	99137812	99139812	8.54139256252e-36
ENSG00000186470	BTN3A2	chr6	26471377	26473377	8.54139256252e-36
ENSG00000144182	LIPT1	chr2	99135850	99137850	8.54139256252e-36
ENSG00000164896	FASTK	chr7	150408884	150410884	8.7155544162e-36
ENSG00000164897	TMUB1	chr7	150411503	150413503	8.7155544162e-36
ENSG00000033050	ABCF2	chr7	150555250	150557250	9.40576793806e-36
ENSG00000174100	MRPL45	chr17	33704517	33706517	9.51686447298e-36
ENSG00000173334	TRIB1	chr8	126509745	126511745	1.02547921827e-35
ENSG00000174326	SLC16A11	chr17	6887966	6889966	1.02547921827e-35
ENSG00000142556	ZNF614	chr19	57243918	57245918	1.02844059653e-35
ENSG00000162377	C1orf163	chr1	52936626	52938626	1.04485566074e-35
ENSG00000115310	RTN4	chr2	55131468	55133468	1.06949888099e-35
ENSG00000175906	ARL4D	chr17	38829879	38831879	1.08898469957e-35
ENSG00000210627	AC087650.12	chr17	38828959	38830959	1.08898469957e-35
ENSG00000108298	RPL19	chr17	34608062	34610062	1.1967558755e-35
ENSG00000067191	CACNB1	chr17	34607428	34609428	1.1967558755e-35
ENSG00000100575	TIMM9	chr14	57963985	57965985	1.21610202344e-35
ENSG00000100578	KIAA0586	chr14	57961351	57963351	1.21610202344e-35
ENSG00000152217	SETBP1	chr18	40512861	40514861	1.23011938536e-35
ENSG00000143401	ANP32E	chr1	148475084	148477084	1.28236908459e-35
ENSG00000169851	PCDH7	chr4	30329135	30331135	1.36686077196e-35
ENSG00000219783	RP11-139K1.2	chr10	114735225	114737225	1.36686077196e-35
ENSG00000108819	PPP1R9B	chr17	45582873	45584873	1.4576599589e-35
ENSG00000112584	FAM120B	chr6	170455769	170457769	1.47922699362e-35
ENSG00000162385	MAGOH	chr1	53476795	53478795	1.52402913477e-35
ENSG00000196290	NIF3L1	chr2	201460340	201462340	1.61843931493e-35
ENSG00000183172	C22orf32	chr22	40803645	40805645	1.61843931493e-35
ENSG00000209030	Z99716.4	chr22	40802111	40804111	1.61843931493e-35
ENSG00000115934	PPIL3	chr2	201462244	201464244	1.61843931493e-35
ENSG00000168944	CEP120	chr5	122787151	122789151	1.68675011904e-35
ENSG00000177519	RPRM	chr2	154043568	154045568	1.68675011904e-35
ENSG00000121774	KHDRBS1	chr1	32250078	32252078	1.68675011904e-35
ENSG00000146072	TNFRSF21	chr6	47385639	47387639	1.68725181279e-35
ENSG00000214844	AC007952.15	chr17	18983727	18985727	1.69761532535e-35
ENSG00000143315	PIGM	chr1	158268405	158270405	1.82077978755e-35
ENSG00000143374	TARS2	chr1	148724517	148726517	1.82077978755e-35
ENSG00000135540	NHSL1	chr6	138934741	138936741	1.87231717909e-35
ENSG00000205128	AC018921.22	chr12	68148438	68150438	2.0944376551e-35
ENSG00000110696	C11orf58	chr11	16714770	16716770	2.0944376551e-35
ENSG00000166225	FRS2	chr12	68148396	68150396	2.0944376551e-35
ENSG00000168906	MAT2A	chr2	85617799	85619799	2.10651600736e-35
ENSG00000140374	ETFA	chr15	74390865	74392865	2.20413160561e-35
ENSG00000087191	PSMC5	chr17	59256542	59258542	2.20695139083e-35
ENSG00000108592	FTSJ3	chr17	59258188	59260188	2.20695139083e-35
ENSG00000221332	U3	chr6	76165503	76167503	2.32582019662e-35
ENSG00000211234	AL445465.10	chr6	76165503	76167503	2.32582019662e-35
ENSG00000156639	ZFAND3	chr6	37893285	37895285	2.33226365213e-35
ENSG00000180530	NRIP1	chr21	15359192	15361192	2.36107974583e-35
ENSG00000129317	PUS7L	chr12	42438863	42440863	2.60282896272e-35
ENSG00000146085	MUT	chr6	49538990	49540990	2.60282896272e-35
ENSG00000198001	IRAK4	chr12	42437047	42439047	2.60282896272e-35
ENSG00000031691	CENPQ	chr6	49537055	49539055	2.60282896272e-35
ENSG00000218884	AC022211.5	chr17	70662207	70664207	2.60282896272e-35
ENSG00000189159	HN1	chr17	70662370	70664370	2.60282896272e-35
ENSG00000119866	BCL11A	chr2	60634206	60636206	2.63160341324e-35
ENSG00000125304	TM9SF2	chr13	98949672	98951672	2.79333319626e-35
ENSG00000138138	AFDC1	chr10	89567897	89569897	2.89651378834e-35
ENSG00000132842	AP3B1	chr5	77626284	77628284	2.89651378834e-35
ENSG00000182389	CACNB4	chr2	152663771	152665771	3.00698399873e-35
ENSG00000011260	UTP18	chr17	46690896	46692896	3.10638334545e-35
ENSG00000011258	MBTD1	chr17	46692426	46694426	3.10638334545e-35
ENSG00000064703	DDX20	chr1	112097777	112099777	3.12707718404e-35
ENSG00000145736	GTF2H2	chr5	70399253	70401253	3.12841245943e-35
ENSG00000179571	NBPF1	chr1	16812569	16814569	3.18671329207e-35
ENSG00000107960	OBFC1	chr10	105667956	105669956	3.23643139628e-35
ENSG00000104853	CLPTM1	chr19	50148477	50150477	3.28123252544e-35
ENSG00000178761	C15orf17	chr15	72986515	72988515	3.32793412406e-35
ENSG00000172339	ALG14	chr1	95311095	95313095	3.35784576184e-35
ENSG00000198035	AL591684.7	chr10	47803882	47805882	3.36533467453e-35
ENSG00000176396	CRI2	chr19	44722710	44724710	3.39086248711e-35
ENSG00000125148	MT2A	chr16	55198000	55200000	3.65171089011e-35
ENSG00000136450	SFRS1	chr17	53439706	53441706	3.85510778917e-35
ENSG00000164172	MOCS2	chr5	52441336	52443336	3.90246749674e-35
ENSG00000100211	CBY1	chr22	37380604	37382604	4.04208955165e-35
ENSG00000184949	RP1-199H16.5	chr22	37382580	37384580	4.04208955165e-35
ENSG00000160712	IL6R	chr1	152642293	152644293	4.38620265752e-35
ENSG00000164615	CAMLG	chr5	134100105	134102105	4.39136404157e-35
ENSG00000166347	CYB5A	chr18	70110201	70112201	4.41701680725e-35
ENSG00000148481	C10orf97	chr10	15942525	15944525	4.41870741874e-35
ENSG00000177853	ZNF518	chr10	97877646	97879646	4.41870741874e-35
ENSG00000004975	DVL2	chr17	7078587	7080587	4.49255988295e-35
ENSG00000094975	C1orf9	chr1	170766112	170768112	4.70342982359e-35
ENSG00000119487	MAPKAP1	chr9	127509334	127511334	4.81616735678e-35
ENSG00000054392	HHAT	chr1	208566920	208568920	4.87117835064e-35
ENSG00000127124	HIVEP3	chr1	42156965	42158965	5.11971238606e-35
ENSG00000176890	TYMS	chr18	645619	647619	5.11971238606e-35
ENSG00000176912	C18orf56	chr18	648340	650340	5.11971238606e-35
ENSG00000154719	MRPL39	chr21	25901672	25903672	5.70562939757e-35
ENSG00000090686	USP48	chr1	21982275	21984275	5.72165950199e-35
ENSG00000153827	TRIP12	chr2	230494899	230496899	5.90172074815e-35
ENSG00000153832	FBXO36	chr2	230493262	230495262	5.90172074815e-35
ENSG00000183735	TBK1	chr12	63130204	63132204	5.97226816328e-35
ENSG00000122965	RBM19	chr12	112888499	112890499	5.97226816328e-35
ENSG00000171475	WIPF2	chr17	35627100	35629100	6.49721455049e-35
ENSG00000121060	TRIM25	chr17	52346408	52348408	6.5680410004e-35
ENSG00000104687	GSR	chr8	30704894	30706894	6.69004758549e-35
ENSG00000203502	AC009314.4	chr8	30704725	30706725	6.69004758549e-35
ENSG00000185127	C6orf120	chr6	169842182	169844182	6.75006817042e-35
ENSG00000184465	WDR27	chr6	169844084	169846084	6.75006817042e-35
ENSG00000173065	C17orf63	chr17	24193967	24195967	6.92642118158e-35
ENSG00000118007	STAG1	chr3	137953935	137955935	6.94299200831e-35
ENSG00000054983	GALC	chr14	87529660	87531660	7.04458952736e-35
ENSG00000196821	C6orf106	chr6	34772603	34774603	7.08402538441e-35
ENSG00000184056	VPS33B	chr15	89366837	89368837	7.56380730473e-35
ENSG00000143384	MCL1	chr1	148818760	148820760	7.70038335086e-35
ENSG00000213699	C2orf18	chr2	26838646	26840646	7.73183419027e-35
ENSG00000117682	DHDDS	chr1	26629360	26631360	7.73351934785e-35
ENSG00000105372	RPS19	chr19	47053828	47055828	7.74928265674e-35
ENSG00000105369	CD79A	chr19	47071030	47073030	7.74928265674e-35
ENSG00000137817	PARP6	chr15	70350682	70352682	7.76948149486e-35
ENSG00000079134	THOC1	chr18	258059	260059	7.76948149486e-35
ENSG00000183617	MRPL54	chr19	3711665	3713665	8.31859982208e-35
ENSG00000011132	APBA3	chr19	3712673	3714673	8.31859982208e-35
ENSG00000197818	SLC9A8	chr20	47860657	47862657	8.34386806753e-35
ENSG00000125835	SNRPB	chr20	2399499	2401499	8.52330461375e-35
ENSG00000169814	BTD	chr3	15616253	15618253	8.96961529416e-35
ENSG00000083720	OXCT1	chr5	41906548	41908548	8.96961529416e-35
ENSG00000131373	HPCL2	chr3	15618134	15620134	8.96961529416e-35
ENSG00000202198	7SK	chr6	52966377	52968377	9.64835419345e-35
ENSG00000176532	PRR15	chr7	29567952	29569952	9.64835419345e-35
ENSG00000131389	SLC6A6	chr3	14417110	14419110	9.96187494399e-35
ENSG00000115568	ZNF142	chr2	219231844	219233844	9.96187494399e-35
ENSG00000074582	BCS1L	chr2	219230623	219232623	9.96187494399e-35
ENSG00000147649	MTDH	chr8	98723583	98725583	1.00906159412e-34
ENSG00000116285	ERRFI1	chr1	8008943	8010943	1.09200044427e-34
ENSG00000188559	C20orf74	chr20	20641271	20643271	1.09200044427e-34
ENSG00000220205	AC129492.6	chr17	8007017	8009017	1.12210639716e-34
ENSG00000179036	VAMP2	chr17	8007017	8009017	1.12210639716e-34
ENSG00000196683	TOMM7	chr7	22828989	22830989	1.1614334734e-34
ENSG00000137343	C6orf134	chr6	30700598	30702598	1.1614334734e-34
ENSG00000198518	HIST1H4E	chr6	26310817	26312817	1.1614334734e-34
ENSG00000110108	TMEM109	chr11	60436253	60438253	1.1614334734e-34
ENSG00000204406	MBD5	chr2	148493050	148495050	1.16314708635e-34
ENSG00000115947	ORC4L	chr2	148495606	148497606	1.16314708635e-34
ENSG00000204218	RGL2	chr6	33374716	33376716	1.16352169185e-34
ENSG00000088832	FKBP1A	chr20	1321753	1323753	1.16352169185e-34
ENSG00000184730	AC138894.2	chr16	28411504	28413504	1.17140094891e-34
ENSG00000188603	CLN3	chr16	28411124	28413124	1.17140094891e-34
ENSG00000113194	FAF2	chr5	175805962	175807962	1.29630290149e-34
ENSG00000118526	TCF21	chr6	134249969	134251969	1.29785613131e-34
ENSG00000163797	MRPL33	chr2	27846088	27848088	1.35989978678e-34
ENSG00000143772	ITPKB	chr1	224993647	224995647	1.37200772446e-34
ENSG00000142233	NTN5	chr19	53868076	53870076	1.3815994738e-34
ENSG00000204220	PFDN6	chr6	33363057	33365057	1.41341194707e-34
ENSG00000141140	MYO19	chr17	31965376	31967376	1.41341194707e-34
ENSG00000204221	WDR46	chr6	33365265	33367265	1.41341194707e-34
ENSG00000184886	PIGW	chr17	31963516	31965516	1.41341194707e-34
ENSG00000113810	SMC4	chr3	161598124	161600124	1.41638605504e-34
ENSG00000149483	TMEM138	chr11	60884432	60886432	1.43575990077e-34
ENSG00000075856	SART3	chr12	107479295	107481295	1.43575990077e-34
ENSG00000136003	ISCU	chr12	107478512	107480512	1.43575990077e-34
ENSG00000162144	CYBASC3	chr11	60886305	60888305	1.43575990077e-34
ENSG00000111817	SART2	chr6	116796214	116798214	1.5436764091e-34
ENSG00000127989	MTERF	chr7	91347952	91349952	1.5436764091e-34
ENSG00000119048	UBE2B	chr5	133732769	133734769	1.5436764091e-34
ENSG00000198015	MRPL42	chr12	92383401	92385401	1.57358815492e-34
ENSG00000137171	KLC4	chr6	43133350	43135350	1.64550046096e-34
ENSG00000112651	MRPL2	chr6	43135220	43137220	1.64550046096e-34
ENSG00000208212	AL356953.17	chr1	200433482	200435482	1.65361029847e-34
ENSG00000174136	RGMB	chr5	98130900	98132900	1.65598105507e-34
ENSG00000124787	RPP40	chr6	4949270	4951270	1.70464391092e-34
ENSG00000127914	AKAP9	chr7	91406128	91408128	1.70464391092e-34
ENSG00000163875	C1orf149	chr1	37752962	37754962	1.70464391092e-34
ENSG00000106077	ABHD11	chr7	72791120	72793120	1.75337066302e-34
ENSG00000117289	TXNIP	chr1	144147939	144149939	1.8112132853e-34
ENSG00000106066	CPVL	chr7	29152678	29154678	1.81387753946e-34
ENSG00000146842	TMEM209	chr7	129632574	129634574	1.81387753946e-34
ENSG00000165120	C7orf45	chr7	129632954	129634954	1.81387753946e-34
ENSG00000000460	C1orf112	chr1	168028851	168030851	1.8363655297e-34
ENSG00000198440	ZNF583	chr19	61605530	61607530	1.8363655297e-34
ENSG00000171806	C1orf156	chr1	168030731	168032731	1.8363655297e-34
ENSG00000174748	RPL15	chr3	23931643	23933643	1.83872079797e-34
ENSG00000197885	NKIRAS1	chr3	23933541	23935541	1.83872079797e-34
ENSG00000144747	TMF1	chr3	69184174	69186174	1.83872079797e-34
ENSG00000203831	AL731557.7	chr10	118922599	118924599	1.98020960567e-34
ENSG00000158406	HIST1H4H	chr6	26393741	26395741	2.02192037188e-34
ENSG00000111785	RIC8B	chr12	105690529	105692529	2.02881643841e-34
ENSG00000150051	MKX	chr10	28074753	28076753	2.02881643841e-34
ENSG00000085978	ATG16L1	chr2	233823057	233825057	2.02881643841e-34
ENSG00000170876	TMEM43	chr3	14139546	14141546	2.04846189883e-34
ENSG00000163528	CHCHD4	chr3	14141372	14143372	2.04846189883e-34
ENSG00000115274	WBP1	chr2	74533728	74535728	2.04846189883e-34
ENSG00000143847	PPFIA4	chr1	201260249	201262249	2.19013197419e-34
ENSG00000181163	NPM1	chr5	170745403	170747403	2.19013197419e-34
ENSG00000106100	NOD1	chr7	30484833	30486833	2.21919847863e-34
ENSG00000179935	AL035563.19	chr20	18720692	18722692	2.22254905216e-34
ENSG00000127688	GAN	chr16	79904076	79906076	2.22254905216e-34
ENSG00000137760	ALKBH8	chr11	106941637	106943637	2.22254905216e-34
ENSG00000087470	DNM1L	chr12	32721491	32723491	2.37194279264e-34
ENSG00000150991	UBC	chr12	123965530	123967530	2.37194279264e-34
ENSG00000186472	PCLO	chr7	82630133	82632133	2.4000983621e-34
ENSG00000175548	ALG10B	chr12	36994824	36996824	2.4000983621e-34
ENSG00000167699	GLOD4	chr17	633255	635255	2.40170970384e-34
ENSG00000171861	RNMTL1	chr17	630263	632263	2.40170970384e-34
ENSG00000105327	BBC3	chr19	52427699	52429699	2.42429901331e-34
ENSG00000184677	ZBTB40	chr1	22648931	22650931	2.43310601031e-34
ENSG00000153982	GDPD1	chr17	54650616	54652616	2.43310601031e-34
ENSG00000182899	RPL35A	chr3	199159449	199161449	2.49929041648e-34
ENSG00000203562	AC004771.1	chr17	4829026	4831026	2.56138669167e-34
ENSG00000213026	BX571673.8	chr1	240221121	240223121	2.56138669167e-34
ENSG00000108509	CAMTA2	chr17	4831675	4833675	2.56138669167e-34
ENSG00000111799	COL12A1	chr6	75972343	75974343	2.73238229364e-34
ENSG00000164176	EDIL3	chr5	83716367	83718367	2.7478808508e-34
ENSG00000182473	EXOC7	chr17	71611451	71613451	2.76055653149e-34
[truncated: 8,632 more rows]

## Sheet: Brd4_promoters.txt
Ensembl.GeneID	Gene.Symbol	Chrom	Promoter.x1	Promoter.x2	Adj.Pvalue
ENSG00000207777	hsa-mir-10a	chr17	44012308	44014308	0.0
ENSG00000120093	HOXB3	chr17	44006809	44008809	0.0
ENSG00000120075	HOXB5	chr17	44026127	44028127	0.0
ENSG00000182742	HOXB4	chr17	44010742	44012742	0.0
ENSG00000168916	ZNF608	chr5	124108704	124110704	5.08583013748e-192
ENSG00000198796	ALPK2	chr18	54447169	54449169	6.950383068e-171
ENSG00000214387	AC104971.5	chr18	54447470	54449470	6.950383068e-171
ENSG00000185551	NR2F2	chr15	94668543	94670543	5.51413730797e-167
ENSG00000173917	HOXB2	chr17	43977392	43979392	2.51630106312e-157
ENSG00000197576	HOXA4	chr7	27136877	27138877	3.67799427136e-146
ENSG00000105216	LSM14A	chr19	39353283	39355283	4.66995716497e-145
ENSG00000101040	PRKCBP1	chr20	45418881	45420881	6.27365330217e-136
ENSG00000120087	HOXB7	chr17	44043382	44045382	1.52856783363e-133
ENSG00000120068	HOXB8	chr17	44047300	44049300	1.52856783363e-133
ENSG00000108511	HOXB6	chr17	44037333	44039333	1.52856783363e-133
ENSG00000137203	TFAP2A	chr6	10527783	10529783	6.08176996185e-131
ENSG00000176515	AL033381.2	chr6	1023164	1025164	2.25503394675e-112
ENSG00000215082	AL033381.2	chr6	1012298	1014298	2.25503394675e-112
ENSG00000173862	AC008080.1	chr7	33730118	33732118	3.61069004181e-103
ENSG00000172789	HOXC5	chr12	52711099	52713099	1.46772549628e-100
ENSG00000207571	hsa-mir-615	chr12	52712001	52714001	1.46772549628e-100
ENSG00000108375	RNF43	chr17	53849893	53851893	3.98322730953e-100
ENSG00000145555	MYO10	chr5	16936722	16938722	2.2238958457e-99
ENSG00000187772	LIN28B	chr6	105509616	105511616	2.5733603224e-98
ENSG00000155130	MARCKS	chr6	114283249	114285249	2.43553731556e-95
ENSG00000162909	CAPN2	chr1	221964877	221966877	1.448539761e-86
ENSG00000221191	AL662890.3	chr6	28849671	28851671	5.22110226579e-85
ENSG00000123388	HOXC11	chr12	52651177	52653177	7.58977239397e-84
ENSG00000218759	SEC22B	chr1	143805904	143807904	1.25807220272e-83
ENSG00000107614	TRDMT1	chr10	17283687	17285687	4.02750253571e-82
ENSG00000176896	RP11-30A20.3	chrX	13579146	13581146	7.76059845946e-82
ENSG00000106004	HOXA5	chr7	27149812	27151812	4.72241531573e-80
ENSG00000005073	HOXA11	chr7	27191360	27193360	1.88909047869e-79
ENSG00000153807	HOXA10	chr7	27186405	27188405	1.88909047869e-79
ENSG00000167565	SERTAD3	chr19	45642122	45644122	1.84062747435e-75
ENSG00000197019	SERTAD1	chr19	45623721	45625721	1.84062747435e-75
ENSG00000199004	hsa-mir-21	chr17	55271409	55273409	1.85007674007e-75
ENSG00000056972	TRAF3IP2	chr6	112034014	112036014	2.90673611871e-75
ENSG00000217359	SPA17P1	chr10	76812608	76814608	1.78548801688e-74
ENSG00000210579	AL121587.19	chr20	42067302	42069302	1.40699902031e-73
ENSG00000140836	ATBF1	chr16	71639775	71641775	1.06777463969e-71
ENSG00000205673	AP000569.1	chr21	34241100	34243100	1.45205962359e-71
ENSG00000134107	BHLHB2	chr3	4994208	4996208	4.26367204584e-69
ENSG00000029639	TFB1M	chr6	155677311	155679311	9.4592685187e-65
ENSG00000131115	ZNF227	chr19	49406524	49408524	5.18943616814e-63
ENSG00000154380	ENAH	chr1	223907468	223909468	1.87379948179e-62
ENSG00000204410	MSH5	chr6	31813753	31815753	2.68191440033e-62
ENSG00000213709	C6orf26	chr6	31813776	31815776	2.68191440033e-62
ENSG00000150347	ARID5B	chr10	63329449	63331449	2.22672873392e-61
ENSG00000048544	MRPS10	chr6	42293581	42295581	3.13999312417e-61
ENSG00000101665	SMAD7	chr18	44731079	44733079	3.2571020707e-61
ENSG00000049192	ADAMTS6	chr5	64813460	64815460	8.19196579048e-61
ENSG00000168264	IRF2BP2	chr1	232811894	232813894	1.86464994537e-60
ENSG00000204569	PPP1R10	chr6	30692999	30694999	2.03482552369e-60
ENSG00000204568	MRPS18B	chr6	30691585	30693585	2.03482552369e-60
ENSG00000106571	GLI3	chr7	42243137	42245137	2.10396170397e-59
ENSG00000163629	PTPN13	chr4	87732909	87734909	3.52244540484e-59
ENSG00000144642	RBMS3	chr3	29295947	29297947	6.21288779134e-59
ENSG00000067182	TNFRSF1A	chr12	6321522	6323522	1.25266805818e-57
ENSG00000214701	AC023300.19	chr15	72294666	72296666	2.07927238623e-57
ENSG00000137868	STRA6	chr15	72288419	72290419	2.07927238623e-57
ENSG00000207924	hsa-mir-196a-2	chr12	52669789	52671789	2.95843095664e-57
ENSG00000123415	SMUG1	chr12	52869024	52871024	9.0916772291e-57
ENSG00000197757	HOXC6	chr12	52694909	52696909	1.80351797645e-56
ENSG00000198353	HOXC4	chr12	52694909	52696909	1.80351797645e-56
ENSG00000206737	U1	chr1	147490845	147492845	2.6551474089e-55
ENSG00000205434	AC106818.2	chr5	92959819	92961819	3.01116859321e-55
ENSG00000128573	FOXP2	chr7	113839565	113841565	1.02635019779e-54
ENSG00000118526	TCF21	chr6	134249969	134251969	1.36542185647e-54
ENSG00000152217	SETBP1	chr18	40512861	40514861	1.49016381473e-54
ENSG00000161241	FBXO17	chr19	44158220	44160220	1.87797261678e-54
ENSG00000120370	SCYL1BP1	chr1	168765894	168767894	5.37657386025e-54
ENSG00000184786	TCTE3	chr6	169893563	169895563	5.94566208035e-54
ENSG00000198729	PPP1R14C	chr6	150503379	150505379	6.79287082048e-54
ENSG00000209854	AL034344.24	chr6	1539848	1541848	8.6943266721e-54
ENSG00000123552	USP45	chr6	100070029	100072029	5.48928082832e-53
ENSG00000148655	C10orf11	chr10	76859217	76861217	5.96738064195e-53
ENSG00000201715	7SK	chr5	17396725	17398725	1.30377799015e-52
ENSG00000005889	ZFX	chrX	24075783	24077783	1.42491871829e-52
ENSG00000150991	UBC	chr12	123965530	123967530	4.01659953085e-52
ENSG00000215076	AL133351.34	chr6	2931881	2933881	7.18905525027e-52
ENSG00000137337	MDC1	chr6	30793437	30795437	8.15830684086e-52
ENSG00000196230	TUBB	chr6	30794136	30796136	8.15830684086e-52
ENSG00000210512	AC068669.21	chr17	35527152	35529152	2.07945190409e-51
ENSG00000173801	JUP	chr17	37196476	37198476	2.8265702716e-51
ENSG00000164188	RANBP3L	chr5	36337761	36339761	6.53939766882e-51
ENSG00000178104	PDE4DIP	chr1	143787552	143789552	2.57919820665e-50
ENSG00000172716	SLFN11	chr17	30724833	30726833	3.9088174137e-50
ENSG00000203706	C1orf133	chr1	208474089	208476089	4.17574697295e-50
ENSG00000116991	SIPA1L2	chr1	230763927	230765927	1.81776293277e-49
ENSG00000161533	ACOX1	chr17	71487039	71489039	2.43514773495e-49
ENSG00000214143	AC040980.1	chr17	71484896	71486896	2.43514773495e-49
ENSG00000108504	CDK3	chr17	71484936	71486936	2.43514773495e-49
ENSG00000108582	CPD	chr17	25728110	25730110	2.44775484835e-49
ENSG00000106689	LHX2	chr9	125811710	125813710	4.30470479497e-49
ENSG00000105202	FBL	chr19	45028848	45030848	6.01008520477e-49
ENSG00000168944	CEP120	chr5	122787151	122789151	3.90118437371e-48
ENSG00000079215	SLC1A3	chr5	36640446	36642446	3.06677131249e-47
ENSG00000131374	TBC1D5	chr3	17757403	17759403	4.27898203901e-47
ENSG00000143995	MEIS1	chr2	66514036	66516036	5.39296595906e-47
ENSG00000005483	MLL5	chr7	104439873	104441873	5.39296595906e-47
ENSG00000143742	SRP9	chr1	224030154	224032154	8.300157148e-47
ENSG00000164385	C6orf195	chr6	2580297	2582297	1.28650988248e-46
ENSG00000207389	U1	chr1	16937598	16939598	1.77994814135e-46
ENSG00000216773	RP1-163M9.5	chr1	16947315	16949315	1.77994814135e-46
ENSG00000164134	NARG1	chr4	140440126	140442126	2.29056009219e-46
ENSG00000204256	BRD2	chr6	33042415	33044415	2.36516783581e-46
ENSG00000055732	MCOLN3	chr1	85286757	85288757	2.7959276107e-46
ENSG00000084754	HADHA	chr2	26321098	26323098	4.82281941965e-46
ENSG00000138029	HADHB	chr2	26319120	26321120	4.82281941965e-46
ENSG00000106006	HOXA6	chr7	27153893	27155893	5.12870725383e-46
ENSG00000196668	AC090670.11	chr12	115453610	115455610	5.25364300329e-46
ENSG00000096093	EFHC1	chr6	52390953	52392953	5.57305547363e-46
ENSG00000170989	S1PR1	chr1	101473043	101475043	5.96998350449e-46
ENSG00000030419	IKZF2	chr2	213724578	213726578	6.18014794836e-46
ENSG00000093010	COMT	chr22	18307256	18309256	1.59594556379e-45
ENSG00000184470	TXNRD2	chr22	18309359	18311359	1.59594556379e-45
ENSG00000188554	AC109326.11	chr17	38574772	38576772	2.79429097856e-45
ENSG00000106993	CDC37L1	chr9	4667559	4669559	9.30817516322e-45
ENSG00000212339	SCARNA18	chr18	45592729	45594729	1.244057029e-44
ENSG00000212352	SCARNA17	chr18	45592501	45594501	1.244057029e-44
ENSG00000167315	ACAA2	chr18	45593900	45595900	1.244057029e-44
ENSG00000142230	SAE1	chr19	52324028	52326028	1.34451750419e-44
ENSG00000221427	AL121819.6	chr14	58307717	58309717	1.57155197298e-44
ENSG00000180592	C10orf140	chr10	21854617	21856617	1.79635325536e-44
ENSG00000126778	SIX1	chr14	60185933	60187933	2.24242960734e-44
ENSG00000209915	AC008521.5	chr19	38232149	38234149	2.24345885062e-44
ENSG00000170653	ATF7	chr12	52306405	52308405	4.04806596278e-44
ENSG00000197782	ZNF780A	chr19	45288685	45290685	5.55738817002e-44
ENSG00000074590	NUAK1	chr12	105057941	105059941	5.77776925678e-44
ENSG00000038274	MAT2B	chr5	162860809	162862809	7.08049293681e-44
ENSG00000219049	RP11-350G8.7	chr1	152654237	152656237	1.34679640858e-43
ENSG00000072210	ALDH3A2	chr17	19490641	19492641	1.38580186519e-43
ENSG00000209875	AC115989.6	chr17	19493492	19495492	1.38580186519e-43
ENSG00000066651	TRMT11	chr6	126347269	126349269	1.52801717227e-43
ENSG00000091656	ZFHX4	chr8	77754078	77756078	2.13756292998e-43
ENSG00000135778	C1orf57	chr1	231150993	231152993	2.38342951824e-43
ENSG00000196866	HIST1H2AM	chr6	27968906	27970906	2.72550173563e-43
ENSG00000204609	AC103702.3	chr17	44032852	44034852	3.32223788835e-43
ENSG00000143294	PRCC	chr1	155001898	155003898	3.85684868554e-43
ENSG00000168813	ZNF507	chr19	37526393	37528393	4.0116715175e-43
ENSG00000188334	BSPH1	chr19	53187239	53189239	4.39923519466e-43
ENSG00000171444	MCC	chr5	112658511	112660511	4.39923519466e-43
ENSG00000169393	ELSPBP1	chr19	53187720	53189720	4.39923519466e-43
ENSG00000204308	RNF5	chr6	32252109	32254109	5.07422674827e-43
ENSG00000204310	AGPAT1	chr6	32253851	32255851	5.07422674827e-43
ENSG00000122592	HOXA7	chr7	27164080	27166080	7.50425943604e-43
ENSG00000204709	C6orf100	chr6	29017660	29019660	1.02203681255e-42
ENSG00000075223	SEMA3C	chr7	80386603	80388603	1.11428661032e-42
ENSG00000080986	KNTC2	chr18	2559579	2561579	2.46138850824e-42
ENSG00000101574	METTL4	chr18	2561489	2563489	2.46138850824e-42
ENSG00000168143	FAM83B	chr6	54817528	54819528	2.52975371509e-42
ENSG00000130856	ZNF236	chr18	72663104	72665104	3.12450537579e-42
ENSG00000143751	C1orf55	chr1	224253689	224255689	3.65814039644e-42
ENSG00000169554	ZEB2	chr2	144994386	144996386	6.80339088016e-42
ENSG00000150540	HNMT	chr2	138436278	138438278	7.03403429118e-42
ENSG00000206805	Y_RNA	chr17	43909458	43911458	8.19653321703e-42
ENSG00000164442	CITED2	chr6	139737478	139739478	9.4882988595e-42
ENSG00000157184	CPT2	chr1	53432689	53434689	1.01524394215e-41
ENSG00000197062	ZNF187	chr6	28340815	28342815	1.46595698388e-41
ENSG00000112769	LAMA4	chr6	112682542	112684542	2.1079276665e-41
ENSG00000177721	C5orf39	chr5	43079029	43081029	2.14289736409e-41
ENSG00000215068	AC025171.8	chr5	43075952	43077952	2.14289736409e-41
ENSG00000196787	HIST1H2AG	chr6	27206800	27208800	2.23439681156e-41
ENSG00000124635	HIST1H2BJ	chr6	27208520	27210520	2.23439681156e-41
ENSG00000143633	C1orf131	chr1	229443547	229445547	2.71633059432e-41
ENSG00000116906	GNPAT	chr1	229441583	229443583	2.71633059432e-41
ENSG00000202137	Y_RNA	chr2	202379649	202381649	2.79101882174e-41
ENSG00000138395	ALS2CR7	chr2	202377443	202379443	2.79101882174e-41
ENSG00000197202	ZNF452	chr6	28663091	28665091	4.35820428214e-41
ENSG00000177337	AP002478.3	chr18	3582112	3584112	4.72527520576e-41
ENSG00000214655	KIAA0913	chr10	75213426	75215426	6.28024503284e-41
ENSG00000172586	CHCHD1	chr10	75209811	75211811	6.28024503284e-41
ENSG00000116754	SFRS11	chr1	70441953	70443953	6.46445256187e-41
ENSG00000066557	LRRC40	chr1	70443863	70445863	6.46445256187e-41
ENSG00000221315	hsa-mir-1204	chr8	128875390	128877390	8.75225588224e-41
ENSG00000060982	BCAT1	chr12	24993499	24995499	8.82504965881e-41
ENSG00000209410	AC005004.3	chr22	30481188	30483188	9.99856510548e-41
ENSG00000100150	DEPDC5	chr22	30478055	30480055	9.99856510548e-41
ENSG00000183530	C22orf30	chr22	30476117	30478117	9.99856510548e-41
ENSG00000138795	LEF1	chr4	109309027	109311027	1.1168868965e-40
ENSG00000171843	MLLT3	chr9	20612514	20614514	1.1168868965e-40
ENSG00000123636	BAZ2B	chr2	160181326	160183326	2.36095294673e-40
ENSG00000075213	SEMA3A	chr7	83662153	83664153	2.42277976478e-40
ENSG00000161395	PERLD1	chr17	35097836	35099836	4.92601836357e-40
ENSG00000153140	CETN3	chr5	89741359	89743359	5.47077488494e-40
ENSG00000176265	AC093510.2	chr5	89739573	89741573	5.47077488494e-40
ENSG00000206696	SNORD58	chr18	45272097	45274097	7.09158095265e-40
ENSG00000177576	C18orf32	chr18	45267602	45269602	7.09158095265e-40
ENSG00000202093	SNORD58	chr18	45269676	45271676	7.09158095265e-40
ENSG00000215472	AC100778.5	chr18	45271812	45273812	7.09158095265e-40
ENSG00000206602	SNORD58	chr18	45271715	45273715	7.09158095265e-40
ENSG00000204388	HSPA1B	chr6	31901667	31903667	7.30603871825e-40
ENSG00000107854	TNKS2	chr10	93546049	93548049	1.07408662846e-39
ENSG00000003436	TFPI	chr2	188127464	188129464	1.20973029723e-39
ENSG00000142039	CCDC97	chr19	46505934	46507934	1.2409965984e-39
ENSG00000117713	ARID1A	chr1	26893109	26895109	1.26154126237e-39
ENSG00000185432	METTL7A	chr12	49602801	49604801	1.26154126237e-39
ENSG00000216400	RP11-169K16.6	chr1	15989878	15991878	1.28410259213e-39
ENSG00000111276	CDKN1B	chr12	12759576	12761576	1.43926561727e-39
ENSG00000171617	ENC1	chr5	73972273	73974273	1.69672192262e-39
ENSG00000135549	PKIB	chr6	122832761	122834761	2.47804689392e-39
ENSG00000213327	AC005829.1	chr17	41693749	41695749	2.52306425046e-39
ENSG00000103540	AC012621.2	chr16	19440709	19442709	3.06587283971e-39
ENSG00000006007	GDE1	chr16	19440951	19442951	3.06587283971e-39
ENSG00000108587	GOSR1	chr17	25826552	25828552	4.01046019006e-39
ENSG00000156261	CCT8	chr21	29367989	29369989	6.4819356366e-39
ENSG00000156265	C21orf7	chr21	29369688	29371688	6.4819356366e-39
ENSG00000117318	ID3	chr1	23758570	23760570	7.38731599966e-39
ENSG00000119285	HEATR1	chr1	234834437	234836437	7.38777560688e-39
ENSG00000203347	AC007785.1	chr19	51272486	51274486	7.40664703087e-39
ENSG00000204866	IGFL2	chr19	51272062	51274062	7.40664703087e-39
ENSG00000171956	FOXB1	chr15	58081713	58083713	8.12398291412e-39
ENSG00000139180	NDUFA9	chr12	4626544	4628544	8.80639467661e-39
ENSG00000096872	IFT74	chr9	26944410	26946410	8.80639467661e-39
ENSG00000143748	NVL	chr1	222584507	222586507	9.53075514113e-39
ENSG00000116918	TSNAX	chr1	229729022	229731022	1.15157664994e-38
ENSG00000171940	ZNF217	chr20	51644208	51646208	1.43072919416e-38
ENSG00000199220	Y_RNA	chr12	113580250	113582250	1.54367099099e-38
ENSG00000013275	PSMC4	chr19	45166913	45168913	1.55775234738e-38
ENSG00000185296	AC026785.4	chr5	17357492	17359492	1.99820616472e-38
ENSG00000212838	AC093168.3	chr7	72879478	72881478	2.11716381411e-38
ENSG00000189143	CLDN4	chr7	72881129	72883129	2.11716381411e-38
ENSG00000121101	TEX14	chr17	54124415	54126415	2.93671266696e-38
ENSG00000108384	RAD51C	chr17	54122962	54124962	2.93671266696e-38
ENSG00000111859	NEDD9	chr6	11341677	11343677	3.13951654882e-38
ENSG00000130935	NOL11	chr17	63142521	63144521	3.82070011582e-38
ENSG00000178042	ZNF260	chr19	41711014	41713014	6.11394742072e-38
ENSG00000141448	GATA6	chr18	18001414	18003414	6.82079026942e-38
ENSG00000152193	C13orf7	chr13	78131315	78133315	8.12900537669e-38
ENSG00000135547	HEY2	chr6	126108503	126110503	9.40769419841e-38
ENSG00000115808	STRN	chr2	37047119	37049119	1.00946068768e-37
ENSG00000106588	PSMA2	chr7	42938330	42940330	1.05055360765e-37
ENSG00000106591	MRPL32	chr7	42936464	42938464	1.05055360765e-37
ENSG00000166974	MAPRE2	chr18	30873379	30875379	1.07875376831e-37
ENSG00000196235	SUPT5H	chr19	44626052	44628052	1.21706787201e-37
ENSG00000184381	PLA2G6	chr22	36907782	36909782	1.49115283322e-37
ENSG00000215585	AP001005.6	chr18	97065	99065	1.4924767117e-37
ENSG00000078618	NRD1	chr1	52116974	52118974	1.63207110797e-37
ENSG00000026652	AGPAT4	chr6	161615097	161617097	1.63207110797e-37
ENSG00000188101	AC027763.9	chr17	6695619	6697619	1.66560786026e-37
ENSG00000127804	METT10D	chr17	2361950	2363950	2.17806119783e-37
ENSG00000218504	RP4-575N6.2	chr1	101492418	101494418	2.50537086454e-37
ENSG00000164649	CDCA7L	chr7	21952227	21954227	3.42182106285e-37
ENSG00000205215	AC015818.32	chr17	20372592	20374592	3.47097003517e-37
ENSG00000198518	HIST1H4E	chr6	26310817	26312817	4.11339905963e-37
ENSG00000132142	ACACA	chr17	32841015	32843015	4.11804891479e-37
ENSG00000108264	TADA2L	chr17	32839078	32841078	4.11804891479e-37
ENSG00000082516	GEMIN5	chr5	154297964	154299964	4.5986393724e-37
ENSG00000082515	MRPL22	chr5	154298839	154300839	4.5986393724e-37
ENSG00000161940	BCL6B	chr17	6865093	6867093	4.63495965504e-37
ENSG00000207929	hsa-mir-195	chr17	6861744	6863744	4.63495965504e-37
ENSG00000207791	hsa-mir-497	chr17	6862065	6864065	4.63495965504e-37
ENSG00000155304	STCH	chr21	14677380	14679380	5.90058554736e-37
ENSG00000121988	ZRANB3	chr2	136005276	136007276	6.15810952931e-37
ENSG00000048991	R3HDM1	chr2	136003553	136005553	6.15810952931e-37
ENSG00000196967	ZNF585A	chr19	42355468	42357468	9.79820586379e-37
ENSG00000176208	ATAD5	chr17	26181146	26183146	1.1400358276e-36
ENSG00000176390	CRLF3	chr17	26175904	26177904	1.1400358276e-36
ENSG00000159186	ATP5O	chr21	34210028	34212028	1.60315008011e-36
ENSG00000111639	MRPL51	chr12	6472718	6474718	1.74260336791e-36
ENSG00000010292	NCAPD2	chr12	6471529	6473529	1.74260336791e-36
ENSG00000198431	TXNRD1	chr12	103202857	103204857	1.97280248928e-36
ENSG00000158691	ZSCAN12	chr6	28475490	28477490	2.21352753173e-36
ENSG00000073050	XRCC1	chr19	48771555	48773555	2.26727642871e-36
ENSG00000111581	NUP107	chr12	67364998	67366998	2.28110313024e-36
ENSG00000166260	COX11	chr17	50401053	50403053	3.20719983091e-36
ENSG00000153721	MAGI1	chr6	154873445	154875445	3.21989504357e-36
ENSG00000164506	STXBP5	chr6	147564568	147566568	3.23905304369e-36
ENSG00000115461	IGFBP5	chr2	217268516	217270516	3.60659804752e-36
ENSG00000217473	PEG10	chr7	94121573	94123573	3.87422570092e-36
ENSG00000148143	ZNF462	chr9	108663199	108665199	4.25264929963e-36
ENSG00000118680	AP005329.2	chr18	3250135	3252135	4.64196651415e-36
ENSG00000077312	SNRPA	chr19	45946619	45948619	5.53875723892e-36
ENSG00000188493	C19orf54	chr19	45948248	45950248	5.53875723892e-36
ENSG00000025156	HSF2	chr6	122760494	122762494	6.19803257111e-36
ENSG00000200684	SNORD83	chr6	31616934	31618934	6.35941650142e-36
ENSG00000201785	SNORD83	chr6	31612205	31614205	6.35941650142e-36
ENSG00000130347	RTN4IP1	chr6	107184066	107186066	6.81652603208e-36
ENSG00000130348	QRSL1	chr6	107182146	107184146	6.81652603208e-36
ENSG00000210390	AL121936.17	chr6	26660756	26662756	9.01531624081e-36
ENSG00000210392	AL121936.17	chr6	26665160	26667160	9.01531624081e-36
ENSG00000054392	HHAT	chr1	208566920	208568920	9.06098035423e-36
ENSG00000118267	ZNF271	chr18	31122244	31124244	1.41875606626e-35
ENSG00000215490	AC011815.7	chr18	31124163	31126163	1.41875606626e-35
ENSG00000186814	ZNF397OS	chr18	31124170	31126170	1.41875606626e-35
ENSG00000124529	HIST1H4B	chr6	26135459	26137459	1.89446490115e-35
ENSG00000006468	ETV1	chr7	13997399	13999399	2.17361825627e-35
ENSG00000145860	RNF145	chr5	158567412	158569412	2.17589281644e-35
ENSG00000011052	NME1-NME2	chr17	46583919	46585919	2.60176921554e-35
ENSG00000198860	TSEN15	chr1	182285434	182287434	2.86337241324e-35
ENSG00000099204	ABLIM1	chr10	116434404	116436404	3.13940539948e-35
ENSG00000197705	KLHL14	chr18	28606972	28608972	3.35917072446e-35
ENSG00000164651	SP8	chr7	20793030	20795030	3.35917072446e-35
ENSG00000111912	ESNA1	chr6	126142000	126144000	3.48195265261e-35
ENSG00000204623	AL671277.5	chr6	30136900	30138900	4.0299512826e-35
ENSG00000196299	C6orf12	chr6	30136735	30138735	4.0299512826e-35
ENSG00000066379	ZNRD1	chr6	30135013	30137013	4.0299512826e-35
ENSG00000213190	MLLT11	chr1	149296503	149298503	4.16153882815e-35
ENSG00000197622	CDC42SE1	chr1	149298749	149300749	4.16153882815e-35
ENSG00000136636	KCTD3	chr1	213805358	213807358	4.2753197775e-35
ENSG00000135482	ZC3H10	chr12	54796297	54798297	4.2867250333e-35
ENSG00000117707	PROX1	chr1	212226483	212228483	4.55371825412e-35
ENSG00000117479	SLC19A2	chr1	167721865	167723865	4.90799873238e-35
ENSG00000108091	CCDC6	chr10	61336824	61338824	5.6185304436e-35
ENSG00000123219	CENPK	chr5	64894754	64896754	6.82333019357e-35
ENSG00000113593	PPWD1	chr5	64892873	64894873	6.82333019357e-35
ENSG00000203760	C6orf173	chr6	126700946	126702946	7.82559420902e-35
ENSG00000174371	EXO1	chr1	240076158	240078158	7.82559420902e-35
ENSG00000096696	DSP	chr6	7484869	7486869	8.12001126768e-35
ENSG00000169018	FEM1B	chr15	66355195	66357195	8.90319471933e-35
ENSG00000220521	AP000963.2	chr21	17795013	17797013	9.15951918156e-35
ENSG00000167258	CRKRS	chr17	34869265	34871265	9.57984780247e-35
ENSG00000150593	PDCD4	chr10	112619586	112621586	1.22883914771e-34
ENSG00000189241	TSPYL1	chr6	116707759	116709759	1.27421377265e-34
ENSG00000146373	RNF217	chr6	125344213	125346213	1.29204284591e-34
ENSG00000120616	EPC1	chr10	32707732	32709732	1.29227871289e-34
ENSG00000207306	U6	chr17	43629147	43631147	1.31779780664e-34
ENSG00000112837	TBX18	chr6	85530673	85532673	1.31779780664e-34
ENSG00000160691	SHC1	chr1	153213476	153215476	1.35520050763e-34
ENSG00000173207	CKS1B	chr1	153211753	153213753	1.35520050763e-34
ENSG00000113441	LNPEP	chr5	96294854	96296854	1.36195601299e-34
ENSG00000154719	MRPL39	chr21	25901672	25903672	2.36935432503e-34
ENSG00000091732	ZC3HC1	chr7	129478469	129480469	2.89231437008e-34
ENSG00000153187	HNRNPU	chr1	243094450	243096450	2.90128811519e-34
ENSG00000208516	AL357561.19	chr6	150704852	150706852	3.17699422882e-34
ENSG00000159131	GART	chr21	33837037	33839037	3.19785710761e-34
ENSG00000186020	ZNF529	chr19	41756030	41758030	3.19785710761e-34
ENSG00000159140	SON	chr21	33835220	33837220	3.19785710761e-34
ENSG00000119888	TACSTD1	chr2	47423801	47425801	3.43237549977e-34
ENSG00000153914	SFRS12	chr5	65473841	65475841	4.14239419604e-34
ENSG00000141367	CLTC	chr17	55049832	55051832	4.81584540894e-34
ENSG00000078399	HOXA9	chr7	27175794	27177794	4.81584540894e-34
ENSG00000207584	hsa-mir-196b	chr7	27175708	27177708	4.81584540894e-34
ENSG00000210092	AL021407.1	chr6	16311224	16313224	5.16916798294e-34
ENSG00000178386	ZNF223	chr19	49249170	49251170	5.40068136023e-34
ENSG00000181449	SOX2	chr3	182910416	182912416	5.55558001114e-34
ENSG00000135540	NHSL1	chr6	138934741	138936741	5.79946600025e-34
ENSG00000138614	C15orf44	chr15	63690522	63692522	5.88433637623e-34
ENSG00000131437	KIF3A	chr5	132101164	132103164	6.19439287117e-34
ENSG00000177519	RPRM	chr2	154043568	154045568	7.62771400333e-34
ENSG00000202338	ENSG00000202338	chr17	24072827	24074827	9.55562406336e-34
ENSG00000200948	ENSG00000200948	chr17	24069695	24071695	9.55562406336e-34
ENSG00000198242	RPL23A	chr17	24069147	24071147	9.55562406336e-34
ENSG00000200695	ENSG00000200695	chr17	24072574	24074574	9.55562406336e-34
ENSG00000206735	ENSG00000206735	chr17	24071727	24073727	9.55562406336e-34
ENSG00000109113	RAB34	chr17	24069328	24071328	9.55562406336e-34
ENSG00000186665	C17orf58	chr17	63420130	63422130	9.56991101136e-34
ENSG00000163113	OTUD7B	chr1	148249310	148251310	1.11777897805e-33
ENSG00000211059	AC112250.4	chr4	88550404	88552404	1.11777897805e-33
ENSG00000182628	FAM33A	chr17	54587582	54589582	1.23588930516e-33
ENSG00000218472	RP1-140K8.2	chr6	3859525	3861525	1.37659516555e-33
ENSG00000116977	LGALS8	chr1	234746188	234748188	1.37659516555e-33
ENSG00000221514	SNORD111	chr16	69118913	69120913	1.39270096582e-33
ENSG00000189091	SF3B3	chr16	69113202	69115202	1.39270096582e-33
ENSG00000103051	COG4	chr16	69114958	69116958	1.39270096582e-33
ENSG00000198682	PAPSS2	chr10	89407456	89409456	1.397653756e-33
ENSG00000182952	HMGN4	chr6	26644551	26646551	1.94634657317e-33
ENSG00000143409	FAM63A	chr1	149245957	149247957	2.30395582003e-33
ENSG00000143363	PRUNE	chr1	149245577	149247577	2.30395582003e-33
ENSG00000215148	AC092117.4	chr16	2786487	2788487	2.46111325595e-33
ENSG00000221719	SNORA3	chr16	2786534	2788534	2.46111325595e-33
ENSG00000164332	UBLCP1	chr5	158620876	158622876	2.6981843019e-33
ENSG00000218596	RP11-2J18.1	chr6	157337120	157339120	2.75914235918e-33
ENSG00000110318	KIAA1377	chr11	101288956	101290956	2.85192084107e-33
ENSG00000167196	FBXO22	chr15	73981255	73983255	3.07066164525e-33
ENSG00000112414	GPR126	chr6	142662759	142664759	3.19451063019e-33
ENSG00000204387	C6orf48	chr6	31908383	31910383	3.55866414579e-33
ENSG00000201754	SNORD52	chr6	31910832	31912832	3.55866414579e-33
ENSG00000201823	SNORD48	chr6	31909019	31911019	3.55866414579e-33
ENSG00000128713	HOXD11	chr2	176678330	176680330	3.96865621179e-33
ENSG00000108406	DHX40	chr17	54995668	54997668	4.11829941547e-33
ENSG00000144451	SPAG16	chr2	213855361	213857361	7.95719349575e-33
ENSG00000196096	AC079610.4	chr2	213857174	213859174	7.95719349575e-33
ENSG00000076650	GPATCH1	chr19	38261626	38263626	8.11044750415e-33
ENSG00000221332	U3	chr6	76165503	76167503	9.59970785919e-33
ENSG00000135390	ATP5G2	chr12	52356779	52358779	9.59970785919e-33
ENSG00000211234	AL445465.10	chr6	76165503	76167503	9.59970785919e-33
ENSG00000137831	UACA	chr15	68842904	68844904	1.02294881587e-32
ENSG00000065135	GNAI3	chr1	109890824	109892824	1.31013455194e-32
ENSG00000116120	FARSLB	chr2	223229044	223231044	1.36052566831e-32
ENSG00000208583	AL031320.6	chr6	143810639	143812639	1.82533236728e-32
ENSG00000189007	ADAT2	chr6	143813517	143815517	1.82533236728e-32
ENSG00000034693	PEX3	chr6	143811637	143813637	1.82533236728e-32
ENSG00000196951	AC114771.3	chr4	141434998	141436998	1.8305313792e-32
ENSG00000141499	WDR79	chr17	7530364	7532364	1.99984873651e-32
ENSG00000141510	TP53	chr17	7531642	7533642	1.99984873651e-32
ENSG00000134138	MEIS2	chr15	35189740	35191740	2.13385712309e-32
ENSG00000210319	AL590084.9	chr6	25298620	25300620	2.17317284078e-32
ENSG00000136450	SFRS1	chr17	53439706	53441706	2.53479115473e-32
ENSG00000177788	AL162595.17	chr1	227473969	227475969	2.66990917956e-32
ENSG00000182463	TSHZ2	chr20	51020353	51022353	2.90615817054e-32
ENSG00000113761	ZNF346	chr5	176380303	176382303	3.19026040414e-32
ENSG00000113312	TTC1	chr5	159366758	159368758	3.23689641564e-32
ENSG00000199398	Y_RNA	chr5	159366030	159368030	3.23689641564e-32
ENSG00000184508	HDDC3	chr15	89276803	89278803	3.35536340656e-32
ENSG00000140553	UNC45A	chr15	89272414	89274414	3.35536340656e-32
ENSG00000197573	CYP2B7P1	chr19	46120010	46122010	3.37885656082e-32
ENSG00000209039	AC004832.3	chr22	29145034	29147034	3.82456095351e-32
ENSG00000100010	MTP18	chr22	29149720	29151720	3.82456095351e-32
ENSG00000172244	C5orf34	chr5	43550944	43552944	4.20919883109e-32
ENSG00000144366	GULP1	chr2	188863635	188865635	4.28178496975e-32
ENSG00000139146	FAM60A	chr12	31370386	31372386	4.38907924469e-32
ENSG00000161277	THAP8	chr19	41237504	41239504	4.8462343709e-32
ENSG00000075702	WDR62	chr19	41235623	41237623	4.8462343709e-32
ENSG00000200056	Y_RNA	chr19	41229888	41231888	4.8462343709e-32
ENSG00000156463	SH3RF2	chr5	145294335	145296335	4.85967811428e-32
ENSG00000108691	CCL2	chr17	29604409	29606409	4.9726706581e-32
ENSG00000131023	LATS1	chr6	150081085	150083085	5.005903092e-32
ENSG00000003402	CFLAR	chr2	201687135	201689135	5.00875770832e-32
ENSG00000117899	MESDC2	chr15	79069260	79071260	5.40649587864e-32
ENSG00000038427	CSPG2	chr5	82801339	82803339	5.40649587864e-32
ENSG00000128534	LSM8	chr7	117609322	117611322	8.48220161973e-32
ENSG00000107758	PPP3CB	chr10	74925765	74927765	9.67736852882e-32
ENSG00000124785	NRN1	chr6	5952632	5954632	1.01975823414e-31
ENSG00000160226	C21orf2	chr21	44583713	44585713	1.07675916232e-31
ENSG00000140563	MCTP2	chr15	92573955	92575955	1.1086273073e-31
ENSG00000170421	KRT8	chr12	51585127	51587127	1.15988810278e-31
ENSG00000158406	HIST1H4H	chr6	26393741	26395741	1.18376862361e-31
ENSG00000137764	MAP2K5	chr15	65620075	65622075	1.19621756835e-31
ENSG00000163933	RFT1	chr3	53139509	53141509	1.28584963212e-31
ENSG00000154734	ADAMTS1	chr21	27139599	27141599	1.49693311058e-31
ENSG00000111911	HINT3	chr6	126317564	126319564	1.50966868892e-31
ENSG00000124784	RIOK1	chr6	7333061	7335061	1.54271849212e-31
ENSG00000164304	CAGE1	chr6	7334941	7336941	1.54271849212e-31
ENSG00000125864	BFSP1	chr20	17487605	17489605	1.54284427554e-31
ENSG00000158710	TAGLN2	chr1	158161908	158163908	1.59196130414e-31
ENSG00000105829	BET1	chr7	93471626	93473626	1.66529935682e-31
ENSG00000143222	UFC1	chr1	159388173	159390173	1.96179012925e-31
ENSG00000115738	ID2	chr2	8734426	8736426	2.03454196841e-31
ENSG00000103978	TMEM87A	chr15	40352930	40354930	2.39421012711e-31
ENSG00000214013	GANC	chr15	40351658	40353658	2.39421012711e-31
ENSG00000081189	MEF2C	chr5	88214780	88216780	2.39421012711e-31
ENSG00000128000	ZNF780B	chr19	45253952	45255952	2.59567236546e-31
ENSG00000135269	TES	chr7	115635857	115637857	2.82162581509e-31
ENSG00000138050	THUMPD2	chr2	39859886	39861886	3.31214927395e-31
ENSG00000074696	PTPLAD1	chr15	63607878	63609878	3.3422552813e-31
ENSG00000220161	AL353997.3	chr17	18253198	18255198	4.51630228488e-31
ENSG00000135473	PAN2	chr12	55014017	55016017	6.06866228766e-31
ENSG00000117289	TXNIP	chr1	144147939	144149939	6.28627747692e-31
ENSG00000096746	HNRNPH3	chr10	69759885	69761885	7.76964898653e-31
ENSG00000177144	AL359758.15	chr1	143850926	143852926	8.19337944983e-31
ENSG00000141682	PMAIP1	chr18	55716172	55718172	8.49760036087e-31
ENSG00000154945	ANKRD40	chr17	46140040	46142040	1.1441760093e-30
ENSG00000164519	AC010990.3	chr7	27119492	27121492	1.15041444595e-30
ENSG00000204464	C1orf195	chr1	15370400	15372400	1.2354531742e-30
ENSG00000152601	MBNL1	chr3	153466519	153468519	1.67039285412e-30
ENSG00000214145	AC117469.3	chr3	195513284	195515284	1.70745876853e-30
ENSG00000217317	GAPDHP14	chr21	29514513	29516513	2.05895082633e-30
ENSG00000163660	CCNL1	chr3	158361176	158363176	2.20804102076e-30
ENSG00000213119	AL356109.8	chr6	134256908	134258908	2.42759030624e-30
ENSG00000185650	ZFP36L1	chr14	68331206	68333206	2.73590945276e-30
ENSG00000189043	NDUFA4	chr7	10946305	10948305	2.81471875789e-30
ENSG00000009413	REV3L	chr6	111911125	111913125	2.87976916726e-30
ENSG00000196683	TOMM7	chr7	22828989	22830989	2.9573775144e-30
ENSG00000136014	USP44	chr12	94469394	94471394	3.09679465994e-30
ENSG00000170836	PPM1D	chr17	56030336	56032336	3.27649625004e-30
ENSG00000134532	SOX5	chr12	23993904	23995904	3.28291105547e-30
ENSG00000162928	PEX13	chr2	61095945	61097945	3.71179100981e-30
ENSG00000162927	PUS10	chr2	61098712	61100712	3.71179100981e-30
ENSG00000112339	HBS1L	chr6	135417715	135419715	4.08208282074e-30
ENSG00000213438	AC087641.5	chr15	91410597	91412597	4.11459143726e-30
ENSG00000116001	TIA1	chr2	70329251	70331251	4.43683351096e-30
ENSG00000164440	TXLNB	chr6	139654849	139656849	5.01657208689e-30
ENSG00000135341	MAP3K7	chr6	91353628	91355628	5.21044132653e-30
ENSG00000137200	FTSJD2	chr6	37506991	37508991	5.94088847166e-30
ENSG00000163694	RBM47	chr4	40326640	40328640	7.27406321587e-30
ENSG00000169564	PCBP1	chr2	70166106	70168106	7.38147879817e-30
ENSG00000112079	STK38	chr6	36623234	36625234	9.80923115754e-30
ENSG00000196510	ANAPC7	chr12	109325868	109327868	1.20509250469e-29
ENSG00000112249	ASCC3	chr6	101435961	101437961	1.20509250469e-29
ENSG00000144648	CCBP2	chr3	42834115	42836115	1.26155998059e-29
ENSG00000145723	GIN1	chr5	102483741	102485741	1.38333322361e-29
ENSG00000145725	HISPPD1	chr5	102481867	102483867	1.38333322361e-29
ENSG00000198937	C6orf129	chr6	37575678	37577678	1.4024058715e-29
ENSG00000156531	PHF6	chrX	133333008	133335008	1.48362449225e-29
ENSG00000105220	GPI	chr19	39545909	39547909	1.60777417559e-29
ENSG00000121152	NCAPH	chr2	96363211	96365211	1.64223873569e-29
ENSG00000152661	GJA1	chr6	121796444	121798444	1.64820019435e-29
ENSG00000186566	GPATCH8	chr17	39936328	39938328	1.83036992528e-29
ENSG00000127989	MTERF	chr7	91347952	91349952	1.84964884998e-29
ENSG00000131795	RBM8A	chr1	144216990	144218990	2.16244119038e-29
ENSG00000006125	AP2B1	chr17	30936395	30938395	2.16244119038e-29
ENSG00000216412	AL356983.33	chr6	37056540	37058540	2.38763592142e-29
ENSG00000131732	ZCCHC9	chr5	80631178	80633178	2.71072568839e-29
ENSG00000102908	NFAT5	chr16	68154498	68156498	3.04754795842e-29
ENSG00000164211	STARD4	chr5	110876056	110878056	3.05523137827e-29
ENSG00000163541	SUCLG1	chr2	84540097	84542097	3.08599512676e-29
ENSG00000085760	MTIF2	chr2	55349888	55351888	3.0862975173e-29
ENSG00000170144	HNRNPA3	chr2	177783668	177785668	3.34590073129e-29
ENSG00000141298	SSH2	chr17	25281144	25283144	3.35986746851e-29
ENSG00000111785	RIC8B	chr12	105690529	105692529	3.53283014964e-29
ENSG00000159459	UBR1	chr15	41185578	41187578	3.83860636107e-29
ENSG00000170214	ADRA1B	chr5	159274318	159276318	4.15096222459e-29
ENSG00000147679	UTP23	chr8	117845923	117847923	4.1777001357e-29
ENSG00000163166	IWS1	chr2	128000514	128002514	4.27327735775e-29
ENSG00000105974	CAV1	chr7	115950075	115952075	4.3291402169e-29
ENSG00000140463	BBS4	chr15	70763601	70765601	4.65441569795e-29
ENSG00000175202	HIGD2BP	chr15	70765543	70767543	4.65441569795e-29
ENSG00000112118	MCM3	chr6	52257541	52259541	5.39132655419e-29
ENSG00000100220	C22orf28	chr22	31138233	31140233	5.78823713572e-29
ENSG00000137313	TRIM26	chr6	30289183	30291183	5.78840949968e-29
ENSG00000115267	IFIH1	chr2	162883285	162885285	6.55220385762e-29
ENSG00000110841	PPFIBP1	chr12	27566312	27568312	6.77562438188e-29
ENSG00000108733	PEX12	chr17	30929695	30931695	6.77562438188e-29
ENSG00000071243	ING3	chr7	120376053	120378053	7.68853556251e-29
ENSG00000137221	RP3-337H4.1	chr6	43551289	43553289	8.26624578241e-29
ENSG00000205171	AC135891.3	chr12	64507021	64509021	8.33034645793e-29
ENSG00000143756	FBXO28	chr1	222366436	222368436	8.46555978654e-29
ENSG00000116729	GPR177	chr1	68470854	68472854	9.10276353179e-29
ENSG00000125450	NUP85	chr17	70711192	70713192	9.44102781669e-29
ENSG00000136643	RPS6KC1	chr1	211289211	211291211	1.04690734286e-28
ENSG00000220537	RP3-492P14.2	chr6	83031410	83033410	1.06154097857e-28
ENSG00000067596	DHX8	chr17	38914860	38916860	1.09612181385e-28
ENSG00000016082	ISL1	chr5	50712715	50714715	1.10050904022e-28
ENSG00000137393	IBRDC2	chr6	18493560	18495560	1.14935518574e-28
ENSG00000038382	TRIO	chr5	14194829	14196829	1.17864791526e-28
ENSG00000118640	VAMP8	chr2	85656228	85658228	1.33222449242e-28
ENSG00000199879	U1	chr1	146200375	146202375	1.5546105598e-28
ENSG00000207827	hsa-mir-30a	chr6	72170045	72172045	1.56682509304e-28
ENSG00000199071	hsa-mir-423	chr17	25466223	25468223	1.58240993893e-28
ENSG00000176700	SCAND2	chr15	82973695	82975695	1.72617997962e-28
ENSG00000131116	ZNF428	chr19	48815846	48817846	1.72628717815e-28
ENSG00000146350	C6orf170	chr6	121697343	121699343	1.78456792015e-28
ENSG00000183891	TTC32	chr2	19965228	19967228	1.81199904632e-28
ENSG00000126746	ZNF384	chr12	6668930	6670930	1.91895183176e-28
ENSG00000112624	KIAA0240	chr6	42820674	42822674	1.92106605227e-28
ENSG00000124659	TBCC	chr6	42822536	42824536	1.92106605227e-28
ENSG00000180881	CAPS2	chr12	74070969	74072969	2.06409782318e-28
ENSG00000137817	PARP6	chr15	70350682	70352682	2.06409782318e-28
ENSG00000180481	GLIPR1L2	chr12	74069127	74071127	2.06409782318e-28
ENSG00000218930	RP11-378J18.6	chr1	220881823	220883823	2.06409782318e-28
ENSG00000210046	AC010412.9	chr19	45905908	45907908	2.1937604449e-28
ENSG00000086544	ITPKC	chr19	45912848	45914848	2.1937604449e-28
ENSG00000123815	ADCK4	chr19	45914440	45916440	2.1937604449e-28
ENSG00000215066	AL033383.26	chr6	3963544	3965544	2.37905790601e-28
ENSG00000112739	PRPF4B	chr6	3964568	3966568	2.37905790601e-28
ENSG00000117461	PIK3R3	chr1	46371053	46373053	2.40315908829e-28
ENSG00000183779	ZNF703	chr8	37670467	37672467	3.04780732806e-28
ENSG00000119917	IFIT3	chr10	91075811	91077811	3.05535741099e-28
ENSG00000180182	MED14	chrX	40479727	40481727	3.05535741099e-28
ENSG00000168589	DYNLRB2	chr16	79130355	79132355	3.05535741099e-28
ENSG00000124693	HIST1H3B	chr6	26140267	26142267	3.09308564529e-28
ENSG00000137259	HIST1H2AB	chr6	26141775	26143775	3.09308564529e-28
ENSG00000140525	FANCI	chr15	87586198	87588198	3.16017144512e-28
ENSG00000183864	TOB2	chr22	40172973	40174973	3.34801035523e-28
ENSG00000211177	AL355861.19	chr10	120960359	120962359	3.48613888712e-28
ENSG00000064999	ANKS1A	chr6	34963016	34965016	4.55084148586e-28
ENSG00000061936	SFRS8	chr12	130759588	130761588	4.55084148586e-28
ENSG00000064995	TAF11	chr6	34963797	34965797	4.55084148586e-28
ENSG00000111481	COPZ1	chr12	53003178	53005178	4.85627926133e-28
ENSG00000173145	NOC3L	chr10	96112673	96114673	5.38169149406e-28
ENSG00000097046	CDC7	chr1	91737012	91739012	5.38169149406e-28
ENSG00000214401	AC005829.1	chr17	41624716	41626716	5.72959616793e-28
ENSG00000120071	KIAA1267	chr17	41625943	41627943	5.72959616793e-28
ENSG00000112972	HMGCS1	chr5	43349352	43351352	6.05097920629e-28
ENSG00000144455	SUMF1	chr3	4483954	4485954	6.27832656825e-28
ENSG00000075711	DLG1	chr3	198509844	198511844	6.27832656825e-28
ENSG00000124813	RUNX2	chr6	45402032	45404032	6.49225543335e-28
ENSG00000196754	S100A2	chr1	151806990	151808990	6.65637515943e-28
ENSG00000183513	C2orf64	chr2	98591387	98593387	6.74149928878e-28
ENSG00000116161	CACYBP	chr1	173233194	173235194	7.44609704289e-28
ENSG00000208302	Z99127.2	chr1	173230284	173232284	7.44609704289e-28
ENSG00000112992	NNT	chr5	43636582	43638582	7.97332250579e-28
ENSG00000196761	AC020928.7	chr19	41955556	41957556	8.35250103706e-28
ENSG00000105819	PMPCB	chr7	102723109	102725109	9.59796363232e-28
ENSG00000104408	EIF3E	chr8	109330135	109332135	9.79760797649e-28
ENSG00000196636	ACN9	chr7	96582953	96584953	1.05353244546e-27
ENSG00000101019	UQCC	chr20	33463248	33465248	1.08145548344e-27
ENSG00000218363	RP1-108C2.2	chr6	52217217	52219217	1.12070629365e-27
ENSG00000112116	IL17F	chr6	52217257	52219257	1.12070629365e-27
ENSG00000162994	C2orf63	chr2	55313203	55315203	1.28693347474e-27
ENSG00000143947	RPS27A	chr2	55310543	55312543	1.28693347474e-27
ENSG00000174206	C12orf66	chr12	62902343	62904343	1.370578356e-27
ENSG00000060237	WNK1	chr12	730486	732486	1.370578356e-27
ENSG00000187187	ZNF546	chr19	45192869	45194869	1.39286354333e-27
ENSG00000198887	SMC5	chr9	72061698	72063698	1.68718297377e-27
ENSG00000168298	HIST1H1E	chr6	26262566	26264566	2.23661716859e-27
ENSG00000158373	HIST1H2BD	chr6	26264328	26266328	2.23661716859e-27
ENSG00000057663	ATG5	chr6	106880388	106882388	2.25715200127e-27
ENSG00000135535	CD164	chr6	109810340	109812340	2.4160150983e-27
ENSG00000112246	SIM1	chr6	101019494	101021494	2.43635279976e-27
ENSG00000120149	MSX2	chr5	174082181	174084181	2.487588985e-27
ENSG00000120647	CCDC77	chr12	379084	381084	2.55641643529e-27
ENSG00000198637	RPL41	chr22	34564692	34566692	2.7030483975e-27
ENSG00000029363	BCLAF1	chr6	136652682	136654682	3.16010287635e-27
ENSG00000137193	PIM1	chr6	37243964	37245964	3.17427808398e-27
ENSG00000092199	HNRNPC	chr14	20807478	20809478	3.17427808398e-27
ENSG00000079393	DUSP13	chr10	76538976	76540976	3.19251883204e-27
ENSG00000156671	SAMD8	chr10	76539313	76541313	3.19251883204e-27
ENSG00000183696	UPP1	chr7	48092766	48094766	4.14162528283e-27
ENSG00000170381	SEMA3E	chr7	83116262	83118262	4.34416895153e-27
ENSG00000174695	TMEM167A	chr5	82408935	82410935	4.34416895153e-27
ENSG00000152422	XRCC4	chr5	82407073	82409073	4.34416895153e-27
ENSG00000112078	KCTD20	chr6	36516522	36518522	4.50928604194e-27
ENSG00000124444	ZNF576	chr19	48790384	48792384	4.62228849366e-27
ENSG00000167378	IRGQ	chr19	48791516	48793516	4.62228849366e-27
ENSG00000169504	CLIC4	chr1	24942435	24944435	4.79790214424e-27
ENSG00000184678	HIST2H2BE	chr1	148124826	148126826	5.14145566423e-27
ENSG00000184260	HIST2H2AC	chr1	148123149	148125149	5.14145566423e-27
ENSG00000184270	HIST2H2AB	chr1	148126090	148128090	5.14145566423e-27
ENSG00000178096	BOLA1	chr1	148123110	148125110	5.14145566423e-27
ENSG00000153292	GPR110	chr6	47118041	47120041	5.49246248758e-27
ENSG00000148834	GSTO1	chr10	106002651	106004651	5.49246248758e-27
ENSG00000162402	USP24	chr1	55453374	55455374	5.50361707368e-27
ENSG00000165655	ZNF503	chr10	76831519	76833519	5.61869554841e-27
ENSG00000126856	PRDM7	chr16	88669839	88671839	5.61869554841e-27
ENSG00000181885	CLDN7	chr17	7106520	7108520	5.62649782358e-27
ENSG00000202251	Y_RNA	chr17	7110209	7112209	5.62649782358e-27
ENSG00000143341	HMCN1	chr1	183968306	183970306	6.20858123004e-27
ENSG00000111653	ING4	chr12	6642567	6644567	6.652077324e-27
ENSG00000219410	AC125494.2	chr12	6644689	6646689	6.652077324e-27
ENSG00000175155	YPEL2	chr17	54761835	54763835	6.68843855443e-27
ENSG00000148737	TCF7L2	chr10	114698201	114700201	6.72714593112e-27
ENSG00000134762	DSC3	chr18	26876779	26878779	7.08748961036e-27
ENSG00000180806	HOXC9	chr12	52678144	52680144	8.29109917316e-27
ENSG00000109111	SUPT6H	chr17	24011429	24013429	8.32318365969e-27
ENSG00000203456	AC010761.10	chr17	24013402	24015402	8.32318365969e-27
ENSG00000132581	SDF2	chr17	24013060	24015060	8.32318365969e-27
ENSG00000187189	TSPYL4	chr6	116682014	116684014	9.17398954288e-27
ENSG00000186628	FSD2	chr15	81271860	81273860	9.17601861035e-27
ENSG00000156232	WHDC1L1	chr15	81273027	81275027	9.17601861035e-27
ENSG00000152942	RAD17	chr5	68698880	68700880	9.9889133364e-27
ENSG00000087502	ERGIC2	chr12	29425410	29427410	1.03911783742e-26
ENSG00000169288	MRPL1	chr4	79000698	79002698	1.06412333541e-26
ENSG00000199289	U6	chr6	26627665	26629665	1.109463959e-26
ENSG00000100575	TIMM9	chr14	57963985	57965985	1.109463959e-26
ENSG00000100578	KIAA0586	chr14	57961351	57963351	1.109463959e-26
ENSG00000138430	OLA1	chr2	174821611	174823611	1.109463959e-26
ENSG00000117335	CD46	chr1	205990025	205992025	1.109463959e-26
ENSG00000175548	ALG10B	chr12	36994824	36996824	1.109463959e-26
ENSG00000083097	DOPEY1	chr6	83832104	83834104	1.12376965083e-26
ENSG00000118420	UBE2CBP	chr6	83832269	83834269	1.12376965083e-26
ENSG00000111843	TMEM14C	chr6	10829324	10831324	1.13729876759e-26
ENSG00000112357	PEX7	chr6	137183416	137185416	1.1853919214e-26
ENSG00000212766	TMEM84	chr15	67158193	67160193	1.19104121441e-26
ENSG00000161920	MED11	chr17	4579457	4581457	1.21371339886e-26
ENSG00000156508	EEF1A1	chr6	74288344	74290344	1.2583278737e-26
ENSG00000140455	USP3	chr15	61581863	61583863	1.32819363244e-26
ENSG00000180596	HIST1H2BC	chr6	26232133	26234133	1.33848147061e-26
ENSG00000125691	RPL23	chr17	34263579	34265579	1.44863885539e-26
ENSG00000199293	SNORA21	chr17	34262773	34264773	1.44863885539e-26
ENSG00000182185	RAD51L1	chr14	67354262	67356262	1.55787744861e-26
ENSG00000072121	ZFYVE26	chr14	67353055	67355055	1.55787744861e-26
ENSG00000112290	WASF1	chr6	110607900	110609900	1.55787744861e-26
ENSG00000079134	THOC1	chr18	258059	260059	1.5586397082e-26
ENSG00000168904	LRRC28	chr15	97607175	97609175	1.5586397082e-26
ENSG00000103852	TTC23	chr15	97608945	97610945	1.5586397082e-26
ENSG00000140382	HMG20A	chr15	75498285	75500285	1.73683077554e-26
ENSG00000166750	SLFN5	chr17	30592199	30594199	1.80151701185e-26
ENSG00000131475	VPS25	chr17	38176980	38178980	1.86747878517e-26
ENSG00000203673	AL122018.37	chr1	234337969	234339969	2.00689490056e-26
ENSG00000136492	BRIP1	chr17	57295537	57297537	2.06731042972e-26
ENSG00000119969	HELLS	chr10	96293564	96295564	2.27083083301e-26
ENSG00000100104	SRRD	chr22	25207846	25209846	2.2730857804e-26
ENSG00000112029	FBXO5	chr6	153346407	153348407	2.38984493546e-26
ENSG00000120278	PLEKHG1	chr6	150960692	150962692	2.45496198639e-26
ENSG00000188342	GTF2F2	chr13	44590656	44592656	2.87838508296e-26
ENSG00000179576	AL356512.19	chr1	243200462	243202462	2.87838508296e-26
ENSG00000147669	POLR2K	chr8	101230015	101232015	3.03446128626e-26
ENSG00000207996	hsa-mir-301a	chr17	54583364	54585364	3.12068556581e-26
ENSG00000068489	PRR11	chr17	54585883	54587883	3.12068556581e-26
ENSG00000207241	SNORD45	chr1	76024162	76026162	3.20422669895e-26
ENSG00000206620	SNORD45	chr1	76023345	76025345	3.20422669895e-26
ENSG00000137955	RABGGTB	chr1	76022474	76024474	3.20422669895e-26
ENSG00000116752	BCAS2	chr1	114925788	114927788	3.42687839157e-26
ENSG00000054267	ARID4B	chr1	233558155	233560155	3.48207466107e-26
ENSG00000014123	KIAA0776	chr6	97074438	97076438	3.55449748896e-26
ENSG00000168958	MFF	chr2	227896199	227898199	3.60372203818e-26
ENSG00000166135	HIF1AN	chr10	102283686	102285686	3.60372203818e-26
ENSG00000221531	AC074091.6	chr2	27658317	27660317	3.7130968545e-26
ENSG00000198522	ZNF512	chr2	27657397	27659397	3.7130968545e-26
ENSG00000072756	TRNT1	chr3	3141600	3143600	3.95700504221e-26
ENSG00000156853	ZNF689	chr16	30529192	30531192	3.96490370367e-26
ENSG00000027001	MIPEP	chr13	23361559	23363559	4.07659836844e-26
ENSG00000070950	RAD18	chr3	8980146	8982146	5.17018878478e-26
ENSG00000134363	FST	chr5	52810174	52812174	5.30312515945e-26
ENSG00000137168	PPIL1	chr6	36950747	36952747	5.77882852904e-26
ENSG00000080371	RAB21	chr12	70432925	70434925	6.66267280641e-26
ENSG00000150667	FSIP1	chr15	37862331	37864331	7.15801318044e-26
ENSG00000103034	NDRG4	chr16	57053118	57055118	9.01502403246e-26
ENSG00000119669	C14orf4	chr14	76563888	76565888	9.07456592918e-26
ENSG00000137269	LRRC1	chr6	53765737	53767737	9.14843212694e-26
ENSG00000144580	RQCD1	chr2	219139842	219141842	9.38553262048e-26
ENSG00000135913	USP37	chr2	219141327	219143327	9.38553262048e-26
ENSG00000049449	RCN1	chr11	32067026	32069026	1.18220050498e-25
ENSG00000115365	LANCL1	chr2	211049676	211051676	1.21679590922e-25
ENSG00000168806	LCMT2	chr15	41410095	41412095	1.29425122649e-25
ENSG00000168803	ADAL	chr15	41408217	41410217	1.29425122649e-25
ENSG00000102580	DNAJC3	chr13	95125394	95127394	1.30368126825e-25
ENSG00000143033	MTF2	chr1	93315431	93317431	1.37883566415e-25
ENSG00000122435	CCDC76	chr1	100369294	100371294	1.37883566415e-25
ENSG00000156876	SASS6	chr1	100371099	100373099	1.37883566415e-25
ENSG00000124356	STAMBP	chr2	73907594	73909594	1.44024498445e-25
ENSG00000180340	FZD2	chr17	39988451	39990451	1.66619876937e-25
ENSG00000200895	7SK	chr6	132181167	132183167	1.70196981576e-25
ENSG00000023734	STRAP	chr12	15924608	15926608	1.8409991785e-25
ENSG00000005020	SKAP2	chr7	26870866	26872866	1.8409991785e-25
ENSG00000123091	RNF11	chr1	51472533	51474533	1.96257500366e-25
ENSG00000197800	ZNF585B	chr19	42393293	42395293	2.02041392279e-25
ENSG00000124380	SNRNP27	chr2	69972594	69974594	2.05640167675e-25
ENSG00000197548	ATG7	chr3	11287083	11289083	2.11137840958e-25
ENSG00000148690	C10orf4	chr10	95452319	95454319	2.16506122991e-25
ENSG00000109046	WSB1	chr17	22643233	22645233	2.18519483815e-25
ENSG00000117906	RCN2	chr15	75009134	75011134	2.3109819514e-25
ENSG00000184943	AC133644.3	chr2	87534124	87536124	2.5383373211e-25
ENSG00000174282	ZBTB4	chr17	7328241	7330241	2.54236645833e-25
ENSG00000181222	POLR2A	chr17	7326422	7328422	2.54236645833e-25
ENSG00000133983	COX16	chr14	69896147	69898147	2.63616106087e-25
ENSG00000154723	ATP5J	chr21	26029855	26031855	2.63616106087e-25
ENSG00000112081	SFRS3	chr6	36668144	36670144	2.64397356443e-25
ENSG00000013588	GPRC5A	chr12	12932983	12934983	2.86995268268e-25
ENSG00000210444	AC025449.6	chr5	37282338	37284338	3.21876704941e-25
ENSG00000215147	AC025449.6	chr5	37283557	37285557	3.21876704941e-25
ENSG00000077809	GTF2I	chr7	73707966	73709966	3.28566066022e-25
ENSG00000119541	VPS4B	chr18	59240732	59242732	3.47723598339e-25
ENSG00000120519	SLC10A7	chr4	147662542	147664542	3.54374497236e-25
ENSG00000183137	C6orf182	chr6	109521049	109523049	3.81994202021e-25
ENSG00000080546	SESN1	chr6	109521970	109523970	3.81994202021e-25
ENSG00000166292	TMEM100	chr17	51164481	51166481	3.82121519467e-25
ENSG00000111846	GCNT2	chr6	10634575	10636575	3.94023848323e-25
ENSG00000210050	AL050335.32	chr6	15255376	15257376	4.11352624331e-25
ENSG00000166949	SMAD3	chr15	65143249	65145249	4.13740572372e-25
ENSG00000166886	NAB2	chr12	55766944	55768944	4.56060270302e-25
ENSG00000210609	AC087650.12	chr17	38800976	38802976	4.61127951988e-25
ENSG00000196476	C20orf96	chr20	219390	221390	4.86290884504e-25
ENSG00000172123	SLFN12	chr17	30784328	30786328	4.86290884504e-25
ENSG00000132846	ZBED3	chr5	76418786	76420786	6.64469288083e-25
ENSG00000151575	TEX9	chr15	54442936	54444936	6.64469288083e-25
ENSG00000094914	AAAS	chr12	52001648	52003648	7.08351343372e-25
ENSG00000216004	AL359832.33	chr10	72643563	72645563	7.66589245915e-25
ENSG00000106603	C7orf44	chr7	43735620	43737620	8.12068393212e-25
ENSG00000212201	ENSG00000212201	chr2	201436215	201438215	8.14184011815e-25
ENSG00000134480	CCNH	chr5	86744592	86746592	8.29630871297e-25
ENSG00000188996	HUS1	chr6	601944	603944	8.37608826583e-25
ENSG00000113569	NUP155	chr5	37406954	37408954	8.50846564316e-25
ENSG00000079387	SENP1	chr12	46785886	46787886	8.63219352836e-25
ENSG00000152556	PFKM	chr12	46785424	46787424	8.63219352836e-25
ENSG00000163898	LIPH	chr3	186753063	186755063	9.02133071737e-25
ENSG00000186377	CYP4X1	chr1	47259827	47261827	9.0635694933e-25
ENSG00000131051	RBM39	chr20	33793648	33795648	9.98089635064e-25
ENSG00000171476	HOP	chr4	57242627	57244627	1.06103678035e-24
ENSG00000216937	CCDC7	chr10	32773047	32775047	1.21176000026e-24
ENSG00000117523	BAT2D1	chr1	169719290	169721290	1.21176000026e-24
ENSG00000106066	CPVL	chr7	29152678	29154678	1.21176000026e-24
ENSG00000011143	MKS1	chr17	53651665	53653665	1.23911437285e-24
ENSG00000109084	TMEM97	chr17	23668248	23670248	1.26921287896e-24
ENSG00000156256	USP16	chr21	29316809	29318809	1.26925807684e-24
ENSG00000105771	C19orf61	chr19	48950904	48952904	1.28872077847e-24
ENSG00000144028	ASCC3L1	chr2	96334988	96336988	1.28903935466e-24
ENSG00000137198	GMPR	chr6	16344790	16346790	1.61023449264e-24
ENSG00000201492	5S_rRNA	chr1	227750275	227752275	1.74763711489e-24
ENSG00000135521	LTV1	chr6	144204201	144206201	1.79700113142e-24
ENSG00000071282	LMCD1	chr3	8516507	8518507	1.83254729152e-24
ENSG00000172331	BPGM	chr7	133980095	133982095	1.85969517655e-24
ENSG00000153029	MR1	chr1	179267762	179269762	1.85969517655e-24
ENSG00000214479	AL139333.10	chr6	83837411	83839411	2.07031214629e-24
ENSG00000128694	OSGEPL1	chr2	190336169	190338169	2.07031214629e-24
ENSG00000093144	ECHDC1	chr6	127706447	127708447	2.14115112552e-24
ENSG00000184825	HIST1H2AH	chr6	27220840	27222840	2.32301002292e-24
ENSG00000116128	BCL9	chr1	145477806	145479806	2.35713242817e-24
ENSG00000124496	TRERF1	chr6	42527767	42529767	2.43445631307e-24
ENSG00000132475	H3F3B	chr17	71287455	71289455	2.50784398671e-24
ENSG00000055917	PUM2	chr2	20413944	20415944	2.50784398671e-24
ENSG00000132478	UNK	chr17	71290532	71292532	2.50784398671e-24
ENSG00000113163	COL4A3BP	chr5	74843719	74845719	2.59262047523e-24
ENSG00000107581	EIF3S10	chr10	120830324	120832324	2.59262047523e-24
ENSG00000117519	CNN3	chr1	95165294	95167294	2.65648442157e-24
ENSG00000100395	L3MBTL2	chr22	39929259	39931259	2.77881038219e-24
ENSG00000085978	ATG16L1	chr2	233823057	233825057	2.77881038219e-24
ENSG00000136758	YME1L1	chr10	27483327	27485327	2.7929790175e-24
ENSG00000120539	MASTL	chr10	27482298	27484298	2.7929790175e-24
ENSG00000209153	AL353692.14	chr6	90587735	90589735	2.79752519944e-24
ENSG00000112159	MDN1	chr6	90586163	90588163	2.79752519944e-24
ENSG00000167220	HDHD2	chr18	42930869	42932869	3.27991249457e-24
ENSG00000166263	STXBP4	chr17	50399125	50401125	3.64236488502e-24
ENSG00000126775	KIAA0831	chr14	54948329	54950329	3.64236488502e-24
ENSG00000126461	SCAF1	chr19	54835194	54837194	3.69410539347e-24
ENSG00000126458	RRAS	chr19	54835212	54837212	3.69410539347e-24
ENSG00000139190	VAMP1	chr12	6450326	6452326	3.71853411676e-24
ENSG00000131558	EXOC4	chr7	132586363	132588363	3.71853411676e-24
ENSG00000143228	NUF2	chr1	161556347	161558347	3.71853411676e-24
ENSG00000182899	RPL35A	chr3	199159449	199161449	3.90689746314e-24
ENSG00000214595	AC013414.7	chr2	54803703	54805703	3.99154712224e-24
ENSG00000033627	ATP6V0A1	chr17	37862388	37864388	4.06219290432e-24
ENSG00000118965	WDR35	chr2	20053373	20055373	4.17365979982e-24
ENSG00000148841	ITPRIP	chr10	106088152	106090152	4.17365979982e-24
ENSG00000145391	SETD7	chr4	140697373	140699373	4.17365979982e-24
ENSG00000210452	AL021808.2	chr6	27367650	27369650	4.17365979982e-24
ENSG00000185130	HIST1H2BL	chr6	27883688	27885688	4.4929961367e-24
ENSG00000203813	HIST1H3H	chr6	27883821	27885821	4.4929961367e-24
ENSG00000113712	CSNK1A1	chr5	148911200	148913200	4.88112109505e-24
ENSG00000138411	HECW2	chr2	197165580	197167580	5.31559215694e-24
ENSG00000138442	WDR12	chr2	203485194	203487194	5.32155356039e-24
ENSG00000138380	ALS2CR8	chr2	203483223	203485223	5.32155356039e-24
ENSG00000215938	hsa-mir-190b	chr1	152432843	152434843	5.68228147155e-24
ENSG00000143549	TPM3	chr1	152431233	152433233	5.68228147155e-24
ENSG00000168517	HEXIM2	chr17	40592054	40594054	5.70222412388e-24
ENSG00000082269	KIAA1411	chr6	71177828	71179828	5.84983848385e-24
ENSG00000214826	DDX12	chr12	9492091	9494091	5.89690801396e-24
ENSG00000212432	SNORA75	chr12	9486933	9488933	5.89690801396e-24
ENSG00000173436	C1orf151	chr1	19794054	19796054	6.02887272053e-24
ENSG00000146386	C6orf115	chr6	139389512	139391512	6.02887272053e-24
ENSG00000170178	HOXD12	chr2	176670704	176672704	6.23546685663e-24
ENSG00000120860	CCDC53	chr12	100980029	100982029	6.33979006876e-24
ENSG00000014914	MTMR11	chr1	148176876	148178876	6.60520550075e-24
ENSG00000156467	UQCRB	chr8	97316987	97318987	6.60520550075e-24
ENSG00000220380	RPL35AP4	chr6	33465230	33467230	6.60962157987e-24
ENSG00000204197	KIFC1	chr6	33465598	33467598	6.60962157987e-24
ENSG00000203875	AL355615.12	chr6	86445157	86447157	6.96749008845e-24
ENSG00000163001	CCDC104	chr2	55598286	55600286	6.96749008845e-24
ENSG00000207066	SNORD50	chr6	86443805	86445805	6.96749008845e-24
ENSG00000201865	SNORD50	chr6	86444095	86446095	6.96749008845e-24
ENSG00000161048	NAPEPLD	chr7	102576749	102578749	6.96749008845e-24
ENSG00000080802	CNOT4	chr7	134845391	134847391	7.01293487198e-24
ENSG00000129255	MPDU1	chr17	7425854	7427854	7.16582451629e-24
ENSG00000129226	CD68	chr17	7421529	7423529	7.16582451629e-24
ENSG00000105193	RPS16	chr19	44618458	44620458	7.21274772112e-24
ENSG00000213922	AC011500.7	chr19	44620052	44622052	7.21274772112e-24
ENSG00000164494	PDSS2	chr6	107887448	107889448	7.21934589244e-24
ENSG00000169955	ZNF747	chr16	30453740	30455740	7.21934589244e-24
ENSG00000174100	MRPL45	chr17	33704517	33706517	7.67124318994e-24
ENSG00000087995	METTL2A	chr17	57852996	57854996	8.1556249028e-24
ENSG00000027697	IFNGR1	chr6	137582239	137584239	8.22326432522e-24
ENSG00000150093	ITGB1	chr10	33287204	33289204	8.73033092388e-24
ENSG00000118007	STAG1	chr3	137953935	137955935	8.73033092388e-24
ENSG00000186625	KATNA1	chr6	150011543	150013543	8.76135250549e-24
ENSG00000158864	NDUFS2	chr1	159433729	159435729	9.17109099181e-24
ENSG00000158859	ADAMTS4	chr1	159435469	159437469	9.17109099181e-24
ENSG00000145741	BTF3	chr5	72828006	72830006	1.06223998556e-23
ENSG00000212418	Y_RNA	chr17	72211404	72213404	1.08426098031e-23
ENSG00000111879	FAM184A	chr6	119512057	119514057	1.1414973412e-23
ENSG00000092470	WDR76	chr15	41904470	41906470	1.28808468988e-23
ENSG00000140259	MFAP1	chr15	41904243	41906243	1.28808468988e-23
ENSG00000198625	MDM4	chr1	202750134	202752134	1.34750537357e-23
ENSG00000220418	RP1-131H7.2	chr6	90066221	90068221	1.45656619632e-23
ENSG00000176401	EID2B	chr19	44715282	44717282	1.46519002038e-23
ENSG00000026950	BTN3A1	chr6	26508460	26510460	1.46597881514e-23
ENSG00000092621	PHGDH	chr1	120054033	120056033	1.64470216618e-23
ENSG00000136542	GALNT5	chr2	157820356	157822356	1.69074978394e-23
ENSG00000139263	LRIG3	chr12	57600529	57602529	1.69074978394e-23
ENSG00000183155	RABIF	chr1	201124886	201126886	1.73848781437e-23
ENSG00000153363	C1orf97	chr1	209620768	209622768	1.79004369815e-23
ENSG00000104164	PLDN	chr15	43664709	43666709	1.79004369815e-23
ENSG00000110330	BIRC2	chr11	101721176	101723176	1.79004369815e-23
ENSG00000161057	PSMC2	chr7	102773325	102775325	1.81124658121e-23
ENSG00000105821	DNAJC2	chr7	102772556	102774556	1.81124658121e-23
ENSG00000163191	S100A11	chr1	150276135	150278135	1.8254207623e-23
ENSG00000176396	CRI2	chr19	44722710	44724710	1.8254207623e-23
ENSG00000006062	MAP3K14	chr17	40750197	40752197	1.83427755409e-23
ENSG00000142556	ZNF614	chr19	57243918	57245918	1.96018750931e-23
ENSG00000185787	MORF4L1	chr15	76950227	76952227	2.02644474043e-23
ENSG00000196935	SRGAP1	chr12	62522808	62524808	2.13037401973e-23
ENSG00000156510	HKDC1	chr10	70648065	70650065	2.17749107e-23
ENSG00000138443	ABI2	chr2	203899248	203901248	2.33057869202e-23
ENSG00000218833	RP11-504P24.3	chr1	222248220	222250220	2.44063479646e-23
ENSG00000173208	ABCD2	chr12	38300237	38302237	2.44063479646e-23
ENSG00000079691	LRRC16	chr6	25385285	25387285	2.48495378945e-23
ENSG00000181827	RFX7	chr15	54322775	54324775	2.48495378945e-23
ENSG00000186594	C17orf91	chr17	1566255	1568255	2.53709817038e-23
ENSG00000125304	TM9SF2	chr13	98949672	98951672	2.68410347368e-23
ENSG00000166133	RPUSD2	chr15	38646829	38648829	2.73200422304e-23
ENSG00000128891	C15orf57	chr15	38644544	38646544	2.73200422304e-23
ENSG00000166845	C18orf54	chr18	50137169	50139169	2.77565834331e-23
ENSG00000213227	AC005856.1	chr17	56582011	56584011	2.9930298635e-23
ENSG00000116406	EDEM3	chr1	182990670	182992670	2.9930298635e-23
ENSG00000126249	PDCD2L	chr19	39585143	39587143	3.08455532859e-23
ENSG00000072201	LNX1	chr4	54152481	54154481	3.11652995531e-23
ENSG00000197261	C6orf141	chr6	49624347	49626347	3.14990176962e-23
ENSG00000130520	LSM4	chr19	18294958	18296958	3.25315908405e-23
ENSG00000210820	AL591543.22	chr9	38668003	38670003	3.27697093482e-23
ENSG00000208497	AC018737.9	chr2	122123673	122125673	3.35030336994e-23
ENSG00000074054	CLASP1	chr2	122123509	122125509	3.35030336994e-23
ENSG00000164411	GJB7	chr6	88089496	88091496	3.43222427803e-23
ENSG00000111850	C6orf162	chr6	88087025	88089025	3.43222427803e-23
ENSG00000208859	AC090164.22	chr15	100006038	100008038	3.45954408826e-23
ENSG00000184277	TM2D3	chr15	100010117	100012117	3.45954408826e-23
ENSG00000124802	EEF1E1	chr6	8047780	8049780	3.45954408826e-23
ENSG00000169814	BTD	chr3	15616253	15618253	3.70104154636e-23
ENSG00000131373	HPCL2	chr3	15618134	15620134	3.70104154636e-23
ENSG00000188343	AC010834.19	chr8	94779911	94781911	4.01738976246e-23
ENSG00000178573	MAF	chr16	78192112	78194112	4.01738976246e-23
ENSG00000101608	AP005329.1	chr18	3235528	3237528	4.06843944867e-23
ENSG00000204947	ZNF425	chr7	148454311	148456311	4.09213797496e-23
ENSG00000208283	AC073422.8	chr7	148454011	148456011	4.09213797496e-23
ENSG00000110696	C11orf58	chr11	16714770	16716770	4.13535258341e-23
ENSG00000095485	CWF19L1	chr10	102017427	102019427	4.13535258341e-23
ENSG00000085871	MGST2	chr4	140804372	140806372	4.13535258341e-23
ENSG00000103342	GSPT1	chr16	11917313	11919313	4.13535258341e-23
ENSG00000199262	snoZ39	chr5	85950079	85952079	4.31356867033e-23
ENSG00000127184	COX7	chr5	85947540	85949540	4.31356867033e-23
ENSG00000120137	PANK3	chr5	167939166	167941166	4.31356867033e-23
ENSG00000158773	USF1	chr1	159282391	159284391	4.46174220483e-23
ENSG00000141564	AC127496.5	chr17	76131220	76133220	4.53372883502e-23
ENSG00000138161	CUZD1	chr10	124600299	124602299	4.81240991444e-23
ENSG00000209716	AL353600.10	chr10	33617535	33619535	4.81240991444e-23
ENSG00000111300	C12orf30	chr12	111030980	111032980	4.89010568493e-23
ENSG00000214106	AC093726.6	chr7	154349160	154351160	5.11814455243e-23
ENSG00000102678	FGF9	chr13	21141215	21143215	5.11814455243e-23
ENSG00000142864	SERBP1	chr1	67668711	67670711	5.11814455243e-23
ENSG00000162496	DHRS3	chr1	12600381	12602381	5.21363895058e-23
ENSG00000159216	RUNX1	chr21	35343511	35345511	5.9304368263e-23
ENSG00000072571	HMMR	chr5	162818241	162820241	6.12277803937e-23
ENSG00000170584	NUDCD2	chr5	162819721	162821721	6.12277803937e-23
ENSG00000127481	UBR4	chr1	19409333	19411333	6.12277803937e-23
ENSG00000112478	VPS52	chr6	33347717	33349717	7.1624438835e-23
ENSG00000204222	B3GALT4	chr6	33350895	33352895	7.1624438835e-23
ENSG00000182498	RPS18	chr6	33345830	33347830	7.1624438835e-23
ENSG00000105223	PLD3	chr19	45544447	45546447	7.43499779332e-23
ENSG00000146242	TPBG	chr6	83128258	83130258	7.43499779332e-23
ENSG00000160392	C19orf47	chr19	45546261	45548261	7.43499779332e-23
ENSG00000170915	PAQR8	chr6	52332895	52334895	7.44339455962e-23
ENSG00000149573	MPZL2	chr11	117640219	117642219	7.6333240556e-23
ENSG00000058729	RIOK2	chr5	96544700	96546700	7.6333240556e-23
ENSG00000212386	SCARNA16	chr17	72594984	72596984	7.64012855299e-23
ENSG00000203315	AC015815.14	chr17	72597496	72599496	7.64012855299e-23
ENSG00000203316	AC015815.14	chr17	72592892	72594892	7.64012855299e-23
ENSG00000164169	AC093835.3	chr4	148824764	148826764	7.82533951114e-23
ENSG00000171150	SOCS5	chr2	46777603	46779603	7.82533951114e-23
ENSG00000082212	ME2	chr18	46657433	46659433	7.82533951114e-23
ENSG00000208845	AL357515.26	chr6	111389362	111391362	7.92231515056e-23
ENSG00000155115	C6orf51	chr6	111384456	111386456	7.92231515056e-23
ENSG00000169372	CRADD	chr12	92593282	92595282	9.13714044343e-23
ENSG00000207483	U6	chr10	28994854	28996854	9.30472009377e-23
ENSG00000008083	JARID2	chr6	15352506	15354506	1.0506150145e-22
ENSG00000202030	Vault	chr5	135444184	135446184	1.05161352068e-22
ENSG00000167637	ZNF345	chr19	42031103	42033103	1.05308962555e-22
ENSG00000063180	CA11	chr19	53841263	53843263	1.12668412333e-22
ENSG00000204444	APOM	chr6	31726172	31728172	1.16056576421e-22
ENSG00000204463	BAT3	chr6	31728461	31730461	1.16056576421e-22
ENSG00000214447	FAM187A	chr17	40330668	40332668	1.17525747779e-22
ENSG00000167131	CCDC103	chr17	40330668	40332668	1.17525747779e-22
ENSG00000108883	EFTUD2	chr17	40332289	40334289	1.17525747779e-22
ENSG00000197756	RPL37A	chr2	217069765	217071765	1.2081706362e-22
ENSG00000116489	CAPZA1	chr1	112961306	112963306	1.2081706362e-22
ENSG00000007341	ST7L	chr1	112963563	112965563	1.2081706362e-22
ENSG00000104133	SPG11	chr15	42743168	42745168	1.2450606904e-22
ENSG00000128513	POT1	chr7	124357273	124359273	1.2450606904e-22
ENSG00000199179	hsa-let-7i	chr12	61281733	61283733	1.33852256371e-22
ENSG00000173575	CHD2	chr15	91242423	91244423	1.33852256371e-22
ENSG00000134255	CEPT1	chr1	111481772	111483772	1.33852256371e-22
ENSG00000168653	NDUFS5	chr1	39262593	39264593	1.33857382675e-22
ENSG00000136504	MYST2	chr17	45219057	45221057	1.33857382675e-22
ENSG00000115145	STAM2	chr2	152740752	152742752	1.35751166907e-22
ENSG00000204554	AL450124.7	chr20	25936471	25938471	1.41714643292e-22
ENSG00000177738	AC008875.9	chr5	43054583	43056583	1.47534519294e-22
ENSG00000184924	C2orf79	chr2	24869755	24871755	1.48011677725e-22
ENSG00000120656	TAF12	chr1	28842172	28844172	1.48116291874e-22
ENSG00000204303	AC015802.21	chr17	72063446	72065446	1.56769191613e-22
ENSG00000201838	snoR38	chr17	72067311	72069311	1.56769191613e-22
ENSG00000200185	snoR38	chr17	72064468	72066468	1.56769191613e-22
ENSG00000199961	snoR38	chr17	72066786	72068786	1.56769191613e-22
ENSG00000109436	TBC1D9	chr4	141896921	141898921	1.66132214786e-22
ENSG00000212296	SNORD72	chr5	40868594	40870594	1.6807362004e-22
ENSG00000145592	RPL37	chr5	40871144	40873144	1.6807362004e-22
ENSG00000113360	RNASEN	chr5	31564970	31566970	1.68213145538e-22
ENSG00000088179	PTPN4	chr2	120231677	120233677	1.71959251331e-22
ENSG00000132429	POPDC3	chr6	105734563	105736563	1.811126999e-22
ENSG00000221544	AL359709.15	chr6	105735800	105737800	1.811126999e-22
ENSG00000121851	POLR3GL	chr1	144181744	144183744	1.93118348685e-22
ENSG00000181039	ANKRD34A	chr1	144179865	144181865	1.93118348685e-22
ENSG00000164172	MOCS2	chr5	52441336	52443336	1.9326505694e-22
ENSG00000118961	C2orf43	chr2	20886355	20888355	1.9326505694e-22
ENSG00000106052	TAX1BP1	chr7	27744263	27746263	1.99413939434e-22
ENSG00000203668	CHML	chr1	239865855	239867855	1.99413939434e-22
ENSG00000159592	GPBP1L1	chr1	45924795	45926795	2.1531771591e-22
ENSG00000173212	C1orf161	chr1	116453905	116455905	2.1531771591e-22
ENSG00000159596	TMEM69	chr1	45924434	45926434	2.1531771591e-22
ENSG00000125430	HS3ST3B1	chr17	14143175	14145175	2.16119010914e-22
ENSG00000122965	RBM19	chr12	112888499	112890499	2.30270287007e-22
ENSG00000101773	RBBP8	chr18	18765293	18767293	2.34495246348e-22
ENSG00000204869	IGFL4	chr19	51238037	51240037	2.39666614858e-22
ENSG00000177613	CSTF2T	chr10	53129357	53131357	2.42793414851e-22
ENSG00000214748	AC113398.3	chr5	124172823	124174823	2.42793414851e-22
ENSG00000158796	DEDD	chr1	159369102	159371102	2.42793414851e-22
ENSG00000108439	PNPO	chr17	43371916	43373916	2.46447480726e-22
ENSG00000120725	SIL1	chr5	138561964	138563964	2.53688464458e-22
ENSG00000143498	TAF1A	chr1	220829878	220831878	2.90523363424e-22
ENSG00000106069	CHN2	chr7	29198646	29200646	2.90523363424e-22
ENSG00000134248	HBXIP	chr1	110752083	110754083	2.90523363424e-22
ENSG00000175390	EIF3F	chr11	7963460	7965460	2.95227145432e-22
ENSG00000068079	IFI35	chr17	38410351	38412351	3.01001701641e-22
ENSG00000200127	Y_RNA	chr17	38403550	38405550	3.01001701641e-22
ENSG00000131469	RPL27	chr17	38401972	38403972	3.01001701641e-22
ENSG00000126243	LRFN3	chr19	41117590	41119590	3.10499614632e-22
ENSG00000199944	U6	chr6	109487510	109489510	3.19543742469e-22
ENSG00000108094	CUL2	chr10	35419576	35421576	3.28898659687e-22
ENSG00000135486	HNRNPA1	chr12	52958755	52960755	3.28898659687e-22
ENSG00000094916	CBX5	chr12	52960153	52962153	3.28898659687e-22
ENSG00000172878	AC015976.3	chr2	172570736	172572736	3.48521278175e-22
ENSG00000154743	TSEN2	chr3	12498942	12500942	3.49194756557e-22
ENSG00000082641	NFE2L1	chr17	43478720	43480720	3.52379044431e-22
ENSG00000113595	TRIM23	chr5	64955943	64957943	3.52481263102e-22
ENSG00000138346	DNA2L	chr10	69901885	69903885	3.52481263102e-22
ENSG00000113597	C5orf44	chr5	64954628	64956628	3.52481263102e-22
ENSG00000138629	UBL7	chr15	72540576	72542576	3.63408758977e-22
ENSG00000172954	LYCAT	chr2	30521613	30523613	3.73320663507e-22
ENSG00000117569	PTBP2	chr1	96957927	96959927	3.93605267167e-22
ENSG00000198453	ZNF568	chr19	42097074	42099074	4.06883651548e-22
ENSG00000185869	ZNF829	chr19	42099030	42101030	4.06883651548e-22
ENSG00000166855	CLPX	chr15	63264616	63266616	4.29576079801e-22
ENSG00000213639	PPP1CB	chr2	28826118	28828118	4.29576079801e-22
ENSG00000152778	IFIT5	chr10	91162419	91164419	4.60178235297e-22
ENSG00000107798	LIPA	chr10	91164294	91166294	4.60178235297e-22
ENSG00000206617	Y_RNA	chr13	73761352	73763352	4.60178235297e-22
ENSG00000116095	PLEKHA3	chr2	179051445	179053445	4.60178235297e-22
ENSG00000067066	SP100	chr2	230987225	230989225	4.60178235297e-22
ENSG00000208290	AC073140.5	chr7	148267513	148269513	4.60178235297e-22
ENSG00000079150	FKBP7	chr2	179051568	179053568	4.60178235297e-22
ENSG00000169398	PTK2	chr8	142080514	142082514	4.60178235297e-22
ENSG00000214450	AC005180.3	chr17	40139765	40141765	5.19350477548e-22
ENSG00000161692	DBF4B	chr17	40139502	40141502	5.19350477548e-22
ENSG00000200368	ENSG00000200368	chr12	6921252	6923252	5.26685813864e-22
ENSG00000111678	C12orf57	chr12	6921464	6923464	5.26685813864e-22
ENSG00000111679	PTPN6	chr12	6924001	6926001	5.26685813864e-22
ENSG00000065883	CDC2L5	chr7	39954484	39956484	5.37824734346e-22
ENSG00000156976	EIF4A2	chr3	187982055	187984055	5.37824734346e-22
ENSG00000167625	ZNF526	chr19	47414332	47416332	5.66269542872e-22
ENSG00000160570	DEDD2	chr19	47416115	47418115	5.66269542872e-22
ENSG00000125630	POLR1B	chr2	113014084	113016084	6.20973445894e-22
ENSG00000113391	FAM172A	chr5	93473096	93475096	6.43399467091e-22
ENSG00000128928	IVD	chr15	38482978	38484978	6.43399467091e-22
ENSG00000123810	B9D2	chr19	46561877	46563877	6.76274071029e-22
ENSG00000217788	AC026271.6	chr17	18525689	18527689	6.80013228109e-22
ENSG00000143436	MRPL9	chr1	150002664	150004664	6.83481648279e-22
ENSG00000180530	NRIP1	chr21	15359192	15361192	6.83481648279e-22
ENSG00000148429	USP6NL	chr10	11693759	11695759	6.83481648279e-22
ENSG00000059804	SLC2A3	chr12	7982246	7984246	6.963008714e-22
ENSG00000108448	TRIM16	chr17	15528338	15530338	6.963008714e-22
ENSG00000176771	AC010974.1	chr2	134042501	134044501	7.38254050362e-22
ENSG00000205208	C4orf46	chr4	159927622	159929622	7.38254050362e-22
ENSG00000143398	PIP5K1A	chr1	149435696	149437696	8.19081532328e-22
ENSG00000105723	GSK3A	chr19	47438591	47440591	9.00459726618e-22
ENSG00000217488	RP11-474L11.5	chr6	76378381	76380381	9.10643582574e-22
ENSG00000107829	FBXW4	chr10	103445006	103447006	9.21756554431e-22
ENSG00000182264	IZUMO1	chr19	53941978	53943978	9.39354315617e-22
ENSG00000105576	TNPO2	chr19	12694078	12696078	9.95407691796e-22
ENSG00000164308	LRAP	chr5	96235960	96237960	9.95407691796e-22
ENSG00000104824	HNRNPL	chr19	44034819	44036819	1.0488189684e-21
ENSG00000119760	SUPT7L	chr2	27740011	27742011	1.07457417709e-21
ENSG00000163798	SLC4A1AP	chr2	27737842	27739842	1.07457417709e-21
ENSG00000145996	CDKAL1	chr6	20640667	20642667	1.07543918744e-21
ENSG00000137185	ZNF193	chr6	28299049	28301049	1.14371491419e-21
ENSG00000188937	NYX	chrX	41189631	41191631	1.21224354116e-21
ENSG00000207765	AL132780.5	chr14	22572687	22574687	1.2297649483e-21
ENSG00000100804	PSMB5	chr14	22573949	22575949	1.2297649483e-21
ENSG00000078795	PKD2L2	chr5	137251024	137253024	1.2297649483e-21
ENSG00000073614	JARID1A	chr12	368881	370881	1.23755235959e-21
ENSG00000200735	Y_RNA	chr17	35651001	35653001	1.24551151223e-21
ENSG00000047932	GOPC	chr6	118030374	118032374	1.26612414754e-21
ENSG00000164331	ANKRA2	chr5	72897254	72899254	1.26612414754e-21
ENSG00000164338	UTP15	chr5	72895336	72897336	1.26612414754e-21
ENSG00000136381	IREB2	chr15	76515573	76517573	1.31786477372e-21
ENSG00000113580	NR3C1	chr5	142795270	142797270	1.31786477372e-21
ENSG00000135336	ORC3L	chr6	88354558	88356558	1.32467730117e-21
ENSG00000146282	RARS2	chr6	88356424	88358424	1.32467730117e-21
ENSG00000220032	AC018413.10	chr18	72334465	72336465	1.34114815099e-21
ENSG00000150556	LYPD6B	chr2	149723236	149725236	1.39079472736e-21
ENSG00000144591	GMPPA	chr2	220069854	220071854	1.39079472736e-21
ENSG00000107625	DDX50	chr10	70329040	70331040	1.39235677132e-21
ENSG00000006652	IFRD1	chr7	111848462	111850462	1.39235677132e-21
ENSG00000139131	YARS2	chr12	32800141	32802141	1.39545742554e-21
ENSG00000185437	SH3BGR	chr21	39737661	39739661	1.39545742554e-21
ENSG00000157578	C21orf13	chr21	39739573	39741573	1.39545742554e-21
ENSG00000115310	RTN4	chr2	55131468	55133468	1.4011681844e-21
ENSG00000120784	ZFP30	chr19	42838153	42840153	1.40408579155e-21
ENSG00000115414	FN1	chr2	216009036	216011036	1.40408579155e-21
ENSG00000114251	WNT5A	chr3	55496371	55498371	1.42695594281e-21
ENSG00000105699	LSR	chr19	40429399	40431399	1.43824608528e-21
ENSG00000168090	COPS6	chr7	99522519	99524519	1.49693272668e-21
ENSG00000165672	PRDX3	chr10	120928335	120930335	1.57365198521e-21
ENSG00000109654	TRIM2	chr4	154343068	154345068	1.61490867519e-21
ENSG00000197619	ZNF615	chr19	57203275	57205275	1.66050577274e-21
ENSG00000168452	PPT2	chr6	32227279	32229279	1.81328710422e-21
ENSG00000204314	PRRT1	chr6	32228838	32230838	1.81328710422e-21
ENSG00000132130	LHX1	chr17	32366612	32368612	1.89023080193e-21
ENSG00000203711	C6orf99	chr6	159208959	159210959	1.91748640087e-21
ENSG00000170961	HAS2	chr8	122722811	122724811	1.99238779864e-21
ENSG00000167635	ZNF146	chr19	41395875	41397875	2.32202596451e-21
ENSG00000196357	ZNF565	chr19	41397826	41399826	2.32202596451e-21
ENSG00000200179	Y_RNA	chr19	41386201	41388201	2.32202596451e-21
ENSG00000100263	RHBDD3	chr22	27993937	27995937	2.35595432645e-21
ENSG00000221624	ENSG00000221624	chr6	121804462	121806462	2.35595432645e-21
ENSG00000089818	AC006511.5	chr12	8124105	8126105	2.423487834e-21
ENSG00000008294	SPAG9	chr17	46553204	46555204	2.51702812261e-21
ENSG00000199603	U6	chr2	38226061	38228061	2.94527058613e-21
ENSG00000111196	MAGOHB	chr12	10657460	10659460	2.94527058613e-21
ENSG00000124788	ATXN1	chr6	16869666	16871666	2.97553010951e-21
ENSG00000215019	AL137003.12	chr6	16869700	16871700	2.97553010951e-21
ENSG00000115306	SPTBN1	chr2	54534958	54536958	2.98097037743e-21
ENSG00000148926	ADM	chr11	10281219	10283219	2.98097037743e-21
ENSG00000168702	LRP1B	chr2	142604768	142606768	2.98097037743e-21
ENSG00000143847	PPFIA4	chr1	201260249	201262249	2.98097037743e-21
ENSG00000166471	TMEM41B	chr11	9292872	9294872	2.98097037743e-21
ENSG00000166275	C10orf32	chr10	104601970	104603970	3.01296031027e-21
ENSG00000146085	MUT	chr6	49538990	49540990	3.01616540828e-21
ENSG00000178229	ZNF543	chr19	62521689	62523689	3.01616540828e-21
ENSG00000031691	CENPQ	chr6	49537055	49539055	3.01616540828e-21
ENSG00000203667	FAM36A	chr1	243063587	243065587	3.14833367915e-21
ENSG00000105447	GRWD1	chr19	53638874	53640874	3.24529527873e-21
ENSG00000111364	DDX55	chr12	122650625	122652625	3.48145733754e-21
ENSG00000197045	GMFB	chr14	54025494	54027494	3.5390901912e-21
ENSG00000208324	AC080129.26	chr3	195344161	195346161	3.5390901912e-21
ENSG00000185721	DRG1	chr22	30123539	30125539	3.58724312375e-21
ENSG00000174496	AP000473.2	chr21	16486614	16488614	3.63092910574e-21
ENSG00000155868	CRSP9	chr5	156502499	156504499	3.63092910574e-21
ENSG00000175322	ZNF519	chr18	14122429	14124429	3.64040259868e-21
ENSG00000221243	AL031963.40	chr6	3120596	3122596	3.82694880005e-21
ENSG00000209873	AL031963.40	chr6	3120590	3122590	3.82694880005e-21
ENSG00000157216	SSBP3	chr1	54644680	54646680	3.89976893201e-21
ENSG00000156384	C10orf78	chr10	105869806	105871806	3.98034414341e-21
ENSG00000171804	WDR87	chr19	43089157	43091157	4.18904360628e-21
ENSG00000105738	SIPA1L3	chr19	43087708	43089708	4.18904360628e-21
ENSG00000151743	AMN1	chr12	31773319	31775319	4.26567604592e-21
ENSG00000180875	GREM2	chr1	238842085	238844085	4.26567604592e-21
ENSG00000104365	IKBKB	chr8	42245986	42247986	4.42633764928e-21
ENSG00000089737	DDX24	chr14	93617311	93619311	4.50004224071e-21
ENSG00000165948	IFI27L1	chr14	93615381	93617381	4.50004224071e-21
ENSG00000166348	USP54	chr10	75055414	75057414	4.50004224071e-21
ENSG00000204733	AC087650.12	chr17	38822095	38824095	4.52697953427e-21
ENSG00000188825	AC087650.12	chr17	38822096	38824096	4.52697953427e-21
ENSG00000009844	VTA1	chr6	142508087	142510087	4.72124355952e-21
ENSG00000203774	AL691429.17	chr10	134627028	134629028	5.06110576476e-21
ENSG00000111860	C6orf204	chr6	119137924	119139924	5.77445807906e-21
ENSG00000068137	PLEKHH3	chr17	38082495	38084495	5.78734941049e-21
ENSG00000175745	NR2F1	chr5	92942799	92944799	5.79438548229e-21
ENSG00000196236	XPNPEP3	chr22	39581040	39583040	5.79438548229e-21
ENSG00000137760	ALKBH8	chr11	106941637	106943637	5.79438548229e-21
ENSG00000162623	TYW3	chr1	74969428	74971428	5.79438548229e-21
ENSG00000207570	hsa-mir-9-2	chr5	87998513	88000513	5.79438548229e-21
ENSG00000116791	CRYZ	chr1	74971333	74973333	5.79438548229e-21
ENSG00000135930	EIF4E2	chr2	233121601	233123601	5.79438548229e-21
ENSG00000184752	NDUFA12	chr12	93921642	93923642	6.08406818053e-21
ENSG00000117758	STX12	chr1	27970281	27972281	6.08406818053e-21
ENSG00000165832	TRUB1	chr10	116685942	116687942	6.08406818053e-21
ENSG00000181392	C19orf46	chr19	41196981	41198981	6.12047733124e-21
ENSG00000163467	C1orf182	chr1	154571727	154573727	6.15138423148e-21
ENSG00000185104	FAF1	chr1	51198524	51200524	6.15138423148e-21
ENSG00000123080	CDKN2C	chr1	51197005	51199005	6.15138423148e-21
ENSG00000197713	RPE	chr2	210573593	210575593	6.15138423148e-21
ENSG00000096060	FKBP5	chr6	35804336	35806336	6.24097422171e-21
ENSG00000198142	ANKRD57	chr2	109727200	109729200	6.77328786921e-21
ENSG00000210635	AL031577.1	chr6	34756553	34758553	6.77328786921e-21
ENSG00000216553	RP11-478H16.1	chr1	234516883	234518883	6.8102786903e-21
ENSG00000086619	ERO1LB	chr1	234511908	234513908	6.8102786903e-21
ENSG00000139168	ZCRB1	chr12	41006199	41008199	6.93683054715e-21
ENSG00000115183	TANC1	chr2	159531392	159533392	6.93683054715e-21
ENSG00000134283	PPHLN1	chr12	41004214	41006214	6.93683054715e-21
ENSG00000075131	TIPIN	chr15	64436083	64438083	7.3484667155e-21
ENSG00000173221	GLRX	chr5	95184198	95186198	7.51883323053e-21
ENSG00000182993	C12orf60	chr12	14845773	14847773	7.5772156335e-21
ENSG00000006744	ELAC2	chr17	12862063	12864063	7.5772156335e-21
ENSG00000084463	WBP11	chr12	14847668	14849668	7.5772156335e-21
ENSG00000151779	NAG	chr2	15618905	15620905	7.5772156335e-21
ENSG00000139726	DENR	chr12	121802202	121804202	7.76642104067e-21
ENSG00000176933	AL022393.1	chr6	28294248	28296248	7.76642104067e-21
ENSG00000116675	DNAJC6	chr1	65501182	65503182	7.95975367309e-21
ENSG00000188739	RBM34	chr1	233391194	233393194	8.01038159224e-21
ENSG00000164292	RHOBTB3	chr5	95090606	95092606	8.10338832723e-21
ENSG00000143799	PARP1	chr1	224662399	224664399	8.56635462298e-21
ENSG00000173065	C17orf63	chr17	24193967	24195967	8.72463887926e-21
ENSG00000200309	Y_RNA	chr12	47812997	47814997	8.92005516173e-21
ENSG00000123416	TUBA1B	chr12	47811571	47813571	8.92005516173e-21
ENSG00000170571	EMB	chr5	49772958	49774958	9.46099015113e-21
ENSG00000112983	BRD8	chr5	137542257	137544257	9.71508657442e-21
ENSG00000112984	KIF20A	chr5	137540586	137542586	9.71508657442e-21
ENSG00000113407	TARS	chr5	33474655	33476655	9.7871925282e-21
ENSG00000067208	EVI5	chr1	93030549	93032549	9.7871925282e-21
ENSG00000178977	C17orf44	chr17	8068086	8070086	1.03044960753e-20
ENSG00000203804	C1orf138	chr1	148801215	148803215	1.03480927662e-20
ENSG00000206921	U6	chr1	159635703	159637703	1.03480927662e-20
ENSG00000131013	PPIL4	chr6	149908864	149910864	1.03828107024e-20
ENSG00000173894	CBX2	chr17	75364588	75366588	1.06709071693e-20
ENSG00000200623	SNORD18	chr15	64582706	64584706	1.14266574811e-20
ENSG00000174442	ZWILCH	chr15	64582485	64584485	1.14266574811e-20
ENSG00000199673	SNORD16	chr15	64582302	64584302	1.14266574811e-20
ENSG00000174444	RPL4	chr15	64584238	64586238	1.14266574811e-20
ENSG00000202529	SNORD18	chr15	64581483	64583483	1.14266574811e-20
ENSG00000118407	FILIP1	chr6	76260216	76262216	1.16557832777e-20
ENSG00000057294	PKP2	chr12	32941047	32943047	1.16557832777e-20
ENSG00000180011	ZADH2	chr18	71050105	71052105	1.21808501169e-20
ENSG00000104290	FZD3	chr8	28405692	28407692	1.21808501169e-20
ENSG00000214050	FBXO16	chr8	28403754	28405754	1.21808501169e-20
ENSG00000179981	TSHZ1	chr18	71049719	71051719	1.21808501169e-20
ENSG00000028839	TBPL1	chr6	134313994	134315994	1.22076558772e-20
ENSG00000143387	CTSK	chr1	149047436	149049436	1.22261734844e-20
ENSG00000082293	COL19A1	chr6	70631169	70633169	1.22261734844e-20
ENSG00000200175	U6	chr1	149051798	149053798	1.22261734844e-20
ENSG00000135457	TFCP2	chr12	49852931	49854931	1.22261734844e-20
ENSG00000203478	AC061975.6	chr17	23632445	23634445	1.25994151154e-20
ENSG00000215301	DDX3X	chrX	41075595	41077595	1.26365427972e-20
ENSG00000113552	GNPDA1	chr5	141372776	141374776	1.29778010141e-20
ENSG00000206837	Y_RNA	chr11	46220286	46222286	1.30259905337e-20
ENSG00000172171	C17orf42	chr17	26257379	26259379	1.40551372959e-20
ENSG00000205670	C21orf51	chr21	34667619	34669619	1.40551372959e-20
ENSG00000125434	SLC25A35	chr17	8139386	8141386	1.41866077937e-20
ENSG00000078403	MLLT10	chr10	21861108	21863108	1.53181486621e-20
ENSG00000039123	SKIV2L2	chr5	54637594	54639594	1.53181486621e-20
ENSG00000137273	FOXF2	chr6	1333068	1335068	1.56750789408e-20
ENSG00000157077	ZFYVE9	chr1	52378634	52380634	1.62232381683e-20
ENSG00000077348	EXOSC5	chr19	46595096	46597096	1.65970372868e-20
ENSG00000058668	ATP2B4	chr1	201860312	201862312	1.66919399914e-20
ENSG00000108784	NAGLU	chr17	37939477	37941477	1.70796844278e-20
ENSG00000181472	ZBTB2	chr6	151754370	151756370	1.70865388295e-20
ENSG00000024862	CCDC28A	chr6	139134350	139136350	1.70865388295e-20
ENSG00000104368	PLAT	chr8	42184351	42186351	1.77318191037e-20
ENSG00000118971	CCND2	chr12	4251199	4253199	1.85137335127e-20
ENSG00000157823	AP3S2	chr15	88238206	88240206	2.04319906643e-20
ENSG00000062725	APPBP2	chr17	55958362	55960362	2.06659709448e-20
ENSG00000000457	SCYL3	chr1	168129670	168131670	2.11911781014e-20
ENSG00000154174	TOMM70A	chr3	101602915	101604915	2.11911781014e-20
ENSG00000049618	ARID1B	chr6	157138756	157140756	2.11911781014e-20
ENSG00000205242	AC103965.5	chr15	82538911	82540911	2.16027919237e-20
ENSG00000168734	PKIG	chr20	42591850	42593850	2.27635267594e-20
ENSG00000170677	SOCS6	chr18	66105117	66107117	2.29739673973e-20
ENSG00000143942	CHAC2	chr2	53846433	53848433	2.40110705005e-20
ENSG00000170222	C17orf48	chr17	10539652	10541652	2.40110705005e-20
ENSG00000119471	HSDL2	chr9	114180038	114182038	2.40110705005e-20
ENSG00000113742	CPEB4	chr5	173246795	173248795	2.40110705005e-20
ENSG00000146243	IRAK1BP1	chr6	79631908	79633908	2.45883397244e-20
ENSG00000173409	ARV1	chr1	229179446	229181446	2.48342098232e-20
ENSG00000143643	TTC13	chr1	229181207	229183207	2.48342098232e-20
ENSG00000136051	KIAA1033	chr12	104023622	104025622	2.59831712258e-20
ENSG00000104427	FAM164A	chr8	79738885	79740885	2.59831712258e-20
ENSG00000198839	ZNF277P	chr7	111631879	111633879	2.75526839181e-20
ENSG00000064115	TM7SF3	chr12	27058405	27060405	2.75526839181e-20
ENSG00000172172	MRPL13	chr8	121526828	121528828	2.75829137818e-20
ENSG00000172167	MTBP	chr8	121524847	121526847	2.75829137818e-20
ENSG00000115520	COQ10B	chr2	198024476	198026476	2.75829137818e-20
ENSG00000180488	FAM73A	chr1	78015897	78017897	2.75829137818e-20
ENSG00000094975	C1orf9	chr1	170766112	170768112	2.75829137818e-20
ENSG00000138400	MDH1B	chr2	207338295	207340295	3.19181843142e-20
ENSG00000118246	FASTKD2	chr2	207336556	207338556	3.19181843142e-20
ENSG00000130713	EXOSC2	chr9	132556988	132558988	3.19181843142e-20
ENSG00000012048	BRCA1	chr17	38530994	38532994	3.24570139577e-20
ENSG00000198496	NBR2	chr17	38529135	38531135	3.24570139577e-20
ENSG00000209243	AC011825.13	chr18	27926465	27928465	3.33050300392e-20
ENSG00000146859	TMEM140	chr7	134481364	134483364	3.38257293919e-20
ENSG00000120688	WBP4	chr13	40531662	40533662	3.38257293919e-20
ENSG00000204599	TRIM39	chr6	30400600	30402600	3.44073193042e-20
ENSG00000126107	HECTD3	chr1	45249614	45251614	3.47674504529e-20
ENSG00000126088	UROD	chr1	45248417	45250417	3.47674504529e-20
ENSG00000197170	PSMD12	chr17	62793183	62795183	3.47674504529e-20
ENSG00000062370	ZFP112	chr19	49552696	49554696	3.47850285958e-20
ENSG00000220615	AL121578.5	chrX	37688081	37690081	3.47850285958e-20
ENSG00000108528	SLC25A11	chr17	4784063	4786063	3.48001759556e-20
ENSG00000008311	AASS	chr7	121571504	121573504	3.58469263409e-20
ENSG00000212404	Y_RNA	chr2	183399096	183401096	3.58469263409e-20
ENSG00000058272	PPP1R12A	chr12	78852842	78854842	3.58469263409e-20
ENSG00000181437	AL512631.11	chr10	11691306	11693306	3.92212105609e-20
ENSG00000172197	MBOAT1	chr6	20320649	20322649	3.92212105609e-20
ENSG00000143815	LBR	chr1	223683142	223685142	3.96461640839e-20
ENSG00000103591	AC012568.7	chr15	65334063	65336063	4.02945858314e-20
ENSG00000103599	IQCH	chr15	65332221	65334221	4.02945858314e-20
ENSG00000054118	THRAP3	chr1	36460626	36462626	4.23491763642e-20
ENSG00000204954	C12orf73	chr12	102875051	102877051	4.28259935915e-20
ENSG00000198130	HIBCH	chr2	190892809	190894809	4.28259935915e-20
ENSG00000177119	ANO6	chr12	43894170	43896170	4.29459489406e-20
ENSG00000184271	POU6F1	chr12	49897744	49899744	4.29459489406e-20
ENSG00000018510	AGPS	chr2	177963731	177965731	4.29463304289e-20
ENSG00000176124	DLEU1	chr13	49552378	49554378	4.29463304289e-20
ENSG00000117036	ETV3	chr1	155374801	155376801	4.29463304289e-20
ENSG00000111224	PARP11	chr12	3852863	3854863	4.3285446759e-20
ENSG00000010626	LRRC23	chr12	6882213	6884213	4.3285446759e-20
ENSG00000214430	AC009061.10	chr16	66072561	66074561	4.35168931599e-20
ENSG00000068784	SRBD1	chr2	45691907	45693907	4.35168931599e-20
ENSG00000159720	ATP6V0D1	chr16	66072590	66074590	4.35168931599e-20
ENSG00000186017	ZNF566	chr19	41672183	41674183	4.54082380172e-20
ENSG00000135537	LACE1	chr6	108720791	108722791	4.55220661925e-20
ENSG00000115942	ORC2L	chr2	201536655	201538655	4.55220661925e-20
ENSG00000139163	ETNK1	chr12	22667343	22669343	4.59335033205e-20
ENSG00000139436	GIT2	chr12	108918483	108920483	4.59335033205e-20
ENSG00000079102	RUNX1T1	chr8	93176619	93178619	4.59335033205e-20
ENSG00000076513	ANKRD13A	chr12	108919618	108921618	4.59335033205e-20
ENSG00000170017	ALCAM	chr3	106566403	106568403	4.65088116244e-20
ENSG00000143493	INTS7	chr1	210275507	210277507	4.65088116244e-20
ENSG00000160058	BSDC1	chr1	32632614	32634614	4.65088116244e-20
ENSG00000143476	DTL	chr1	210273754	210275754	4.65088116244e-20
ENSG00000198648	STK39	chr2	168812365	168814365	4.65088116244e-20
ENSG00000117448	AKR1A1	chr1	45787085	45789085	4.67570751322e-20
ENSG00000203869	AL136368.24	chr10	112392203	112394203	4.6836400074e-20
ENSG00000183742	MACC1	chr7	20223552	20225552	4.6836400074e-20
ENSG00000163807	KIAA1143	chr3	44778158	44780158	4.6836400074e-20
ENSG00000163808	KIF15	chr3	44776289	44778289	4.6836400074e-20
ENSG00000207513	U1	chr1	16866030	16868030	4.77700001044e-20
ENSG00000171475	WIPF2	chr17	35627100	35629100	4.86950666139e-20
ENSG00000181610	MRPS23	chr17	53282407	53284407	4.86950666139e-20
ENSG00000161654	LSM12	chr17	39499532	39501532	5.83771657854e-20
ENSG00000141349	G6PC3	chr17	39501644	39503644	5.83771657854e-20
ENSG00000208134	AL162595.17	chr1	227384024	227386024	6.0495617356e-20
ENSG00000196437	ZNF569	chr19	42650179	42652179	6.26598406999e-20
ENSG00000171827	ZNF570	chr19	42649822	42651822	6.26598406999e-20
ENSG00000115524	SF3B1	chr2	198008016	198010016	6.62261215108e-20
ENSG00000210505	AC138779.2	chr4	54706188	54708188	6.6671843699e-20
ENSG00000113368	LMNB1	chr5	126138732	126140732	6.81472882201e-20
ENSG00000124767	GLO1	chr6	38778930	38780930	7.00113949268e-20
ENSG00000131467	PSME3	chr17	38236949	38238949	7.00113949268e-20
ENSG00000156650	MYST4	chr10	76253346	76255346	7.19531673778e-20
ENSG00000113068	PFDN1	chr5	139662873	139664873	7.25871760648e-20
ENSG00000112541	PDE10A	chr6	165995578	165997578	7.25871760648e-20
ENSG00000214224	AL121789.38	chr6	165996032	165998032	7.25871760648e-20
ENSG00000119048	UBE2B	chr5	133732769	133734769	7.25871760648e-20
ENSG00000165516	KLHDC2	chr14	49302537	49304537	7.61703647794e-20
ENSG00000145868	FBXO38	chr5	147741739	147743739	7.61703647794e-20
ENSG00000210095	AP006287.2	chr11	65575191	65577191	7.61703647794e-20
ENSG00000175229	GAL3ST3	chr11	65573227	65575227	7.61703647794e-20
ENSG00000148943	LIN7C	chr11	27484879	27486879	7.61703647794e-20
ENSG00000087365	SF3B2	chr11	65574392	65576392	7.61703647794e-20
ENSG00000159023	EPB41	chr1	29084215	29086215	8.06341884463e-20
ENSG00000199756	Y_RNA	chr1	29080934	29082934	8.06341884463e-20
ENSG00000113578	FGF1	chr5	142057801	142059801	8.07821639028e-20
ENSG00000108592	FTSJ3	chr17	59258188	59260188	8.45274403599e-20
ENSG00000087191	PSMC5	chr17	59256542	59258542	8.45274403599e-20
ENSG00000204941	PSG5	chr19	48401766	48403766	8.5084783094e-20
ENSG00000174327	SLC16A13	chr17	6878118	6880118	8.8715385757e-20
ENSG00000132424	SFRS18	chr6	99979881	99981881	8.8715385757e-20
ENSG00000103035	PSMD7	chr16	72886182	72888182	8.8715385757e-20
ENSG00000143933	CALM2	chr2	47257154	47259154	9.3545991218e-20
ENSG00000144589	STK11IP	chr2	220168840	220170840	9.42853383602e-20
ENSG00000148688	RPP30	chr10	92619689	92621689	9.86313985674e-20
ENSG00000096401	CDC5L	chr6	44461457	44463457	9.86313985674e-20
ENSG00000196843	ARID5A	chr2	96564185	96566185	1.00369452631e-19
ENSG00000002834	LASP1	chr17	34277894	34279894	1.02115170152e-19
ENSG00000170684	ZNF296	chr19	50271528	50273528	1.05734670017e-19
ENSG00000142252	GEMIN7	chr19	50272370	50274370	1.05734670017e-19
ENSG00000152078	TMEM56	chr1	95353572	95355572	1.11338514998e-19
ENSG00000117020	AKT3	chr1	242080053	242082053	1.11338514998e-19
ENSG00000178913	TAF7	chr5	140680571	140682571	1.11371851656e-19
ENSG00000112659	CUL9	chr6	43255900	43257900	1.16002274736e-19
ENSG00000197050	ZNF420	chr19	42259177	42261177	1.16002274736e-19
ENSG00000012061	ERCC1	chr19	50619017	50621017	1.20713103956e-19
ENSG00000135899	SP110	chr2	230792932	230794932	1.21099614174e-19
ENSG00000185928	C16orf53	chr16	29733029	29735029	1.21278357525e-19
ENSG00000167371	PRRT2	chr16	29728910	29730910	1.21278357525e-19
ENSG00000013364	MVP	chr16	29737289	29739289	1.21278357525e-19
ENSG00000124549	BTN2A3	chr6	26527618	26529618	1.26467106535e-19
ENSG00000154059	IMPACT	chr18	20258680	20260680	1.3919708845e-19
ENSG00000199636	Y_RNA	chr18	20261467	20263467	1.3919708845e-19
ENSG00000117419	PRNPIP	chr1	44593526	44595526	1.3919708845e-19
ENSG00000136731	UGCGL1	chr2	128563255	128565255	1.41756580189e-19
ENSG00000134014	ELP3	chr8	27997759	27999759	1.44438998295e-19
ENSG00000189233	C8orf80	chr8	27997307	27999307	1.44438998295e-19
ENSG00000131876	SNRPA1	chr15	99652979	99654979	1.48518623377e-19
ENSG00000198945	L3MBTL3	chr6	130379427	130381427	1.49562554665e-19
ENSG00000197024	ZNF398	chr7	148473751	148475751	1.62107383835e-19
ENSG00000117859	OSBPL9	chr1	51813439	51815439	1.62267501726e-19
ENSG00000121073	SLC35B1	chr17	45140525	45142525	1.64633596321e-19
ENSG00000201207	Y_RNA	chr6	31737044	31739044	1.73197409914e-19
ENSG00000204438	BAT4	chr6	31742039	31744039	1.73197409914e-19
ENSG00000204435	CSNK2B	chr6	31738992	31740992	1.73197409914e-19
ENSG00000033050	ABCF2	chr7	150555250	150557250	1.78621009678e-19
ENSG00000212541	U6	chr1	38227721	38229721	1.79506127461e-19
ENSG00000183431	SF3A3	chr1	38228348	38230348	1.79506127461e-19
ENSG00000031698	SARS	chr1	109556063	109558063	1.82039136241e-19
ENSG00000111530	CAND1	chr12	65947426	65949426	1.85585027407e-19
ENSG00000117620	SLC35A3	chr1	100206128	100208128	1.8693939228e-19
ENSG00000005175	RPAP3	chr12	46386041	46388041	1.8693939228e-19
ENSG00000204713	TRIM27	chr6	28999747	29001747	1.8693939228e-19
ENSG00000205413	SAMD9	chr7	92585272	92587272	1.8693939228e-19
ENSG00000162972	C2orf47	chr2	200526285	200528285	1.8693939228e-19
ENSG00000115875	SFRS7	chr2	38832005	38834005	1.8693939228e-19
ENSG00000175782	SLC35E3	chr12	67424203	67426203	1.96633823304e-19
ENSG00000147475	ERLIN2	chr8	37711255	37713255	2.09045639711e-19
ENSG00000112305	SMAP1	chr6	71432200	71434200	2.20685262749e-19
ENSG00000187456	RDM1	chr17	31281893	31283893	2.26234316526e-19
ENSG00000087087	AC011895.4	chr7	100308671	100310671	2.30435452556e-19
ENSG00000162604	TM2D1	chr1	61963683	61965683	2.31090283238e-19
ENSG00000154736	ADAMTS5	chr21	27260703	27262703	2.46497907082e-19
ENSG00000214702	AC010931.17	chr15	72179639	72181639	2.46668762114e-19
ENSG00000113460	BXDC2	chr5	34949577	34951577	2.46739198082e-19
ENSG00000091947	TMEM101	chr17	39447871	39449871	2.4749488375e-19
ENSG00000142949	PTPRF	chr1	43767134	43769134	2.48751405007e-19
ENSG00000178110	AC092993.3	chr3	158024842	158026842	2.48751405007e-19
ENSG00000197980	LEKR1	chr3	158024790	158026790	2.48751405007e-19
ENSG00000005700	IBTK	chr6	83014190	83016190	2.5986378806e-19
ENSG00000117533	VAMP4	chr1	169977837	169979837	2.6271784194e-19
ENSG00000115762	PLEKHB2	chr2	131576890	131578890	2.6271784194e-19
ENSG00000215979	AL021917.4	chr6	26473759	26475759	2.6271784194e-19
ENSG00000186470	BTN3A2	chr6	26471377	26473377	2.6271784194e-19
ENSG00000220323	HIST1H2BN	chr6	27912302	27914302	2.6271784194e-19
ENSG00000169679	BUB1	chr2	111152135	111154135	2.6271784194e-19
ENSG00000197008	ZNF138	chr7	63890241	63892241	2.63073510808e-19
ENSG00000212409	Y_RNA	chr9	112899514	112901514	2.70588583495e-19
ENSG00000197223	AC010987.1	chr2	68143634	68145634	2.7082980121e-19
ENSG00000117298	ECE1	chr1	21544584	21546584	2.7082980121e-19
ENSG00000118600	TMEM5	chr12	62457856	62459856	2.7082980121e-19
ENSG00000155111	CDC2L6	chr6	111243533	111245533	3.00156245254e-19
ENSG00000110871	COQ5	chr12	119451347	119453347	3.07009269112e-19
ENSG00000208060	AL589763.6	chr1	243271853	243273853	3.08952399483e-19
ENSG00000076108	BAZ2A	chr12	55316430	55318430	3.08952399483e-19
ENSG00000215464	AP000354.1	chr22	22996103	22998103	3.12757909679e-19
ENSG00000105281	SLC1A5	chr19	51983691	51985691	3.16944113654e-19
ENSG00000189042	ZNF567	chr19	41870142	41872142	3.16944113654e-19
ENSG00000161618	ALDH16A1	chr19	54646325	54648325	3.46390179101e-19
ENSG00000104872	PIH1D1	chr19	54646879	54648879	3.46390179101e-19
ENSG00000182768	NGRN	chr15	88607899	88609899	3.47834481457e-19
ENSG00000208323	AC080129.26	chr3	195362935	195364935	3.74610492362e-19
ENSG00000163116	C4orf37	chr4	99283414	99285414	3.77019185623e-19
ENSG00000114346	ECT2	chr3	173949207	173951207	3.77019185623e-19
ENSG00000163386	NBPF9	chr1	143999129	144001129	3.82081676847e-19
ENSG00000170296	GABARAP	chr17	7086477	7088477	3.87743146498e-19
ENSG00000040633	PHF23	chr17	7083549	7085549	3.87743146498e-19
ENSG00000096063	SRPK1	chr6	35996942	35998942	3.98006472547e-19
ENSG00000144136	SLC20A1	chr2	113117998	113119998	4.02223859113e-19
ENSG00000178385	PLEKHM3	chr2	208598467	208600467	4.04963031418e-19
ENSG00000188529	FUSIP1	chr1	24179408	24181408	4.17911836978e-19
ENSG00000092841	MYL6	chr12	54836367	54838367	4.6368481027e-19
ENSG00000154781	C3orf19	chr3	14666257	14668257	4.67588064494e-19
ENSG00000161298	ZNF382	chr19	41786061	41788061	4.7149831994e-19
ENSG00000074201	CLNS1A	chr11	77026495	77028495	4.89025339457e-19
ENSG00000117481	NSUN4	chr1	46576977	46578977	5.24517411443e-19
ENSG00000215890	AL122001.32	chr1	46578095	46580095	5.24517411443e-19
ENSG00000181295	AL031289.1	chr1	40930268	40932268	5.3179315228e-19
ENSG00000197121	PGAP1	chr2	197499699	197501699	5.68159693203e-19
ENSG00000125944	HNRNPR	chr1	23543440	23545440	5.68400159549e-19
ENSG00000198087	CD2AP	chr6	47551484	47553484	5.68400159549e-19
ENSG00000156787	WDR67	chr8	124152101	124154101	5.68400159549e-19
ENSG00000181381	DDX60L	chr4	169638213	169640213	5.7616861854e-19
ENSG00000151304	SRFBP1	chr5	121323555	121325555	5.7616861854e-19
ENSG00000123737	EXOSC9	chr4	122939922	122941922	5.7616861854e-19
ENSG00000196072	BLOC1S2	chr10	102036436	102038436	5.92607268368e-19
ENSG00000215809	AL136105.9	chr1	234623339	234625339	6.68528947908e-19
ENSG00000186197	EDARADD	chr1	234622303	234624303	6.68528947908e-19
ENSG00000166452	C11orf17	chr11	8887277	8889277	6.77661874477e-19
ENSG00000164904	ALDH7A1	chr5	125958839	125960839	6.78469111235e-19
ENSG00000117724	CENPF	chr1	212841155	212843155	6.78469111235e-19
ENSG00000103018	CYB5B	chr16	68013999	68015999	6.80363443083e-19
ENSG00000163797	MRPL33	chr2	27846088	27848088	6.80363443083e-19
ENSG00000205279	CTXN3	chr5	127010635	127012635	6.80363443083e-19
ENSG00000159322	ADPGK	chr15	70863114	70865114	7.11261275817e-19
ENSG00000217816	RP1-196A12.1	chr16	439405	441405	7.77267716029e-19
ENSG00000127922	SHFM1	chr7	96177139	96179139	8.02992533332e-19
ENSG00000142751	GPN2	chr1	27089456	27091456	8.02992533332e-19
ENSG00000152348	ATG10	chr5	81301630	81303630	8.02992533332e-19
ENSG00000168785	TSPAN5	chr4	99798750	99800750	8.02992533332e-19
ENSG00000153391	INO80C	chr18	31331953	31333953	8.06071878828e-19
ENSG00000172469	MANEA	chr6	96130134	96132134	8.06071878828e-19
ENSG00000100357	ADSL	chr22	39070479	39072479	8.15647924523e-19
ENSG00000057608	GDI2	chr10	5924101	5926101	8.58273677197e-19
ENSG00000167978	SRRM2	chr16	2740331	2742331	8.72475823222e-19
ENSG00000204628	GNB2L1	chr5	180603512	180605512	8.75248694861e-19
ENSG00000208342	SNORD96	chr5	180601497	180603497	8.75248694861e-19
ENSG00000201067	SNORD95	chr5	180602985	180604985	8.75248694861e-19
ENSG00000164414	SLC35A1	chr6	88237414	88239414	8.7663447121e-19
ENSG00000070495	JMJD6	chr17	72234253	72236253	8.80457848241e-19
ENSG00000084207	GSTP1	chr11	67105642	67107642	9.00965206699e-19
ENSG00000072958	AP1M1	chr19	16167731	16169731	9.41161923146e-19
ENSG00000115904	SOS1	chr2	39201696	39203696	9.67883704408e-19
ENSG00000207139	Y_RNA	chr1	195921493	195923493	9.87711538186e-19
ENSG00000125741	OPA3	chr19	50779962	50781962	1.02444244189e-18
ENSG00000115020	PIP5K3	chr2	208837236	208839236	1.02736582035e-18
ENSG00000181163	NPM1	chr5	170745403	170747403	1.02736582035e-18
ENSG00000178971	C17orf68	chr17	8092138	8094138	1.056017309e-18
ENSG00000178921	PFAS	chr17	8091362	8093362	1.056017309e-18
ENSG00000116957	TBCE	chr1	233595351	233597351	1.06795161059e-18
ENSG00000136048	AC084398.25	chr12	100793236	100795236	1.11003548837e-18
ENSG00000171453	POLR1C	chr6	43590769	43592769	1.12699469454e-18
ENSG00000137207	YIPF3	chr6	43592701	43594701	1.12699469454e-18
ENSG00000197445	C16orf47	chr16	71735847	71737847	1.1421093854e-18
ENSG00000174898	TMEM146	chr19	5669688	5671688	1.19531516022e-18
ENSG00000119004	CYP20A1	chr2	203809419	203811419	1.19531516022e-18
ENSG00000100141	PISD	chr22	30388418	30390418	1.19531516022e-18
ENSG00000171823	FBXL14	chr12	1573592	1575592	1.21821138503e-18
ENSG00000164327	AC026713.5	chr5	39110260	39112260	1.21821138503e-18
ENSG00000131446	MGAT1	chr5	180175147	180177147	1.22635781315e-18
ENSG00000172775	AC009090.12	chr16	55777477	55779477	1.23275710474e-18
ENSG00000065978	YBX1	chr1	42918653	42920653	1.23275710474e-18
ENSG00000137714	FDX1	chr11	109803804	109805804	1.287637174e-18
ENSG00000186666	BCDIN3D	chr12	48523142	48525142	1.287637174e-18
ENSG00000112245	PTP4A1	chr6	64337879	64339879	1.287637174e-18
ENSG00000206754	SNORD101	chr6	133176139	133178139	1.287637174e-18
ENSG00000112306	RPS12	chr6	133175374	133177374	1.287637174e-18
ENSG00000117543	DPH5	chr1	101263950	101265950	1.287637174e-18
ENSG00000033011	ALG1	chr16	5059821	5061821	1.28832374524e-18
ENSG00000164151	AC012607.8	chr5	5473807	5475807	1.30594523456e-18
ENSG00000107020	C9orf46	chr9	5427878	5429878	1.34352275529e-18
ENSG00000124459	ZNF45	chr19	49131251	49133251	1.3745159885e-18
ENSG00000143401	ANP32E	chr1	148475084	148477084	1.39291830785e-18
ENSG00000129810	SGOL1	chr3	20202687	20204687	1.3953389434e-18
ENSG00000110851	PRDM4	chr12	106679044	106681044	1.3953389434e-18
ENSG00000211575	hsa-mir-760	chr1	94082976	94084976	1.3953389434e-18
ENSG00000204682	C10orf114	chr10	21826197	21828197	1.53154595369e-18
ENSG00000196166	AC087623.21	chr8	38505337	38507337	1.53154595369e-18
ENSG00000074800	ENO1	chr1	8861367	8863367	1.53154595369e-18
ENSG00000135900	MRPL44	chr2	224528378	224530378	1.56798247525e-18
ENSG00000167216	KATNAL2	chr18	42778785	42780785	1.56798247525e-18
ENSG00000177646	ACAD9	chr3	130079144	130081144	1.56798247525e-18
ENSG00000164109	MAD2L1	chr4	121207411	121209411	1.5695780639e-18
ENSG00000162944	RFTN2	chr2	198248961	198250961	1.5695780639e-18
ENSG00000108506	INTS2	chr17	57358844	57360844	1.57805773281e-18
ENSG00000100242	UNC84B	chr22	37520094	37522094	1.60200189029e-18
ENSG00000100246	DNAL4	chr22	37520149	37522149	1.60200189029e-18
ENSG00000124151	NCOA3	chr20	45562053	45564053	1.63685914713e-18
ENSG00000164815	ORC5L	chr7	103635699	103637699	1.68868275901e-18
ENSG00000065833	ME1	chr6	84197498	84199498	1.68868275901e-18
ENSG00000143514	TP53BP2	chr1	222100297	222102297	1.68868275901e-18
ENSG00000118217	ATF6	chr1	160000708	160002708	1.74292859259e-18
ENSG00000113140	SPARC	chr5	151046710	151048710	1.74292859259e-18
ENSG00000115274	WBP1	chr2	74533728	74535728	1.76247133662e-18
ENSG00000184056	VPS33B	chr15	89366837	89368837	1.91912206e-18
ENSG00000130024	PHF10	chr6	169866026	169868026	1.94339629226e-18
ENSG00000183668	PSG9	chr19	48465522	48467522	2.12891232847e-18
ENSG00000203727	SAMD5	chr6	147869756	147871756	2.17112196018e-18
ENSG00000153179	RASSF3	chr12	63288560	63290560	2.17112196018e-18
ENSG00000089053	ANAPC5	chr12	120274585	120276585	2.17582584963e-18
ENSG00000153982	GDPD1	chr17	54650616	54652616	2.21968835435e-18
ENSG00000124596	C6orf130	chr6	41148294	41150294	2.22246552744e-18
ENSG00000145782	ATG12	chr5	115205398	115207398	2.22246552744e-18
ENSG00000177879	AP3S1	chr5	115203518	115205518	2.22246552744e-18
ENSG00000160818	GPATCH4	chr1	154837894	154839894	2.26968705457e-18
ENSG00000146376	ARHGAP18	chr6	130073063	130075063	2.45936130519e-18
ENSG00000182827	ACBD3	chr1	224441046	224443046	2.68400468957e-18
ENSG00000172007	RAB33B	chr4	140592411	140594411	2.68400468957e-18
ENSG00000146410	FAM54A	chr6	136613142	136615142	2.68400468957e-18
ENSG00000214146	AC024559.15	chr3	195204142	195206142	2.68400468957e-18
ENSG00000213386	AC022217.5	chr5	172122866	172124866	2.76801777973e-18
ENSG00000090273	NUDC	chr1	27118811	27120811	2.76801777973e-18
ENSG00000166233	ARIH1	chr15	70551721	70553721	2.78905879922e-18
ENSG00000174748	RPL15	chr3	23931643	23933643	2.92859578671e-18
ENSG00000115806	GORASP2	chr2	171491957	171493957	2.92859578671e-18
ENSG00000205410	AL355336.15	chr6	7053218	7055218	2.92859578671e-18
ENSG00000006695	COX10	chr17	13911444	13913444	2.94256608198e-18
ENSG00000168275	C1orf31	chr1	232573836	232575836	3.21777742366e-18
ENSG00000106355	LSM5	chr7	32496502	32498502	3.26869078893e-18
ENSG00000172795	DCP2	chr5	112338332	112340332	3.44930180521e-18
ENSG00000126254	RBM42	chr19	40809820	40811820	3.62303804551e-18
ENSG00000144597	EAF1	chr3	15442068	15444068	3.69534752182e-18
ENSG00000206562	METTL6	chr3	15444046	15446046	3.69534752182e-18
ENSG00000184007	PTP4A2	chr1	32176575	32178575	3.80395248672e-18
ENSG00000197728	RPS26	chr12	54720189	54722189	3.86642820489e-18
ENSG00000182362	C21orf57	chr21	46528679	46530679	3.86642820489e-18
ENSG00000173960	UBXN2A	chr2	24001686	24003686	3.94789138748e-18
ENSG00000113638	TTC33	chr5	40791829	40793829	3.98227896564e-18
ENSG00000120008	WDR11	chr10	122598860	122600860	3.98227896564e-18
ENSG00000137710	RDX	chr11	109672647	109674647	3.98476755686e-18
ENSG00000137210	TMEM14B	chr6	10854024	10856024	4.01542839788e-18
ENSG00000105341	ATP5SL	chr19	46637654	46639654	4.06691892104e-18
ENSG00000180329	CCDC43	chr17	40122673	40124673	4.06691892104e-18
ENSG00000213676	CREBL1	chr6	32204008	32206008	4.09415352496e-18
ENSG00000204315	FKBPL	chr6	32206045	32208045	4.09415352496e-18
ENSG00000179571	NBPF1	chr1	16812569	16814569	4.11349959981e-18
ENSG00000213619	NDUFS3	chr11	47555208	47557208	4.17401191704e-18
ENSG00000200376	U5	chr11	47554716	47556716	4.17401191704e-18
ENSG00000119878	CRIPT	chr2	46695812	46697812	4.17401191704e-18
ENSG00000087086	FTL	chr19	54158378	54160378	4.23034416278e-18
ENSG00000179935	AL035563.19	chr20	18720692	18722692	4.24144008086e-18
ENSG00000142892	PIGK	chr1	77457720	77459720	4.24144008086e-18
ENSG00000198816	ZNF358	chr19	7485004	7487004	4.24144008086e-18
ENSG00000117751	PPP1R8	chr1	28027880	28029880	4.24144008086e-18
ENSG00000145388	AC110079.3	chr4	119823995	119825995	4.24144008086e-18
ENSG00000203557	AL031963.40	chr6	3111598	3113598	4.2465663845e-18
ENSG00000177728	KIAA0195	chr17	70962317	70964317	4.32413875997e-18
ENSG00000104218	CSPP1	chr8	68137157	68139157	4.63650009175e-18
ENSG00000121022	COPS5	chr8	68137116	68139116	4.63650009175e-18
ENSG00000151164	RAD9B	chr12	109422483	109424483	4.63650009175e-18
ENSG00000111237	VPS29	chr12	109424299	109426299	4.63650009175e-18
ENSG00000126460	PRRG2	chr19	54776280	54778280	4.6677287965e-18
ENSG00000148082	SHC3	chr9	90983502	90985502	4.6677287965e-18
ENSG00000142546	NOSIP	chr19	54775625	54777625	4.6677287965e-18
ENSG00000130363	RSHL2	chr6	159341207	159343207	4.6677287965e-18
ENSG00000144395	CCDC150	chr2	197210601	197212601	4.67875917333e-18
ENSG00000166888	STAT6	chr12	55791428	55793428	4.80174059862e-18
ENSG00000122299	ZC3H7A	chr16	11798508	11800508	4.88044805327e-18
ENSG00000175183	CSRP2	chr12	75796930	75798930	4.88044805327e-18
ENSG00000130612	AC008537.5	chr19	46086571	46088571	4.93859510779e-18
ENSG00000174111	SOCS7	chr17	33759531	33761531	4.94167485017e-18
ENSG00000207631	hsa-mir-641	chr19	45480388	45482388	5.19674372514e-18
ENSG00000205041	AC118344.2	chr19	45473226	45475226	5.19674372514e-18
ENSG00000042286	AIFM2	chr10	71562696	71564696	5.30856459299e-18
ENSG00000101310	SEC23B	chr20	18434188	18436188	5.40925925931e-18
ENSG00000105854	PON2	chr7	94902320	94904320	5.46270858407e-18
ENSG00000104221	BRF2	chr8	37826569	37828569	5.60337190142e-18
ENSG00000128609	NDUFA5	chr7	122985194	122987194	5.60337190142e-18
ENSG00000011485	PPP5C	chr19	51540134	51542134	5.60337190142e-18
ENSG00000170004	CHD3	chr17	7726849	7728849	5.64124149473e-18
ENSG00000128708	HAT1	chr2	172485204	172487204	5.64124149473e-18
ENSG00000011422	PLAUR	chr19	48866342	48868342	5.67759089331e-18
ENSG00000135148	TRAFD1	chr12	111045747	111047747	5.96051770295e-18
ENSG00000204392	LSM2	chr6	31882722	31884722	5.96051770295e-18
ENSG00000205039	AC118344.2	chr19	45557982	45559982	6.17164093272e-18
ENSG00000181904	C5orf24	chr5	134207577	134209577	6.20504249895e-18
ENSG00000082805	ERC1	chr12	968665	970665	6.33118202534e-18
ENSG00000143772	ITPKB	chr1	224993647	224995647	6.68171757463e-18
ENSG00000127870	RNF6	chr13	25694508	25696508	6.88332803282e-18
ENSG00000116874	WARS2	chr1	119484818	119486818	7.07958890258e-18
ENSG00000100591	AHSA1	chr14	76992155	76994155	7.09784931807e-18
ENSG00000154845	PPP4R1	chr18	9604606	9606606	7.09784931807e-18
ENSG00000151445	C14orf133	chr14	76993657	76995657	7.09784931807e-18
ENSG00000189266	PNRC2	chr1	24156905	24158905	7.09784931807e-18
ENSG00000156535	CD109	chr6	74460235	74462235	7.31511990616e-18
ENSG00000142227	EMP3	chr19	53518454	53520454	7.76414183664e-18
ENSG00000105479	CCDC114	chr19	53516997	53518997	7.76414183664e-18
ENSG00000139160	C12orf72	chr12	31701388	31703388	7.88242354921e-18
ENSG00000116251	RPL22	chr1	6182266	6184266	7.88242354921e-18
ENSG00000104907	TRMT1	chr19	13088563	13090563	7.9543848805e-18
ENSG00000128607	KLHDC10	chr7	129495585	129497585	7.9543848805e-18
ENSG00000160877	NACC1	chr19	13088109	13090109	7.9543848805e-18
ENSG00000077943	ITGA8	chr10	15801776	15803776	8.02584033706e-18
ENSG00000214184	AC012487.12	chr2	108517107	108519107	8.47702982611e-18
ENSG00000176120	AC012487.12	chr2	108517084	108519084	8.47702982611e-18
ENSG00000135378	PRRG4	chr11	32806065	32808065	8.51189703267e-18
ENSG00000208656	AC104411.5	chr3	158374523	158376523	8.51189703267e-18
ENSG00000156304	SFRS15	chr21	32026259	32028259	8.63905521764e-18
ENSG00000136261	BZW2	chr7	16650284	16652284	8.69052163217e-18
ENSG00000106524	ANKMY2	chr7	16651937	16653937	8.69052163217e-18
ENSG00000154079	C6orf57	chr6	71331341	71333341	8.69052163217e-18
ENSG00000207863	hsa-mir-125b-2	chr21	16882428	16884428	8.69052163217e-18
ENSG00000157349	DDX19B	chr16	68888573	68890573	8.85437738081e-18
ENSG00000212051	hsa-mir-320c-2	chr18	20153648	20155648	8.94767057776e-18
ENSG00000179912	R3HDM2	chr12	56111055	56113055	8.95732623353e-18
ENSG00000163254	CRYGC	chr2	208702872	208704872	8.95732623353e-18
ENSG00000176824	AC009951.10	chr2	144938051	144940051	9.08102413684e-18
ENSG00000220134	AC098477.2	chr3	25442121	25444121	9.08102413684e-18
ENSG00000180479	ZNF571	chr19	42777531	42779531	9.10056665716e-18
ENSG00000171817	ZNF540	chr19	42775622	42777622	9.10056665716e-18
ENSG00000136273	AC069282.6	chr7	47985771	47987771	9.14292390263e-18
ENSG00000081870	HSPB11	chr1	54184563	54186563	9.14292390263e-18
ENSG00000166483	WEE1	chr11	9548916	9550916	9.14292390263e-18
ENSG00000122359	ANXA11	chr10	81955413	81957413	9.20132701456e-18
ENSG00000204228	HSD17B8	chr6	33278397	33280397	9.21702482829e-18
ENSG00000204227	RING1	chr6	33282255	33284255	9.21702482829e-18
ENSG00000199036	hsa-mir-219-1	chr6	33281590	33283590	9.21702482829e-18
ENSG00000180843	KIAA1618	chr17	75847262	75849262	9.31486694717e-18
ENSG00000198755	RPL10A	chr6	35542156	35544156	9.55645045155e-18
ENSG00000067334	DNTTIP2	chr1	94117323	94119323	9.93408933181e-18
ENSG00000069509	FUNDC1	chrX	44287160	44289160	1.09011415186e-17
ENSG00000181019	NQO1	chr16	68318034	68320034	1.12159971332e-17
ENSG00000197863	ZNF790	chr19	42021124	42023124	1.12159971332e-17
ENSG00000125703	ATG4C	chr1	63020394	63022394	1.1712961821e-17
ENSG00000133835	HSD17B4	chr5	118814122	118816122	1.1712961821e-17
ENSG00000158615	PPP1R15B	chr1	202647542	202649542	1.1712961821e-17
ENSG00000196267	ZNF836	chr19	57366708	57368708	1.23321718424e-17
ENSG00000117614	SYF2	chr1	25431600	25433600	1.23321718424e-17
ENSG00000107897	ACBD5	chr10	27571065	27573065	1.23321718424e-17
ENSG00000104691	UBXN8	chr8	30719232	30721232	1.24447204682e-17
ENSG00000108055	SMC3	chr10	112315439	112317439	1.24447204682e-17
ENSG00000158006	PAFAH2	chr1	26197235	26199235	1.25629240475e-17
ENSG00000067064	IDI1	chr10	1085061	1087061	1.27920019473e-17
ENSG00000035687	ADSS	chr1	242682036	242684036	1.28045724071e-17
ENSG00000203589	Z86090.10	chr22	39325120	39327120	1.31639585005e-17
ENSG00000198182	ZNF607	chr19	42902531	42904531	1.31639585005e-17
ENSG00000131378	RFTN1	chr3	16530226	16532226	1.32589915747e-17
ENSG00000134440	NARS	chr18	53440175	53442175	1.33653401312e-17
ENSG00000182057	Z83851.17	chr22	40993703	40995703	1.45719940886e-17
ENSG00000167005	NUDT21	chr16	55042762	55044762	1.45719940886e-17
ENSG00000197006	METTL9	chr16	21516357	21518357	1.45719940886e-17
ENSG00000130413	STK33	chr11	8572351	8574351	1.45719940886e-17
ENSG00000186854	AC010087.3	chr2	84961880	84963880	1.45719940886e-17
ENSG00000168014	C2CD3	chr11	73559712	73561712	1.45719940886e-17
ENSG00000148700	ADD3	chr10	111753716	111755716	1.45719940886e-17
ENSG00000125686	PPARBP	chr17	34861053	34863053	1.52674435061e-17
ENSG00000121749	TBC1D15	chr12	70517808	70519808	1.53844353719e-17
ENSG00000198189	DHRS8	chr4	88531347	88533347	1.53844353719e-17
ENSG00000196878	LAMB3	chr1	207892443	207894443	1.56755436614e-17
ENSG00000180209	AC127457.2	chr16	30291624	30293624	1.57706097953e-17
ENSG00000169221	TBC1D10B	chr16	30288587	30290587	1.57706097953e-17
ENSG00000164077	MON1A	chr3	49942261	49944261	1.58578197254e-17
ENSG00000214646	AC104758.12	chr15	76023996	76025996	1.58578197254e-17
ENSG00000187145	AL138795.21	chr1	148530909	148532909	1.58578197254e-17
ENSG00000137821	LRRC49	chr15	68970041	68972041	1.58578197254e-17
ENSG00000129028	THAP10	chr15	68971814	68973814	1.58578197254e-17
ENSG00000146842	TMEM209	chr7	129632574	129634574	1.60480090112e-17
ENSG00000165120	C7orf45	chr7	129632954	129634954	1.60480090112e-17
ENSG00000104983	CCDC61	chr19	51188179	51190179	1.62126521959e-17
ENSG00000214188	ST7OT4	chr7	116379189	116381189	1.62204516391e-17
ENSG00000119616	FCF1	chr14	74247603	74249603	1.62204516391e-17
ENSG00000214670	AC007956.5	chr14	74249554	74251554	1.62204516391e-17
ENSG00000119682	KIAA0317	chr14	74249560	74251560	1.62204516391e-17
ENSG00000128989	AC025917.8	chr15	50648505	50650505	1.62204516391e-17
ENSG00000004866	ST7	chr7	116378528	116380528	1.62204516391e-17
ENSG00000168259	DNAJC7	chr17	37422960	37424960	1.75518661131e-17
ENSG00000073584	SMARCE1	chr17	36057629	36059629	1.75913367827e-17
ENSG00000184708	EIF4ENIF1	chr22	30222094	30224094	1.85476880601e-17
ENSG00000198089	SFI1	chr22	30220261	30222261	1.85476880601e-17
ENSG00000111832	RWDD1	chr6	116997276	116999276	1.87824192328e-17
ENSG00000119899	SLC17A5	chr6	74420418	74422418	1.91984567881e-17
ENSG00000111676	ATN1	chr12	6901887	6903887	1.943842956e-17
ENSG00000198440	ZNF583	chr19	61605530	61607530	1.94472650403e-17
ENSG00000141198	TOM1L1	chr17	50331203	50333203	1.98939850136e-17
ENSG00000200259	SNORD35	chr19	54684244	54686244	2.01093715772e-17
ENSG00000142534	RPS11	chr19	54689446	54691446	2.01093715772e-17
ENSG00000200530	SNORD35	chr19	54690789	54692789	2.01093715772e-17
ENSG00000172965	AC068491.4	chr2	111969088	111971088	2.11178733246e-17
ENSG00000133059	RIPK5	chr1	203447322	203449322	2.11178733246e-17
ENSG00000187391	MAGI2	chr7	78920572	78922572	2.11178733246e-17
ENSG00000113583	C5orf15	chr5	133332377	133334377	2.11178733246e-17
ENSG00000164180	TMEM161B	chr5	87600421	87602421	2.11178733246e-17
ENSG00000203475	AC002094.1	chr17	23708831	23710831	2.14391066207e-17
ENSG00000004142	POLDIP2	chr17	23708600	23710600	2.14391066207e-17
ENSG00000183814	LIN9	chr1	224564193	224566193	2.20456008266e-17
ENSG00000161813	LARP4	chr12	49078917	49080917	2.20872016259e-17
ENSG00000151849	CENPJ	chr13	24395085	24397085	2.20872016259e-17
ENSG00000141441	FAM59A	chr18	28304445	28306445	2.20872016259e-17
ENSG00000091039	OSBPL8	chr12	75477720	75479720	2.20872016259e-17
ENSG00000074935	TUBE1	chr6	112515375	112517375	2.20872016259e-17
ENSG00000203778	C6orf225	chr6	112513367	112515367	2.20872016259e-17
ENSG00000125611	CHCHD5	chr2	113056507	113058507	2.25129132423e-17
ENSG00000106086	PLEKHA8	chr7	30032566	30034566	2.26632697675e-17
ENSG00000106080	FKBP14	chr7	30032822	30034822	2.26632697675e-17
ENSG00000107833	NPM3	chr10	103533148	103535148	2.26632697675e-17
ENSG00000208028	hsa-mir-616	chr12	56199309	56201309	2.2675358999e-17
ENSG00000175197	DDIT3	chr12	56200567	56202567	2.2675358999e-17
ENSG00000166987	MBD6	chr12	56200926	56202926	2.2675358999e-17
ENSG00000197568	HHLA3	chr1	70591081	70593081	2.43346325463e-17
ENSG00000118454	ANKRD13C	chr1	70592993	70594993	2.43346325463e-17
ENSG00000089154	GCN1L1	chr12	119116896	119118896	2.69069701654e-17
ENSG00000159377	PSMB4	chr1	149636673	149638673	2.69069701654e-17
ENSG00000200972	U5	chr1	208614234	208616234	2.73004656442e-17
ENSG00000000460	C1orf112	chr1	168028851	168030851	2.73004656442e-17
ENSG00000171806	C1orf156	chr1	168030731	168032731	2.73004656442e-17
ENSG00000164366	CCDC127	chr5	271297	273297	2.79609536064e-17
ENSG00000108107	RPL28	chr19	60587112	60589112	2.79948365286e-17
ENSG00000130803	ZNF317	chr19	9110073	9112073	2.87680299642e-17
ENSG00000164451	FAM26D	chr6	116954888	116956888	2.87680299642e-17
ENSG00000118873	RAB3GAP2	chr1	218512419	218514419	2.87680299642e-17
ENSG00000111011	RSRC2	chr12	121577499	121579499	3.02087695176e-17
ENSG00000066027	PPP2R5A	chr1	210523502	210525502	3.02087695176e-17
ENSG00000203965	EFCAB7	chr1	63759601	63761601	3.02087695176e-17
ENSG00000092148	HECTD1	chr14	30746440	30748440	3.02087695176e-17
ENSG00000184445	KNTC1	chr12	121575762	121577762	3.02087695176e-17
ENSG00000142856	ITGB3BP	chr1	63761453	63763453	3.02087695176e-17
ENSG00000166289	PLEKHF1	chr19	34845803	34847803	3.14543574987e-17
ENSG00000207601	hsa-mir-611	chr11	61316609	61318609	3.16775825584e-17
ENSG00000168496	FEN1	chr11	61314726	61316726	3.16775825584e-17
ENSG00000134825	C11orf10	chr11	61316658	61318658	3.16775825584e-17
ENSG00000133028	SCO1	chr17	10541572	10543572	3.21072103969e-17
ENSG00000100219	XBP1	chr22	27526560	27528560	3.44303874365e-17
ENSG00000134684	YARS	chr1	33056220	33058220	3.51768038553e-17
ENSG00000119401	TRIM32	chr9	118487430	118489430	3.51768038553e-17
ENSG00000101452	DHX35	chr20	37022409	37024409	3.74074068299e-17
ENSG00000134146	ATPBD4	chr15	33625656	33627656	3.74074068299e-17
ENSG00000126467	AC011495.8	chr19	54958355	54960355	3.76462802251e-17
ENSG00000206599	U6	chr19	54959699	54961699	3.76462802251e-17
ENSG00000196961	AP2A1	chr19	54959992	54961992	3.76462802251e-17
ENSG00000127124	HIVEP3	chr1	42156965	42158965	3.80775725229e-17
ENSG00000047621	AC008012.8	chr12	4517935	4519935	3.80775725229e-17
ENSG00000160688	FLAD1	chr1	153220441	153222441	3.81544811514e-17
ENSG00000196531	NACA	chr12	55405350	55407350	3.8841680084e-17
ENSG00000163156	SCNM1	chr1	149403141	149405141	3.8841680084e-17
ENSG00000163155	LYSMD1	chr1	149404960	149406960	3.8841680084e-17
ENSG00000160783	PMF1	chr1	154447397	154449397	3.8841680084e-17
ENSG00000187626	ZKSCAN4	chr6	28328023	28330023	3.95520634902e-17
ENSG00000087111	PIGS	chr17	23922664	23924664	3.98655351063e-17
ENSG00000160752	FDPS	chr1	153543331	153545331	4.05909740068e-17
ENSG00000201598	U6	chr18	54621480	54623480	4.12238517397e-17
ENSG00000112308	C6orf62	chr6	24828108	24830108	4.12990386116e-17
ENSG00000176986	SEC24C	chr10	75172138	75174138	4.13230608941e-17
ENSG00000166136	NDUFB8	chr10	102279747	102281747	4.47778605899e-17
ENSG00000075826	SEC31B	chr10	102279618	102281618	4.47778605899e-17
ENSG00000198162	MAN1A2	chr1	117709594	117711594	4.47778605899e-17
ENSG00000182796	AC023055.40	chr12	54508905	54510905	4.56831340318e-17
ENSG00000135392	DNAJC14	chr12	54509687	54511687	4.56831340318e-17
ENSG00000099341	PSMD8	chr19	43555016	43557016	4.60721674364e-17
ENSG00000206766	U6	chr18	20050265	20052265	4.70295715507e-17
ENSG00000218374	AC007390.4	chr2	37275384	37277384	4.77177984124e-17
ENSG00000138068	SULT6B1	chr2	37277245	37279245	4.77177984124e-17
ENSG00000218739	AC007390.5	chr2	37275135	37277135	4.77177984124e-17
ENSG00000140650	PMM2	chr16	8797193	8799193	4.94948527848e-17
ENSG00000116337	AMPD2	chr1	109961982	109963982	4.94948527848e-17
ENSG00000113161	HMGCR	chr5	74666855	74668855	4.94948527848e-17
ENSG00000138468	SENP7	chr3	102714757	102716757	4.94948527848e-17
ENSG00000105948	TTC26	chr7	138467064	138469064	5.10562011639e-17
ENSG00000143420	ENSA	chr1	148868722	148870722	5.10562011639e-17
ENSG00000205542	TMSB4X	chrX	12901150	12903150	5.10562011639e-17
ENSG00000205243	AC005524.1	chr19	33907087	33909087	5.16520486983e-17
ENSG00000196419	XRCC6	chr22	40345241	40347241	5.19213445461e-17
ENSG00000171174	RBKS	chr2	27966727	27968727	5.19213445461e-17
ENSG00000188365	AC093620.3	chr7	5427403	5429403	5.19213445461e-17
ENSG00000158019	BRE	chr2	27964986	27966986	5.19213445461e-17
ENSG00000172339	ALG14	chr1	95311095	95313095	5.19213445461e-17
ENSG00000196781	TLE1	chr9	83493416	83495416	5.21716666434e-17
ENSG00000134186	PRPF38B	chr1	109034469	109036469	5.28596486313e-17
ENSG00000173193	PARP14	chr3	123880362	123882362	5.28596486313e-17
ENSG00000166199	ALKBH3	chr11	43856971	43858971	5.28596486313e-17
ENSG00000213456	AC105265.4	chr3	72216780	72218780	5.28596486313e-17
ENSG00000001167	NFYA	chr6	41146688	41148688	5.28596486313e-17
ENSG00000120802	TMPO	chr12	97431536	97433536	5.54717758993e-17
ENSG00000196735	HLA-DQA1	chr6	32711112	32713112	5.56536869721e-17
ENSG00000165006	UBAP1	chr9	34167011	34169011	5.612045559e-17
ENSG00000141034	C17orf39	chr17	17881336	17883336	5.612045559e-17
ENSG00000141994	DUS3L	chr19	5742194	5744194	5.612045559e-17
ENSG00000138081	FBXO11	chr2	47986436	47988436	5.66055100728e-17
ENSG00000121964	GTDC1	chr2	144806499	144808499	5.66055100728e-17
ENSG00000127920	GNG11	chr7	93386952	93388952	5.66055100728e-17
ENSG00000162702	ZNF281	chr1	198645789	198647789	5.66055100728e-17
ENSG00000108960	MMD	chr17	50854340	50856340	6.20026782037e-17
ENSG00000167658	EEF2	chr19	3936461	3938461	6.32341801624e-17
ENSG00000117593	DARS2	chr1	172058581	172060581	6.58128580203e-17
ENSG00000120334	CENPL	chr1	172060083	172062083	6.58128580203e-17
ENSG00000162407	PPAP2B	chr1	56817845	56819845	6.61063076577e-17
ENSG00000107175	CREB3	chr9	35720317	35722317	6.61063076577e-17
ENSG00000160563	MED27	chr9	133945074	133947074	6.74780884839e-17
ENSG00000217532	GS1-756B1.1	chr10	8241229	8243229	6.74780884839e-17
ENSG00000095951	HIVEP1	chr6	12118557	12120557	6.95686592238e-17
ENSG00000177340	AC024940.39	chr12	31366690	31368690	6.95686592238e-17
ENSG00000170315	UBB	chr17	16223092	16225092	7.03618826205e-17
ENSG00000159217	IGF2BP1	chr17	44427773	44429773	7.04227143859e-17
ENSG00000218600	RP4-796I17.5	chr22	42682240	42684240	7.42234566382e-17
ENSG00000207928	hsa-mir-632	chr17	27699241	27701241	7.64319681918e-17
ENSG00000010244	ZNF207	chr17	27699263	27701263	7.64319681918e-17
ENSG00000204220	PFDN6	chr6	33363057	33365057	7.934183282e-17
ENSG00000145839	IL9	chr5	135259415	135261415	7.934183282e-17
ENSG00000204221	WDR46	chr6	33365265	33367265	7.934183282e-17
ENSG00000196465	MYL6B	chr12	54830602	54832602	7.95692204157e-17
ENSG00000156642	NPTN	chr15	71712806	71714806	7.99467737943e-17
ENSG00000066135	JMJD2A	chr1	43886384	43888384	8.5130359981e-17
ENSG00000155876	RRAGA	chr9	19037372	19039372	8.77669940647e-17
ENSG00000127914	AKAP9	chr7	91406128	91408128	8.91526082079e-17
ENSG00000159110	IFNAR2	chr21	33522101	33524101	8.92125568566e-17
ENSG00000124574	ABCC10	chr6	43501270	43503270	9.22473889261e-17
ENSG00000134508	CABLES1	chr18	18967725	18969725	9.44040287427e-17
ENSG00000103319	EEF2K	chr16	22123093	22125093	1.0288714364e-16
ENSG00000013441	CLK1	chr2	201437667	201439667	1.07601297519e-16
ENSG00000197748	C10orf79	chr10	105982110	105984110	1.08045953266e-16
ENSG00000177425	PAWR	chr12	78608921	78610921	1.08045953266e-16
ENSG00000164199	GPR98	chr5	89888373	89890373	1.12727940464e-16
ENSG00000185532	PRKG1	chr10	52419124	52421124	1.12727940464e-16
ENSG00000163875	C1orf149	chr1	37752962	37754962	1.12727940464e-16
ENSG00000202198	7SK	chr6	52966377	52968377	1.1295364786e-16
ENSG00000200156	U5	chr15	63382068	63384068	1.1295364786e-16
ENSG00000170899	GSTA4	chr6	52968099	52970099	1.1295364786e-16
ENSG00000196865	NHLRC2	chr10	115602410	115604410	1.15042135138e-16
ENSG00000198924	DCLRE1A	chr10	115604132	115606132	1.15042135138e-16
ENSG00000105379	ETFB	chr19	56561484	56563484	1.21493625627e-16
ENSG00000129317	PUS7L	chr12	42438863	42440863	1.2574933528e-16
ENSG00000198001	IRAK4	chr12	42437047	42439047	1.2574933528e-16
ENSG00000181929	PRKAG1	chr12	47698863	47700863	1.26819518095e-16
ENSG00000047315	POLR2B	chr4	57536665	57538665	1.27508391347e-16
ENSG00000201223	U6	chr5	36188978	36190978	1.27508391347e-16
ENSG00000166321	NUDT13	chr10	74538216	74540216	1.27508391347e-16
ENSG00000212446	U6	chr17	39568883	39570883	1.27508391347e-16
ENSG00000164187	LMBRD2	chr5	36187772	36189772	1.27508391347e-16
ENSG00000084092	C4orf14	chr4	57539746	57541746	1.27508391347e-16
ENSG00000143702	CEP170	chr1	241485331	241487331	1.30849867944e-16
ENSG00000054282	SDCCAG8	chr1	241483943	241485943	1.30849867944e-16
ENSG00000101751	POLI	chr18	50047847	50049847	1.30849867944e-16
ENSG00000200816	SNORA38	chr6	31696835	31698835	1.35347262832e-16
ENSG00000171469	ZNF561	chr19	9592899	9594899	1.35347262832e-16
ENSG00000118292	C1orf54	chr1	148505224	148507224	1.42542621343e-16
ENSG00000117362	APH1A	chr1	148508156	148510156	1.42542621343e-16
ENSG00000114942	EEF1B2	chr2	206730563	206732563	1.48683441047e-16
ENSG00000023228	NDUFS1	chr2	206732432	206734432	1.48683441047e-16
ENSG00000207047	SNORD51	chr2	206732849	206734849	1.48683441047e-16
ENSG00000207406	SNORA41	chr2	206733197	206735197	1.48683441047e-16
ENSG00000138041	SMEK2	chr2	55698262	55700262	1.53019614816e-16
ENSG00000210473	AC010542.7	chr16	65139862	65141862	1.53667829826e-16
ENSG00000166548	TK2	chr16	65141816	65143816	1.53667829826e-16
ENSG00000217555	CKLF	chr16	65141967	65143967	1.53667829826e-16
ENSG00000055044	AC064836.1	chr2	202836760	202838760	1.53667829826e-16
ENSG00000135249	RINT1	chr7	104957768	104959768	1.55010575224e-16
ENSG00000158987	RAPGEF6	chr5	130998828	131000828	1.55010575224e-16
ENSG00000103423	DNAJA3	chr16	4413883	4415883	1.55899156017e-16
ENSG00000106682	WBSCR1	chr7	73224625	73226625	1.55899156017e-16
ENSG00000138036	DYNC2LI1	chr2	43852692	43854692	1.56636438536e-16
ENSG00000143374	TARS2	chr1	148724517	148726517	1.56636438536e-16
ENSG00000149948	HMGA2	chr12	64502507	64504507	1.56636438536e-16
ENSG00000099256	PRTFDC1	chr10	25281539	25283539	1.56636438536e-16
ENSG00000143013	LMO4	chr1	87564739	87566739	1.56636438536e-16
ENSG00000140374	ETFA	chr15	74390865	74392865	1.56854363697e-16
ENSG00000220396	RP11-359B3.1	chr10	127152491	127154491	1.60455957779e-16
ENSG00000216775	RP1-152L7.5	chr6	52636031	52638031	1.61049670026e-16
ENSG00000116141	MARK1	chr1	218766191	218768191	1.61096089904e-16
ENSG00000198964	SGMS1	chr10	52053743	52055743	1.61096089904e-16
ENSG00000073712	PLEKHC1	chr14	52487460	52489460	1.61096089904e-16
ENSG00000083093	PALB2	chr16	23560179	23562179	1.61096089904e-16
ENSG00000213093	AC008507.11	chr19	35139735	35141735	1.69628623403e-16
ENSG00000102921	N4BP1	chr16	47201621	47203621	1.71117335989e-16
ENSG00000105327	BBC3	chr19	52427699	52429699	1.81447561948e-16
ENSG00000095739	BAMBI	chr10	29004430	29006430	1.84150209469e-16
ENSG00000133704	IPO8	chr12	30740018	30742018	1.84403396034e-16
ENSG00000136448	NMT1	chr17	40492206	40494206	1.91444356224e-16
ENSG00000172992	DCAKD	chr17	40493912	40495912	1.91444356224e-16
ENSG00000165609	NUDT5	chr10	12278149	12280149	1.9363360865e-16
ENSG00000143252	SDHC	chr1	159548790	159550790	1.9363360865e-16
ENSG00000151465	CDC123	chr10	12275971	12277971	1.9363360865e-16
ENSG00000146223	RPL7L1	chr6	42953351	42955351	1.9496273334e-16
ENSG00000131845	ZNF304	chr19	62552487	62554487	1.97008917999e-16
ENSG00000164294	GPX8	chr5	54489744	54491744	1.9730749101e-16
ENSG00000107104	KANK1	chr9	458291	460291	1.9730749101e-16
ENSG00000158941	KIAA1967	chr8	22516202	22518202	2.09467857204e-16
ENSG00000171448	ZBTB26	chr9	124733600	124735600	2.09467857204e-16
ENSG00000139133	ALG10	chr12	34064483	34066483	2.09467857204e-16
ENSG00000117155	SSX2IP	chr1	84928816	84930816	2.09467857204e-16
ENSG00000144034	TPRKB	chr2	73818021	73820021	2.09549970968e-16
ENSG00000118418	HMGN3	chr6	80001125	80003125	2.12805631054e-16
ENSG00000133106	EPSTI1	chr13	42464377	42466377	2.12805631054e-16
ENSG00000172057	ORMDL3	chr17	35337380	35339380	2.15330813332e-16
ENSG00000161265	U2AF1L4	chr19	40928176	40930176	2.22119058074e-16
ENSG00000188223	LIN37	chr19	40929339	40931339	2.22119058074e-16
ENSG00000205155	PSENEN	chr19	40926334	40928334	2.22119058074e-16
ENSG00000126246	TMEM149	chr19	40925191	40927191	2.22119058074e-16
ENSG00000112699	GMDS	chr6	2190845	2192845	2.22182874304e-16
ENSG00000137310	TCF19	chr6	31232282	31234282	2.24488258525e-16
ENSG00000204536	CCHCR1	chr6	31233969	31235969	2.24488258525e-16
ENSG00000208050	AC018738.4	chr2	231816291	231818291	2.28078410519e-16
ENSG00000090932	DLL3	chr19	44679427	44681427	2.29055614399e-16
ENSG00000152234	ATP5A1	chr18	41938197	41940197	2.42202000774e-16
ENSG00000152240	CCDC5	chr18	41936323	41938323	2.42202000774e-16
ENSG00000189298	ZKSCAN3	chr6	28423738	28425738	2.45018082729e-16
ENSG00000091009	RBM27	chr5	145561385	145563385	2.45018082729e-16
ENSG00000196223	AC011466.6	chr19	53399021	53401021	2.4645546622e-16
ENSG00000183444	AC004967.3	chr7	97439561	97441561	2.4645546622e-16
ENSG00000187514	PTMA	chr2	232279507	232281507	2.51417297043e-16
ENSG00000156253	C21orf6	chr21	29313563	29315563	2.51417297043e-16
ENSG00000134809	TIMM10	chr11	57054808	57056808	2.51595409234e-16
ENSG00000196284	SUPT3H	chr6	45453669	45455669	2.51595409234e-16
ENSG00000175892	AC009336.13	chr2	176702739	176704739	2.51595409234e-16
ENSG00000210517	AC111194.4	chr4	55592995	55594995	2.51595409234e-16
ENSG00000033100	AC021097.5	chr7	150558518	150560518	2.51595409234e-16
ENSG00000202408	U1	chr1	146273510	146275510	2.60267148889e-16
ENSG00000117472	TSPAN1	chr1	46411346	46413346	2.63339461658e-16
ENSG00000140386	SCAPER	chr15	74984799	74986799	2.67912886397e-16
ENSG00000112742	TTK	chr6	80769076	80771076	2.79983898605e-16
ENSG00000171848	RRM2	chr2	10177906	10179906	2.83425946249e-16
ENSG00000114904	NEK4	chr3	52779991	52781991	2.83425946249e-16
ENSG00000165806	CASP7	chr10	115426925	115428925	2.83425946249e-16
ENSG00000118482	PHF3	chr6	64401700	64403700	2.83425946249e-16
ENSG00000005486	RHBDD2	chr7	75344253	75346253	2.88412146501e-16
ENSG00000111647	UHRF1BP1L	chr12	99060773	99062773	2.89214992076e-16
ENSG00000178558	EID1	chr15	46955582	46957582	2.89214992076e-16
ENSG00000199085	hsa-mir-148a	chr7	25956131	25958131	2.89214992076e-16
ENSG00000204427	BAT5	chr6	31779172	31781172	2.91290357752e-16
ENSG00000135211	TMEM60	chr7	77265683	77267683	3.02700543123e-16
ENSG00000151233	GLT8D3	chr12	40824940	40826940	3.02700543123e-16
ENSG00000091164	TXNL1	chr18	52456874	52458874	3.02700543123e-16
ENSG00000092208	SIP1	chr14	38651239	38653239	3.02700543123e-16
ENSG00000136536	MARCH7	chr2	160275256	160277256	3.02700543123e-16
ENSG00000107443	CCNJ	chr10	97791141	97793141	3.02700543123e-16
ENSG00000123136	DDX39	chr19	14391171	14393171	3.0337694221e-16
ENSG00000173567	GPR113	chr2	26423189	26425189	3.21991810728e-16
ENSG00000197889	MEIG1	chr10	15039444	15041444	3.2970363121e-16
ENSG00000162923	WDR26	chr1	222688624	222690624	3.2970363121e-16
ENSG00000107949	BCCIP	chr10	127500105	127502105	3.2970363121e-16
ENSG00000188690	UROS	chr10	127501786	127503786	3.2970363121e-16
ENSG00000125846	ZNF133	chr20	18215121	18217121	3.2970363121e-16
ENSG00000112514	CUTA	chr6	33494043	33496043	3.41471516205e-16
ENSG00000197283	SYNGAP1	chr6	33493919	33495919	3.41471516205e-16
ENSG00000132535	DLG4	chr17	7063781	7065781	3.51216100358e-16
ENSG00000072778	ACADVL	chr17	7061855	7063855	3.51216100358e-16
ENSG00000171953	ATPAF2	chr17	17883205	17885205	3.65356279861e-16
ENSG00000209998	AC072054.10	chr7	4693637	4695637	3.67701442091e-16
ENSG00000165813	C10orf118	chr10	115924354	115926354	3.70737681185e-16
ENSG00000111142	METAP2	chr12	94389953	94391953	3.95634081187e-16
ENSG00000177200	CHD9	chr16	51644446	51646446	3.95855936283e-16
ENSG00000155744	FAM126B	chr2	201644637	201646637	4.02990760571e-16
ENSG00000119013	NDUFB3	chr2	201642759	201644759	4.02990760571e-16
ENSG00000189196	AC092040.2	chr3	64048079	64050079	4.02990760571e-16
ENSG00000009307	CSDE1	chr1	115102147	115104147	4.02990760571e-16
ENSG00000172738	TMEM217	chr6	37333909	37335909	4.02990760571e-16
ENSG00000116604	MEF2D	chr1	154737153	154739153	4.18216536188e-16
ENSG00000211045	AC018607.12	chr8	56917895	56919895	4.52542841791e-16
ENSG00000115364	MRPL19	chr2	75725417	75727417	4.52542841791e-16
ENSG00000132382	MYBBP1A	chr17	4405430	4407430	4.56040616478e-16
ENSG00000143384	MCL1	chr1	148818760	148820760	4.92504508888e-16
ENSG00000163832	TMEM103	chr3	47530203	47532203	4.92504508888e-16
ENSG00000167862	ICT1	chr17	70518371	70520371	4.94665375044e-16
ENSG00000138398	PPIG	chr2	170147096	170149096	5.02873480052e-16
ENSG00000132646	PCNA	chr20	5055268	5057268	5.02873480052e-16
ENSG00000162757	C1orf74	chr1	208024527	208026527	5.02873480052e-16
ENSG00000164251	F2RL1	chr5	76148610	76150610	5.35591817572e-16
ENSG00000143390	RFX5	chr1	149586426	149588426	5.54679291298e-16
ENSG00000108349	CASC3	chr17	35548033	35550033	5.59028492314e-16
ENSG00000099917	MED15	chr22	19189886	19191886	5.64905782283e-16
ENSG00000183741	CBX6	chr22	37598204	37600204	5.69094399369e-16
ENSG00000138621	PPCDC	chr15	73100980	73102980	6.20400345091e-16
ENSG00000175611	AL354861.11	chr9	97677583	97679583	6.21111797803e-16
ENSG00000214847	C9orf130	chr9	97678079	97680079	6.21111797803e-16
ENSG00000182150	C9orf102	chr9	97675721	97677721	6.21111797803e-16
ENSG00000182481	KPNA2	chr17	63460310	63462310	6.21111797803e-16
ENSG00000207756	hsa-mir-580	chr5	36183847	36185847	6.49876789502e-16
ENSG00000145604	SKP2	chr5	36185946	36187946	6.49876789502e-16
ENSG00000141378	PTRH2	chr17	55139638	55141638	6.83177688464e-16
ENSG00000214225	AC091271.8	chr17	55139572	55141572	6.83177688464e-16
ENSG00000062716	TMEM49	chr17	55137811	55139811	6.83177688464e-16
ENSG00000102309	PIN4	chrX	71316251	71318251	6.83177688464e-16
ENSG00000120254	MTHFD1L	chr6	151226384	151228384	7.0733256214e-16
ENSG00000130749	ZC3H4	chr19	52308849	52310849	7.2154775794e-16
ENSG00000202042	SNORD49	chr17	16281544	16283544	7.41322058168e-16
ENSG00000175061	C17orf45	chr17	16281081	16283081	7.41322058168e-16
ENSG00000206956	SNORD49	chr17	16282075	16284075	7.41322058168e-16
ENSG00000212381	SNORD65	chr17	16283265	16285265	7.41322058168e-16
ENSG00000124786	SLC35B3	chr6	8380624	8382624	7.59145865753e-16
ENSG00000167920	TMEM99	chr17	36226900	36228900	7.59145865753e-16
ENSG00000124171	PARD6B	chr20	48779488	48781488	7.59145865753e-16
ENSG00000127423	C1orf135	chr1	26058435	26060435	7.59145865753e-16
ENSG00000080603	SRCAP	chr16	30615963	30617963	7.97263560566e-16
ENSG00000136628	EPRS	chr1	218286623	218288623	7.98246670811e-16
ENSG00000033800	PIAS1	chr15	66131622	66133622	7.98246670811e-16
ENSG00000054598	FOXC1	chr6	1553680	1555680	8.1966606024e-16
ENSG00000198720	ANKRD13B	chr17	24942612	24944612	8.25240520213e-16
ENSG00000108262	GIT1	chr17	24940736	24942736	8.25240520213e-16
ENSG00000213435	AL049843.18	chr6	42800830	42802830	8.40427646633e-16
ENSG00000110497	AMBRA1	chr11	46572145	46574145	8.40427646633e-16
ENSG00000198586	TLK1	chr2	171725289	171727289	8.40427646633e-16
ENSG00000182197	EXT1	chr8	119193119	119195119	8.40427646633e-16
ENSG00000058091	PFTK1	chr7	90061878	90063878	8.48489260436e-16
ENSG00000131069	ACSS2	chr20	32924406	32926406	8.48489260436e-16
ENSG00000131067	GGTL3	chr20	32924322	32926322	8.48489260436e-16
ENSG00000088035	ALG6	chr1	63603886	63605886	8.50904850858e-16
[truncated: 3,496 more rows]

## Sheet: HP1a_promoters.txt
Ensembl.GeneID	Gene.Symbol	Chrom	Promoter.x1	Promoter.x2	Adj.Pvalue
ENSG00000210298	AC078778.34	chr12	52935960	52937960	0
ENSG00000169861	IGHV1OR15-9	chr21	9882493	9884493	3.37638e-131
ENSG00000215585	AP001005.6	chr18	97065	99065	3.20285e-125
ENSG00000216395	RP11-3D23.1	chrX	61913445	61915445	3.76538e-84
ENSG00000206163	AC134882.2	chrY	11919348	11921348	1.06865e-69
ENSG00000206161	AC134882.2	chrY	11920594	11922594	1.06865e-69
ENSG00000159915	ZNF233	chr19	49444158	49446158	5.00339e-58
ENSG00000158185	ANKRD36	chr9	66576958	66578958	6.26899e-53
ENSG00000203825	AL732363.8	chr1	147301099	147303099	5.57513e-52
ENSG00000217642	AC134882.2	chrY	11946007	11948007	1.43459e-44
ENSG00000203386	AC012309.8	chr19	42314848	42316848	8.39154e-30
ENSG00000219850	RP11-764K9.4	chr9	67945195	67947195	2.32919e-28
ENSG00000203780	FANK1	chr10	127573098	127575098	9.11842e-23
ENSG00000018607	ZNF221	chr19	49145237	49147237	2.31935e-21
ENSG00000203387	AC012309.8	chr19	42305604	42307604	2.78588e-20
ENSG00000207277	5S_rRNA	chr9	67896744	67898744	8.32697e-19
ENSG00000176222	ZNF404	chr19	49076134	49078134	6.2759e-18
ENSG00000186026	ZNF284	chr19	49261313	49263313	6.98893e-18
ENSG00000211233	AC098691.2	chr1	91625736	91627736	8.00841e-18
ENSG00000202474	5S_rRNA	chr9	66198082	66200082	2.36187e-16
ENSG00000203438	AL512625.10	chr9	66211195	66213195	2.36187e-16
ENSG00000167380	ZNF226	chr19	49352190	49354190	4.64094e-16
ENSG00000196381	ZNF781	chr19	42874992	42876992	6.07321e-15
ENSG00000212840	AC093227.3	chr19	42876305	42878305	6.07321e-15
ENSG00000200434	5_8S_rRNA	chr16	33870927	33872927	1.29935e-14
ENSG00000200002	SSU_rRNA_5	chr16	33868018	33870018	1.29935e-14
ENSG00000159904	ZNF225	chr19	49302722	49304722	3.44749e-14
ENSG00000220888	EIF3S5P	chr21	10203686	10205686	3.81428e-14
ENSG00000196263	ZNF471	chr19	61709024	61711024	1.93977e-13
ENSG00000220586	RP1-278E11.5	chr6	40066532	40068532	2.8908e-13
ENSG00000168661	ZNF30	chr19	40123405	40125405	7.08346e-13
ENSG00000217463	CR848007.2	chr9	44009877	44011877	8.70637e-13
ENSG00000179344	HLA-DQB1	chr6	32754296	32756296	1.40516e-12
ENSG00000176761	AC069278.1	chr19	49666203	49668203	4.46252e-12
ENSG00000201377	Y_RNA	chrX	69530854	69532854	6.53544e-12
ENSG00000089335	ZNF302	chr19	39863513	39865513	9.01701e-12
ENSG00000219132	RP11-764K9.3	chr9	67902055	67904055	2.93328e-11
ENSG00000217091	RP11-764K9.2	chr9	67904016	67906016	2.93328e-11
ENSG00000126251	GPR42P	chr19	40552032	40554032	6.09361e-11
ENSG00000216346	RP11-370K11.2	chr1	241854981	241856981	8.59568e-11
ENSG00000209925	AD000090.1	chr19	40756346	40758346	8.76803e-11
ENSG00000202174	5_8S_rRNA	chr2	132727348	132729348	9.85237e-11
ENSG00000216684	XX-2136C48.7	chr10	135353625	135355625	1.83067e-10
ENSG00000188699	AC092070.2	chr19	58419949	58421949	5.69651e-10
ENSG00000180458	AC022148.6	chr19	42731913	42733913	6.32819e-10
ENSG00000221605	AL353626.5	chr9	66601363	66603363	6.56398e-10
ENSG00000221127	AL353626.5	chr9	66598432	66600432	6.56398e-10
ENSG00000213684	AL442646.14	chrX	75472696	75474696	1.2021e-09
ENSG00000211316	AC091047.10	chr8	70765202	70767202	1.43908e-09
ENSG00000198738	C6orf161	chr6	86502505	86504505	1.67993e-09
ENSG00000211372	AL138891.15	chrX	73525252	73527252	1.83818e-09
ENSG00000207957	hsa-mir-105-1	chrX	151311427	151313427	2.51773e-09
ENSG00000207818	hsa-mir-105-2	chrX	151313620	151315620	2.51773e-09
ENSG00000211583	hsa-mir-767	chrX	151312657	151314657	2.51773e-09
ENSG00000083814	ZNF671	chr19	62930795	62932795	2.75864e-09
ENSG00000105198	LGALS13	chr19	44782556	44784556	7.07061e-09
ENSG00000220074	CTD-2183H9.3	chrX	153801651	153803651	1.00749e-08
ENSG00000159885	ZNF222	chr19	49205513	49207513	1.27853e-08
ENSG00000054277	OPN3	chr1	239870324	239872324	2.23598e-08
ENSG00000189272	AC016582.9	chr19	42983486	42985486	2.72541e-08
ENSG00000219692	CTD-2328D6.1	chrX	108184448	108186448	6.69349e-08
ENSG00000208849	AC008670.6	chr5	134290247	134292247	7.39586e-08
ENSG00000208844	AC008670.6	chr5	134291980	134293980	7.39586e-08
ENSG00000208861	AC008670.6	chr5	134285643	134287643	7.39586e-08
ENSG00000208856	AC008670.6	chr5	134290119	134292119	7.39586e-08
ENSG00000208852	AC008670.6	chr5	134290178	134292178	7.39586e-08
ENSG00000217042	AC025226.2	chrY	57408779	57410779	9.96191e-08
ENSG00000196967	ZNF585A	chr19	42355468	42357468	1.01747e-07
ENSG00000220543	RP11-306K13.1	chr1	239535805	239537805	1.03285e-07
ENSG00000209958	AC022148.6	chr19	42754654	42756654	1.23044e-07
ENSG00000209241	AC022148.6	chr19	42754610	42756610	1.23044e-07
ENSG00000209980	AC022148.6	chr19	42756994	42758994	1.23044e-07
ENSG00000201443	U6	chrX	107954650	107956650	1.42598e-07
ENSG00000215197	AL109854.10	chrX	54713144	54715144	1.8688e-07
ENSG00000121417	ZNF211	chr19	62822647	62824647	2.07398e-07
ENSG00000213762	ZNF134	chr19	62820649	62822649	2.07398e-07
ENSG00000204920	ZNF155	chr19	49178195	49180195	2.45947e-07
ENSG00000189042	ZNF567	chr19	41870142	41872142	3.27983e-07
ENSG00000217081	MLLT10L	chr20	28251721	28253721	3.77681e-07
ENSG00000221319	AL441988.11	chr20	28248823	28250823	3.77681e-07
ENSG00000185888	MPN2	chr1	226067969	226069969	4.11947e-07
ENSG00000176024	ZNF613	chr19	57120541	57122541	4.57513e-07
ENSG00000217206	AC004074.3	chrX	72357685	72359685	5.17433e-07
ENSG00000204519	ZNF551	chr19	62883189	62885189	6.91366e-07
ENSG00000207986	AC136932.4	chr16	33867153	33869153	7.81495e-07
ENSG00000198440	ZNF583	chr19	61605530	61607530	8.48125e-07
ENSG00000197408	CYP2B6	chr19	46187044	46189044	1.01361e-06
ENSG00000187568	AC004017.1	chr19	62891216	62893216	1.15031e-06
ENSG00000216503	U82670.9	chrX	151971428	151973428	1.67806e-06
ENSG00000213880	AL645939.6	chr6	29879759	29881759	1.6999e-06
ENSG00000218893	RP3-451B15.3	chr6	12425671	12427671	1.81116e-06
ENSG00000197808	ZNF461	chr19	41849579	41851579	2.49444e-06
ENSG00000102043	MTMR8	chrX	63532036	63534036	2.9133e-06
ENSG00000199572	5S_rRNA	chr4	191171287	191173287	2.95311e-06
ENSG00000201145	5S_rRNA	chr4	191173845	191175845	2.95311e-06
ENSG00000189164	ZNF527	chr19	42551899	42553899	3.80553e-06
ENSG00000202285	U6	chr6	107293613	107295613	4.37224e-06
ENSG00000198453	ZNF568	chr19	42097074	42099074	4.50049e-06
ENSG00000218119	RP11-308B5.3	chrX	133566853	133568853	7.06529e-06
ENSG00000216651	RP1-225D2.1	chrX	85444026	85446026	7.67307e-06
ENSG00000177800	TMEM78	chr1	227450006	227452006	7.81615e-06
ENSG00000221738	AC134878.3	chrY	11800440	11802440	1.00057e-05
ENSG00000221791	AC134878.3	chrY	11800633	11802633	1.00057e-05
ENSG00000211221	AL158141.14	chrX	69256555	69258555	1.01822e-05
ENSG00000219613	RP11-351K23.3	chrX	69258049	69260049	1.01822e-05
ENSG00000213092	AC008507.11	chr19	35218170	35220170	2.06263e-05
ENSG00000208961	AL592307.36	chr1	143986607	143988607	2.362e-05
ENSG00000221709	AL353763.14	chr9	68287304	68289304	2.53126e-05
ENSG00000216809	RP11-57K17.1	chr6	118882848	118884848	2.69828e-05
ENSG00000211590	hsa-mir-802	chr21	36012883	36014883	3.12086e-05
ENSG00000197573	CYP2B7P1	chr19	46120010	46122010	3.79777e-05
ENSG00000187187	ZNF546	chr19	45192869	45194869	3.90564e-05
ENSG00000197863	ZNF790	chr19	42021124	42023124	4.1862e-05
ENSG00000217717	AL583842.4	chr1	141602272	141604272	4.89979e-05
ENSG00000196761	AC020928.7	chr19	41955556	41957556	5.65109e-05
ENSG00000153896	ZNF599	chr19	39962225	39964225	6.47321e-05
ENSG00000201686	5S_rRNA	chrX	68807048	68809048	7.15947e-05
ENSG00000210845	AC116340.3	chr5	71180496	71182496	8.42734e-05
ENSG00000166748	AGBL1	chr15	84484246	84486246	9.27196e-05
ENSG00000221512	AL583842.40	chr1	141594153	141596153	0.000114766
ENSG00000221652	AL583842.40	chr1	141593048	141595048	0.000114766
ENSG00000221196	AL583842.40	chr1	141595537	141597537	0.000114766
ENSG00000208959	AC079949.45	chr12	126216940	126218940	0.000125654
ENSG00000221725	U6atac	chr16	69442102	69444102	0.000138072
ENSG00000209021	AC027281.10	chr16	69442102	69444102	0.000138072
ENSG00000180884	ZNF792	chr19	40146793	40148793	0.000170838
ENSG00000207577	hsa-mir-587	chr6	107336693	107338693	0.000173167
ENSG00000187172	BAGE2	chr21	10120608	10122608	0.000179277
ENSG00000198359	BX119917.9	chrX	71294408	71296408	0.000193257
ENSG00000218165	CEACAMP11	chr19	48480310	48482310	0.000198087
ENSG00000176232	ZNF283	chr19	49009742	49011742	0.000299169
ENSG00000208732	AL391241.21	chrX	123157274	123159274	0.000314047
ENSG00000210598	AP003035.2	chr11	84870660	84872660	0.000450084
ENSG00000217835	AL034397.1	chrX	65093763	65095763	0.000470312
ENSG00000131115	ZNF227	chr19	49406524	49408524	0.000581569
ENSG00000218597	AC010970.1	chrY	10639907	10641907	0.000636948
ENSG00000220068	RP11-374M1.6	chr9	44932285	44934285	0.000686718
ENSG00000217923	RP11-374M1.9	chr9	44931056	44933056	0.000686718
ENSG00000183814	LIN9	chr1	224564193	224566193	0.000703745
ENSG00000197800	ZNF585B	chr19	42393293	42395293	0.000732127
ENSG00000188283	ZNF383	chr19	42399022	42401022	0.000732127
ENSG00000197701	ZNF595	chr4	41227	43227	0.000761586
ENSG00000215383	ZNF718	chr4	41358	43358	0.000761586
ENSG00000218266	ERVWE2	chrX	96986917	96988917	0.000844524
ENSG00000209335	AP000350.1	chr22	22583709	22585709	0.00105321
ENSG00000213093	AC008507.11	chr19	35139735	35141735	0.0012414
ENSG00000220221	RP5-1097F14.1	chr1	229320694	229322694	0.0014089
ENSG00000185418	TARSL2	chr15	100082168	100084168	0.00143554
ENSG00000209580	AC112777.7	chr12	20593625	20595625	0.00152233
ENSG00000102390	CXorf26	chrX	75307173	75309173	0.00155453
ENSG00000163386	NBPF9	chr1	143999129	144001129	0.00249816
ENSG00000104497	SNX16	chr8	82916990	82918990	0.00284756
ENSG00000219675	RP11-30M20.2	chrX	65212914	65214914	0.00336177
ENSG00000213527	AC026826.7	chr15	77831446	77833446	0.00378791
ENSG00000213338	AF277315.6	chrX	153504945	153506945	0.0042728
ENSG00000184033	CTAG1B	chrX	153500727	153502727	0.0042728
ENSG00000218645	RP11-160N1.7	chr9	44817870	44819870	0.00462564
ENSG00000217024	RP11-160N1.5	chr9	44819124	44821124	0.00462564
ENSG00000130876	SLC7A10	chr19	38408596	38410596	0.00488256
ENSG00000184788	SATL1	chrX	84250102	84252102	0.00506407
ENSG00000211547	AC097532.3	chr2	132755208	132757208	0.00522182
ENSG00000188227	ZNF793	chr19	42712126	42714126	0.0053512
ENSG00000220964	AF254982.2	chr21	9891990	9893990	0.00558439
ENSG00000220883	AL031601.3	chr10	41965003	41967003	0.00588469
ENSG00000157538	DSCR3	chr21	37562132	37564132	0.00834631
ENSG00000199439	ENSG00000199439	chr7	151728805	151730805	0.00871582
ENSG00000221115	AC020910.7	chr19	39905275	39907275	0.00873862
ENSG00000204118	NAP1L6	chrX	72264644	72266644	0.0127392
ENSG00000188076	SCGB1C1	chr11	181080	183080	0.0132536
ENSG00000147099	HDAC8	chrX	71709623	71711623	0.0133899
ENSG00000178386	ZNF223	chr19	49249170	49251170	0.014551
ENSG00000185038	HEATR7B1	chr2	234349715	234351715	0.0166345
ENSG00000213016	KIR3DL2	chr19	60051710	60053710	0.0198951
ENSG00000219933	RP1-267M5.3	chrX	62021037	62023037	0.022012
ENSG00000221435	AC002511.1	chr19	40562975	40564975	0.0260591
ENSG00000168813	ZNF507	chr19	37526393	37528393	0.0275041
ENSG00000207643	Z95704.1	chr4	53032	55032	0.0456927
ENSG00000201699	U1	chr1	143243395	143245395	0.0610686
ENSG00000130612	AC008537.5	chr19	46086571	46088571	0.0667983
ENSG00000221508	BX004987.9	chr1	142278932	142280932	0.0720575
ENSG00000221501	BX004987.9	chr1	142279172	142281172	0.0720575
ENSG00000089336	KIAA0841	chr19	40793514	40795514	0.080654
ENSG00000219725	RP11-370B6.1	chrX	103046353	103048353	0.0962179

## Sheet: HP1b_promoters.txt
Ensembl.GeneID	Gene.Symbol	Chrom	Promoter.x1	Promoter.x2	Adj.Pvalue
ENSG00000216395	RP11-3D23.1	chrX	61913445	61915445	0.0
ENSG00000214322	AL732371.4	chrX	17028361	17030361	0.0
ENSG00000182080	AL365179.30	chrX	62436276	62438276	0.0
ENSG00000203386	AC012309.8	chr19	42314848	42316848	1.80838778233e-267
ENSG00000203387	AC012309.8	chr19	42305604	42307604	1.80838778233e-267
ENSG00000169861	IGHV1OR15-9	chr21	9882493	9884493	2.03624228459e-165
ENSG00000176222	ZNF404	chr19	49076134	49078134	2.11748329081e-156
ENSG00000159915	ZNF233	chr19	49444158	49446158	1.97005445681e-138
ENSG00000215585	AP001005.6	chr18	97065	99065	5.47193976461e-112
[truncated: 730 more rows]
