# Supplementary material for: Proteogenomic characterization and mapping of nucleosomes decoded by Brd and HP1 proteins
Source: Genome Biol. 2012 Aug 16;13(8):R68. doi: 10.1186/gb-2012-13-8-r68 (PMC3491368; doi:10.1186/gb-2012-13-8-r68)
Supplement: Additional file 10 — Spreadsheets containing matrix used to create the heatmap of motifs enriched in Brd and HP1 ChIPs (Additional file 9). [file gb-2012-13-8-r68-S10.XLSX]

## Sheet: Reader_Binding_Matrix.txt
Motif	Consensus	HP1α	HP1β	Brd2	Brd3	Brd4
FXR(NR/IR1)/Liver-FXR-ChIP-Seq/Homer	AGGTCANTGACCTB	0	1	0	0	0
Sox2(HMG)/mES-Sox2-ChIP-Seq/Homer	BCCATTGTTC	0	1	0	0	0
OCT4-SOX2-TCF-NANOG((POU/Homeobox/HMG)/mES-ChIP-Seq/Homer	ATTTGCATAACAATG	0	0.999999	0	0	0
HEB?/mES-Nanog-ChIP-Seq/Homer	CACAGCAGGGGG	0	1	0.9	0	0
SEP3(MADS)/Arabidoposis-Flower-Sep3-ChIP-Seq/Homer	CCAAAAAGGG	0.9999	0	0	0.99	0
Oct4(POU/Homeobox)/mES-Oct4-ChIP-Seq/Homer	ATTTGCATAW	0	0.999	0.99	0	0
AARE(HLH)/mES-cMyc-ChIP-Seq/Homer	GATTGCATCA	0	0.99999	0.999	0	0
c-Myc/mES-cMyc-ChIP-Seq/Homer	VVCCACGTGG	0	0.9999	0.9	0	0.9
STAT1(Stat)/HelaS3-STAT1-ChIP-Seq/Homer	NATTTCCNGGAAAT	1	0	0.999999	0	0.9
ZBTB33/GM12878-ZBTB33-ChIP-Seq/Homer	GGVTCTCGCGAGAAC	0	0.999	0.9999	0	0.9
ZNF711(Zf)/SH-SY5Y-ZNF711-ChIP-Seq/Homer	AGGCCTAG	1	0.999999	0.999999	0.99	0.99
NFY(CCAAT)/Promoter/Homer	RGCCAATSRG	0	0.99999	0.999	0.99	0
GFX(?)/Promoter/Homer	ATTCTCGCGAGA	0	0.9999	0.999	0	0.99
ZFX(Zf)/mES-Zfx-ChIP-Seq/Homer	AGGCCTRG	1	1	1	1	0.99
STAT5(Stat)/mCD4+-Stat5a|b-ChIP-Seq/Homer	RTTTCTNAGAAA	1	0.9	0.9999	0.9	1
Hnf1(Homeobox)/Liver-Foxa2-Chip-Seq/Homer	GGTTAAWCATTAA	0	0	0.9999	0	0
p53(p53)/p53-ChIP-Chip/Homer	NRGACATGTCYRGACATGTC	0	0	0.9999	0	0
CTCF-SatelliteElement/CD4+-CTCF-ChIP-Seq/Homer	TGCAGTTCCMVNWRTGGCCA	0	0	0.99999	0	0
YY1(Zf)/Promoter/Homer	CAAGATGGCGGC	0	0.999999	1	0.99999	0
PPARE(NR/DR1)/3T3L1-Pparg-ChIP-Seq/Homer	TGACCTTTGCCCCA	0	0.99999	1	1	0
NFAT(RHD)/Jurkat-NFATC1-ChIP-Seq/Homer	ATTTTCCATT	0.999	0.99	1	0.9999	0.99999
NFkB-p65-Rel(RHD)/LPS-exp/Homer	GGAAATTCCC	0	0.9	1	0	0.99
NFAT:AP1/Jurkat-NFATC1-ChIP-Seq/Homer	SARTGGAAAAWRTGAGTCAB	0	0.9	0.9999	0	0.999
Unknown/Homeobox/Limb-p300-ChIP-Seq/Homer	SSCMATWAAA	0	0.9	1	0.9999	0
PRDM14(Zf)/H1-PRDM14-ChIP-Seq/Homer	RGGTCTCTAACY	0	0.9	1	0.9999	0
GFY(?)/Promoter/Homer	ACTACAATTCCC	0.9	0.9	1	1	0.9999
RUNX-AML(Runt)/CD4+-PolII-ChIP-Seq/Homer	GCTGTGGTTW	0	1	1	0.9	0.9
n-Myc(HLH)/mES-nMyc-ChIP-Seq/Homer	VRCCACGTGG	0	0.999	0.9999	0.9	0.9
HNF4a(NR/DR1)/HepG2-HNF4a-ChIP-Seq/Homer	CARRGKBCAAAGTYCA	0	1	0.99	0.999	0.9
PAX5-shortForm(Paired/Homeobox)/GM12878-PAX5-ChIP-Seq/Homer	GTCACGCTCSCTGM	0	0	0.999	0.9	0
Lhx3(Homeobox)/Forebrain-p300-ChIP-Seq/Homer	CTAATTAGCH	0	0	0.999999	0.9	0
SCL/HPC7-Scl-ChIP-Seq/Homer	AVCAGCTG	0	1	1	1	0.9
RUNX1(Runt)/Jurkat-RUNX1-ChIP-Seq/Homer	AAACCACARM	0	0.999999	1	1	0.9
CArG(MADS)/PUER-Srf-ChIP-Seq/Homer	CCATATATGGNM	0	0	0.999	0.99	0
Tcf12(HLH)/GM12878-Tcf12-ChIP-Seq/Homer	VCAGCTGYTG	0	0.9	0.999	0.99	0.9
HRE(HSF)/HepG2-HSF1-ChIP-Seq/Homer	BSTTCTRGAABVTTCYAGAA	0	0	0.99999	0.99	0
Cdx2(Homeobox)/mES-Cdx2-ChIP-Seq/Homer	GYMATAAAAH	0	0	1	0.99	0
CHR/Cell-Cycle-Exp/Homer	SRGTTTCAAA	1	0	1	0.999	0.999999
NFkB-p65(RHD)/GM12787-p65-ChIP-Seq/Homer	WGGGGATTTCCC	0	1	1	0.999999	0.9999
GATA:SCL/Ter119-SCL-ChIP-Seq/Homer	CRGCTGBNGNSNNSAGATAA	0	0	1	0.9999	0
STAT4(Stat)/CD4-Stat4-ChIP-Seq/Homer	NYTTCCWGGAAR	1	0	1	0.99999	1
STAT6(Stat)/CD4-Stat6-ChIP-Seq/Homer	ABTTCYYRRGAA	0	0	0.999999	1	0
AR-halfsite(NR)/LNCaP-AR-ChIP-Seq/Homer	CCAGGAACAG	0	0	0.999999	1	0
GFY-Staf/Promoters/Homer	RACTACAATTCCCAGAAKGC	0	1	1	1	0.999999
RXR(NR/DR1)/3T3L1-RXR-ChIP-Seq/Homer	TAGGGCAAAGGTCA	0	0	1	1	0
EWS:ERG-fusion(ETS)/CADO_ES1-EWS:ERG-ChIP-Seq/Homer	ATTTCCTGTN	1	0	1	1	1
ERG(ETS)/VCaP-ERG-ChIP-Seq/Homer	ACAGGAAGTG	0.9999	0	1	1	1
RUNX(Runt)/HPC7-Runx1-ChIP-Seq/Homer	SAAACCACAG	0	0.99	1	1	0.9999
Stat3+il23(Stat)/CD4-Stat3-ChIP-Seq/Homer	SVYTTCCNGGAARB	0.99	0	1	1	0.99999
MyoD(HLH)/Myotube-MyoD-ChIP-Seq/Homer	RRCAGCTGYTSY	0	0.9	0.999	0.9999	0.99
Foxa2(Forkhead)/Liver-Foxa2-ChIP-Seq/Homer	CYTGTTTACWYW	0	0.9	1	1	0.99
TEAD(TEA)/Fibroblast-PU.1-ChIP-Seq/Homer	YCWGGAATGY	0.9	0	1	0.999	0.999999
Tcfcp2l1(CP2)/mES-Tcfcp2l1-ChIP-Seq/Homer	NRAACCRGTTYRAACCRGYT	0.9	0	0.999	1	0.999999
AP-2alpha(AP2)/Hela-AP2alpha-ChIP-Seq/Homer	ATGCCCTGAGGC	0.9	0	1	1	0.99999
Max(HLH)/K562-Max-ChIP-Seq/Homer	RCCACGTGGYYN	0	0	0.99999	0.9	0.9
bHLHE40(HLH)/HepG2-BHLHE40-ChIP-Seq/Homer	SGKCACGTGM	0	0	0.9999	0.99	0.9
E2F/Hela-E2F1-ChIP-Seq/Hoemr	CWGGCGGGAA	0	0	0.99	0.9	0.9999
Nr5a2(NR)/mES-Nr5a2-ChIP-Seq/Homer	BTCAAGGTCA	0	0	0.99	0.999999	0.9
ETS:RUNX/Jurkat-RUNX1-ChIP-Seq/Homer	RCAGGATGTGGT	0	0	0.9	1	0.99
PAX3:FKHR-fusion(Paired/Homeobox)/Rh4-PAX3:FKHR-ChIP-Seq/Homer	ACCRTGACTAATTNN	0	0	0.999	0.9	0.99999
X-box(HTH)/NPC-H3K4me1-ChIP-Seq/Homer	GGTTGCCATGGCAA	0	0	1	0.99999	0.9
Pdx1(Homeobox)/Islet-Pdx1-ChIP-Seq/Homer	YCATYAATCA	0	0	1	0.999999	0.9
Rfx1(HTH)/NPC-Rfx1-ChIP-Seq/Homer	KGTTGCCATGGCAA	0	0	1	1	0.9
Nanog(Homeobox)/mES-Nanog-ChIP-Seq/Homer	RGCCATTAAC	0	0	1	1	0.9
RFX(HTH)/K562-RFX3-ChIP-Seq/Homer	CGGTTGCCATGGCAAC	0	0	1	1	0.9
Hoxc9/Ainv15-Hoxc9-ChIP-Seq/Homer	GGCCATAAATCA	0	0	1	0.99	0.999
NF1:FOXA1/LNCAP-FOXA1-ChIP-Seq/Homer	WNTGTTTRYTTTGGCA	0	0	0.99	0.999999	0.9999
EGR(Zf)/K562-EGR1-ChIP-Seq/Homer	TCCGCCCACGCA	0	0	1	0.99	0.9999
c-Myc(HLH)/LNCAP-cMyc-ChIP-Seq/Homer	VCCACGTG	0	0	1	0.99	0.9999
E2F(E2F)/Cell-Cycle-Exp/Homer	TTSGCGCGAAAA	0	0	1	0.99999	0.99
EBF(EBF)/proBcell-EBF-ChIP-Seq/Homer	DGTCCCYRGGGA	0	0	1	0.99999	0.99
PU.1(ETS)/ThioMac-PU.1-ChIP-Seq/Homer	AGAGGAAGTG	0	0	1	0.999999	0.99
c-Jun-CRE(bZIP)/K562-cJun-ChIP-Seq/Homer	ATGACGTCATCY	0	0	1	1	0.99
Tlx?/NPC-H3K4me1-ChIP-Seq/Homer	CTGGCAGSCTGCCA	0	0	1	1	0.99
USF1(HLH)/GM12878-Usf1-ChIP-Seq/Homer	SGTCACGTGR	0	0	1	0.999	0.9999
ATF3(bZIP)/K562-ATF3-ChIP-Seq/Homer	SGGTCACGTGAC	0	0	1	0.999	0.9999
E-box(HLH)/Promoter/Homer	SSGGTCACGTGA	0	0	1	0.999	1
Znf263(Zf)/K562-Znf263-ChIP-Seq/Homer	CVGTSCTCCC	0	0	1	1	0.999
CTCF(Zf)/CD4+-CTCF-ChIP-Seq/Homer	AYAGTGCCMYCTRGTGGCCA	0	0	1	1	0.999
Ets1-distal(ETS)/CD4+-PolII-ChIP-Seq/Homer	MACAGGAAGT	0	0	1	1	0.9999
EBF1(EBF)/Near-E2A-ChIP-Seq/Homer	GTCCCCWGGGGA	0	0	1	1	0.9999
NF1(CTF)/LNCAP-NF1-ChIP-Seq/Homer	CYTGGCABNSTGCCAR	0	0	1	1	0.9999
NF1-halfsite(CTF)/LNCaP-NF1-ChIP-Seq/Homer	YTGCCAAG	0	0	1	1	0.9999
TATA-Box(TBP)/Promoter/Homer	CCTTTTAWAGSC	0	0	0.99999	0.99999	1
AP2gamma(AP2)/MCF7-TFAP2c-ChIP-Seq/Homer	HHTGSCCTSAGGSCA	0	0	1	0.99999	1
CRE(bZIP)/Promoter/Homer	CSGTGACGTCAC	0	0	1	1	0.99999
NRF1(NRF)/MCF7-NRF1-ChIP-Seq/Homer	CTGCGCATGCGC	0	0	1	1	0.99999
SPDEF(ETS)/VCaP-SPDEF-ChIP-Seq/Homer	ASWTCCTGBT	0	0	1	1	0.99999
NRF1/Promoter/Homer	STGCGCATGCGC	0	0	1	1	0.999999
EWS:FLI1-fusion(ETS)/SK_N_MC-EWS:FLI1-ChIP-Seq/Homer	VACAGGAAAT	0	0	1	1	0.999999
Foxo1(Forkhead)/RAW-Foxo1-ChIP-Seq/Homer	CTGTTTAC	0	0	1	1	0.999999
Stat3(Stat)/mES-Stat3-ChIP-Seq/Homer	CTTCCGGGAA	0	0	1	1	1
FOXA1(Forkhead)/LNCAP-FOXA1-ChIP-Seq/Homer	WAAGTAAACA	0	0	1	1	1
JunD(bZIP)/K562-JunD-ChIP-Seq/Homer	ATGACGTCATCN	0	0	1	1	1
NF-E2(bZIP)/K562-NFE2-ChIP-Seq/Homer	GATGACTCAGCA	0	0	1	1	1
MYB(HTH)/ERMYB-Myb-ChIPSeq(GSE22095)/Homer	GGCVGTTR	0	0	1	1	1
ETS1(ETS)/Jurkat-ETS1-ChIP-Seq/Homer	ACAGGAAGTG	0	0	1	1	1
GABPA(ETS)/Jurkat-GABPa-ChIP-Seq/Homer	RACCGGAAGT	0	0	1	1	1
ETV1(ETS)/GIST48-ETV1-ChIP-Seq/Homer	AACCGGAAGT	0	0	1	1	1
FOXA1(Forkhead)/MCF7-FOXA1-ChIP-Seq/Homer	WAAGTAAACA	0	0	1	1	1
Gata2(Zf)/K562-GATA2-ChIP-Seq/Homer	BBCTTATCTS	0	0	1	1	1
ETS(ETS)/Promoter/Homer	AACCGGAAGT	0	0	1	1	1
ELF1(ETS)/Jurkat-ELF1-ChIP-Seq/Homer	AVCCGGAAGT	0	0	1	1	1
Gata1(Zf)/K562-GATA1-ChIP-Seq/Homer	SAGATAAGRV	0	0	1	1	1
AP-1(bZIP)/ThioMac-PU.1-ChIP-Seq/Homer	VTGACTCATC	0	0	1	1	1
Jun-AP1(bZIP)/K562-cJun-ChIP-Seq/Homer	GATGASTCATCN	0	0	1	1	1
