# Supplementary material for: Proteogenomic characterization and mapping of nucleosomes decoded by Brd and HP1 proteins
Source: Genome Biol. 2012 Aug 16;13(8):R68. doi: 10.1186/gb-2012-13-8-r68 (PMC3491368; doi:10.1186/gb-2012-13-8-r68)
Supplement: Additional file 11 — Spreadsheets containing Gene Ontology terms enriched in Brd and HP1 ChIPs. Gene Ontology terms are ranked by false discovery rates (FDRs). [file gb-2012-13-8-r68-S11.XLSX]

## Sheet: Brd2_GO.txt
Term	FDR
GO:0070013~intracellular organelle lumen	2.72473e-150
GO:0031974~membrane-enclosed lumen	1.2566e-147
GO:0043233~organelle lumen	5.90337e-145
GO:0031981~nuclear lumen	3.11136e-127
GO:0005654~nucleoplasm	4.69923e-88
GO:0005739~mitochondrion	1.86804e-58
GO:0043232~intracellular non-membrane-bounded organelle	4.4807e-55
GO:0043228~non-membrane-bounded organelle	4.4807e-55
GO:0005829~cytosol	9.35065e-53
GO:0005730~nucleolus	3.36642e-49
GO:0044451~nucleoplasm part	2.73886e-46
GO:0007049~cell cycle	7.04862e-44
GO:0006396~RNA processing	9.52545e-44
GO:0000166~nucleotide binding	2.70706e-39
GO:0046907~intracellular transport	1.7899e-35
GO:0006350~transcription	1.27341e-34
GO:0015031~protein transport	1.04075e-32
GO:0033554~cellular response to stress	1.35152e-32
GO:0030529~ribonucleoprotein complex	1.30502e-32
GO:0006974~response to DNA damage stimulus	3.35487e-32
GO:0045184~establishment of protein localization	4.9502e-32
GO:0003723~RNA binding	4.84492e-32
GO:0022402~cell cycle process	1.16374e-30
GO:0000278~mitotic cell cycle	4.04243e-30
GO:0045449~regulation of transcription	4.54467e-30
GO:0044429~mitochondrial part	4.27833e-30
GO:0017076~purine nucleotide binding	5.77338e-30
GO:0031975~envelope	1.64901e-29
GO:0031967~organelle envelope	3.02361e-29
GO:0032555~purine ribonucleotide binding	6.30219e-29
GO:0032553~ribonucleotide binding	6.30219e-29
GO:0031090~organelle membrane	1.21606e-28
GO:0044265~cellular macromolecule catabolic process	6.43717e-28
GO:0003677~DNA binding	8.14805e-28
GO:0008104~protein localization	2.5908e-27
GO:0005794~Golgi apparatus	1.16464e-26
GO:0006259~DNA metabolic process	4.90172e-26
GO:0030554~adenyl nucleotide binding	5.13246e-26
GO:0008134~transcription factor binding	5.53923e-26
GO:0015630~microtubule cytoskeleton	1.49719e-25
GO:0001882~nucleoside binding	2.01808e-25
GO:0032559~adenyl ribonucleotide binding	3.15085e-25
GO:0001883~purine nucleoside binding	4.29504e-25
GO:0005524~ATP binding	4.91933e-25
GO:0009057~macromolecule catabolic process	1.15825e-24
GO:0016071~mRNA metabolic process	3.09186e-24
GO:0006281~DNA repair	8.35644e-24
GO:0022403~cell cycle phase	1.09807e-23
GO:0005694~chromosome	3.74391e-23
GO:0051301~cell division	5.00713e-23
GO:0008380~RNA splicing	5.4386e-23
GO:0006886~intracellular protein transport	1.57291e-21
GO:0030163~protein catabolic process	1.60405e-21
GO:0051603~proteolysis involved in cellular protein catabolic process	2.29093e-21
GO:0070727~cellular macromolecule localization	2.63425e-21
GO:0034613~cellular protein localization	6.28348e-21
GO:0006397~mRNA processing	6.71545e-21
GO:0044257~cellular protein catabolic process	8.54649e-21
GO:0030528~transcription regulator activity	8.78529e-21
GO:0010605~negative regulation of macromolecule metabolic process	1.20812e-20
GO:0048285~organelle fission	1.34716e-20
GO:0019941~modification-dependent protein catabolic process	7.0773e-20
GO:0043632~modification-dependent macromolecule catabolic process	7.0773e-20
GO:0012505~endomembrane system	1.26575e-19
GO:0016568~chromatin modification	2.92789e-19
GO:0007067~mitosis	3.1818e-19
GO:0000280~nuclear division	3.1818e-19
GO:0044427~chromosomal part	3.9891e-19
GO:0000087~M phase of mitotic cell cycle	5.64802e-19
GO:0034660~ncRNA metabolic process	1.92355e-17
GO:0046914~transition metal ion binding	4.35384e-17
GO:0006357~regulation of transcription from RNA polymerase II promoter	5.8008e-17
GO:0000279~M phase	6.24772e-17
GO:0008270~zinc ion binding	8.96727e-17
GO:0006412~translation	1.31734e-16
GO:0051276~chromosome organization	1.75787e-16
GO:0005740~mitochondrial envelope	2.13438e-16
GO:0051252~regulation of RNA metabolic process	3.84905e-16
GO:0051726~regulation of cell cycle	4.83399e-16
GO:0005819~spindle	4.84956e-16
GO:0034470~ncRNA processing	6.04729e-16
GO:0005815~microtubule organizing center	1.55446e-15
GO:0010558~negative regulation of macromolecule biosynthetic process	2.2979e-15
GO:0000398~nuclear mRNA splicing, via spliceosome	2.81287e-15
GO:0000375~RNA splicing, via transesterification reactions	2.81287e-15
GO:0000377~RNA splicing, via transesterification reactions with bulged adenosine as nucleophile	2.81287e-15
GO:0045934~negative regulation of nucleobase, nucleoside, nucleotide and nucleic acid metabolic process	4.72693e-15
GO:0031980~mitochondrial lumen	6.70104e-15
GO:0005759~mitochondrial matrix	6.70104e-15
GO:0044431~Golgi apparatus part	7.09454e-15
GO:0003712~transcription cofactor activity	1.32219e-14
GO:0051172~negative regulation of nitrogen compound metabolic process	1.50331e-14
GO:0006355~regulation of transcription, DNA-dependent	1.78541e-14
GO:0005813~centrosome	1.86218e-14
GO:0005783~endoplasmic reticulum	2.01068e-14
GO:0004674~protein serine/threonine kinase activity	3.25175e-14
GO:0006605~protein targeting	7.3817e-14
GO:0031966~mitochondrial membrane	7.44667e-14
GO:0009890~negative regulation of biosynthetic process	1.04638e-13
GO:0005681~spliceosome	1.77636e-13
GO:0004672~protein kinase activity	3.9968e-13
GO:0043933~macromolecular complex subunit organization	4.32987e-13
GO:0065003~macromolecular complex assembly	4.32987e-13
GO:0010629~negative regulation of gene expression	6.55032e-13
GO:0032774~RNA biosynthetic process	8.65974e-13
GO:0031327~negative regulation of cellular biosynthetic process	1.08802e-12
GO:0016604~nuclear body	1.05471e-12
GO:0022613~ribonucleoprotein complex biogenesis	1.95399e-12
GO:0006793~phosphorus metabolic process	2.39808e-12
GO:0006796~phosphate metabolic process	2.39808e-12
GO:0006351~transcription, DNA-dependent	3.05311e-12
GO:0006461~protein complex assembly	3.4861e-12
GO:0070271~protein complex biogenesis	3.4861e-12
GO:0016569~covalent chromatin modification	6.31717e-12
GO:0016481~negative regulation of transcription	6.52811e-12
GO:0006325~chromatin organization	6.75016e-12
GO:0005635~nuclear envelope	1.38223e-11
GO:0016570~histone modification	2.65565e-11
GO:0006913~nucleocytoplasmic transport	2.82996e-11
GO:0019899~enzyme binding	3.63265e-11
GO:0006260~DNA replication	5.00711e-11
GO:0000775~chromosome, centromeric region	4.1811e-11
GO:0016310~phosphorylation	6.40044e-11
GO:0048193~Golgi vesicle transport	7.42295e-11
GO:0051169~nuclear transport	8.44658e-11
GO:0006399~tRNA metabolic process	1.12976e-10
GO:0016563~transcription activator activity	1.10978e-10
GO:0010604~positive regulation of macromolecule metabolic process	2.29006e-10
GO:0007005~mitochondrion organization	3.17602e-10
GO:0017038~protein import	5.28755e-10
GO:0008219~cell death	5.76639e-10
GO:0005667~transcription factor complex	5.64349e-10
GO:0051253~negative regulation of RNA metabolic process	8.51796e-10
GO:0016564~transcription repressor activity	1.22785e-09
GO:0016265~death	1.61369e-09
GO:0045892~negative regulation of transcription, DNA-dependent	3.41938e-09
GO:0033365~protein localization in organelle	4.18693e-09
GO:0019866~organelle inner membrane	3.53864e-09
GO:0005840~ribosome	4.7688e-09
GO:0051173~positive regulation of nitrogen compound metabolic process	6.27648e-09
GO:0012501~programmed cell death	1.26424e-08
GO:0045935~positive regulation of nucleobase, nucleoside, nucleotide and nucleic acid metabolic process	1.66926e-08
GO:0010608~posttranscriptional regulation of gene expression	2.15137e-08
GO:0070647~protein modification by small protein conjugation or removal	2.51928e-08
GO:0032268~regulation of cellular protein metabolic process	2.62982e-08
GO:0006468~protein amino acid phosphorylation	3.30727e-08
GO:0016192~vesicle-mediated transport	3.61997e-08
GO:0010941~regulation of cell death	3.82414e-08
GO:0006366~transcription from RNA polymerase II promoter	4.85174e-08
GO:0016881~acid-amino acid ligase activity	4.9524e-08
GO:0003713~transcription coactivator activity	4.96691e-08
GO:0043067~regulation of programmed cell death	6.1187e-08
GO:0006915~apoptosis	6.30508e-08
GO:0000228~nuclear chromosome	6.65336e-08
GO:0004386~helicase activity	7.57244e-08
GO:0005743~mitochondrial inner membrane	7.47057e-08
GO:0042981~regulation of apoptosis	1.23121e-07
GO:0003702~RNA polymerase II transcription factor activity	1.30294e-07
GO:0006511~ubiquitin-dependent protein catabolic process	1.60083e-07
GO:0016879~ligase activity, forming carbon-nitrogen bonds	1.49607e-07
GO:0000793~condensed chromosome	1.95464e-07
GO:0051254~positive regulation of RNA metabolic process	2.49285e-07
GO:0005768~endosome	2.67653e-07
GO:0051325~interphase	4.01293e-07
GO:0005874~microtubule	4.05637e-07
GO:0045893~positive regulation of transcription, DNA-dependent	5.27003e-07
GO:0045941~positive regulation of transcription	5.79509e-07
GO:0051329~interphase of mitotic cell cycle	1.09396e-06
GO:0009898~internal side of plasma membrane	1.10529e-06
GO:0000776~kinetochore	1.18166e-06
GO:0032446~protein modification by small protein conjugation	1.55806e-06
GO:0042254~ribosome biogenesis	1.70803e-06
GO:0043009~chordate embryonic development	1.9991e-06
GO:0019787~small conjugating protein ligase activity	1.87191e-06
GO:0009792~embryonic development ending in birth or egg hatching	2.38834e-06
GO:0031396~regulation of protein ubiquitination	2.96072e-06
GO:0000151~ubiquitin ligase complex	2.48168e-06
GO:0007346~regulation of mitotic cell cycle	3.98687e-06
GO:0016567~protein ubiquitination	4.32589e-06
GO:0005643~nuclear pore	3.96007e-06
GO:0010628~positive regulation of gene expression	7.36447e-06
GO:0000139~Golgi membrane	6.4781e-06
GO:0007264~small GTPase mediated signal transduction	8.19693e-06
GO:0010557~positive regulation of macromolecule biosynthetic process	8.57576e-06
GO:0044454~nuclear chromosome part	8.16644e-06
GO:0004842~ubiquitin-protein ligase activity	9.41943e-06
GO:0016591~DNA-directed RNA polymerase II, holoenzyme	1.17993e-05
GO:0016607~nuclear speck	1.54991e-05
GO:0019898~extrinsic to membrane	1.58611e-05
GO:0033279~ribosomal subunit	1.67206e-05
GO:0006417~regulation of translation	2.14587e-05
GO:0007017~microtubule-based process	2.52941e-05
GO:0031328~positive regulation of cellular biosynthetic process	2.55223e-05
GO:0042623~ATPase activity, coupled	3.22898e-05
GO:0031252~cell leading edge	3.12983e-05
GO:0010498~proteasomal protein catabolic process	4.05486e-05
GO:0043161~proteasomal ubiquitin-dependent protein catabolic process	4.05486e-05
GO:0008033~tRNA processing	4.15446e-05
GO:0006261~DNA-dependent DNA replication	4.28427e-05
GO:0009891~positive regulation of biosynthetic process	4.43509e-05
GO:0000122~negative regulation of transcription from RNA polymerase II promoter	4.49267e-05
GO:0016887~ATPase activity	4.83826e-05
GO:0000226~microtubule cytoskeleton organization	5.39169e-05
GO:0000075~cell cycle checkpoint	5.59492e-05
GO:0007010~cytoskeleton organization	5.99567e-05
GO:0003714~transcription corepressor activity	5.5161e-05
GO:0042770~DNA damage response, signal transduction	6.79536e-05
GO:0032269~negative regulation of cellular protein metabolic process	7.05356e-05
GO:0000785~chromatin	5.73553e-05
GO:0042802~identical protein binding	6.67709e-05
GO:0006403~RNA localization	7.54318e-05
GO:0003700~transcription factor activity	7.72351e-05
GO:0031301~integral to organelle membrane	7.82163e-05
GO:0000123~histone acetyltransferase complex	8.36489e-05
GO:0000779~condensed chromosome, centromeric region	8.46628e-05
GO:0034504~protein localization in nucleus	0.000106066
GO:0031300~intrinsic to organelle membrane	9.22298e-05
GO:0006289~nucleotide-excision repair	0.000132394
GO:0035257~nuclear hormone receptor binding	0.000126764
GO:0006352~transcription initiation	0.00014259
GO:0051170~nuclear import	0.000146419
GO:0008565~protein transporter activity	0.000134943
GO:0050657~nucleic acid transport	0.000189851
GO:0050658~RNA transport	0.000189851
GO:0051236~establishment of RNA localization	0.000189851
GO:0006364~rRNA processing	0.000198277
GO:0044432~endoplasmic reticulum part	0.000167284
GO:0016072~rRNA metabolic process	0.000257668
GO:0046983~protein dimerization activity	0.000236919
GO:0006606~protein import into nucleus	0.000276559
GO:0006091~generation of precursor metabolites and energy	0.000329964
GO:0000777~condensed chromosome kinetochore	0.000265844
GO:0034621~cellular macromolecular complex subunit organization	0.000343264
GO:0006473~protein amino acid acetylation	0.000406696
GO:0000287~magnesium ion binding	0.000373347
GO:0070035~purine NTP-dependent helicase activity	0.00038845
GO:0008135~translation factor activity, nucleic acid binding	0.00038845
GO:0008026~ATP-dependent helicase activity	0.00038845
GO:0022618~ribonucleoprotein complex assembly	0.000455448
GO:0031398~positive regulation of protein ubiquitination	0.00052
GO:0051248~negative regulation of protein metabolic process	0.000646048
GO:0016251~general RNA polymerase II transcription factor activity	0.000631599
GO:0045944~positive regulation of transcription from RNA polymerase II promoter	0.000712031
GO:0051438~regulation of ubiquitin-protein ligase activity	0.000717976
GO:0060548~negative regulation of cell death	0.000729229
GO:0031982~vesicle	0.000640666
GO:0043069~negative regulation of programmed cell death	0.000867183
GO:0051028~mRNA transport	0.00092844
GO:0019901~protein kinase binding	0.000896523
GO:0003697~single-stranded DNA binding	0.000902239
GO:0019900~kinase binding	0.0009529
GO:0043066~negative regulation of apoptosis	0.00110029
GO:0007059~chromosome segregation	0.00132868
GO:0051340~regulation of ligase activity	0.00132868
GO:0043543~protein amino acid acylation	0.00154247
GO:0051168~nuclear export	0.00154247
GO:0044455~mitochondrial membrane part	0.00135377
GO:0016573~histone acetylation	0.0017973
GO:0042470~melanosome	0.00155475
GO:0048770~pigment granule	0.00155475
GO:0031410~cytoplasmic vesicle	0.00158001
GO:0016875~ligase activity, forming carbon-oxygen bonds	0.00194602
GO:0004812~aminoacyl-tRNA ligase activity	0.00194602
GO:0016876~ligase activity, forming aminoacyl-tRNA and related compounds	0.00194602
GO:0051427~hormone receptor binding	0.00194706
GO:0009411~response to UV	0.0021759
GO:0000313~organellar ribosome	0.00178935
GO:0005761~mitochondrial ribosome	0.00178935
GO:0010942~positive regulation of cell death	0.00232463
GO:0006457~protein folding	0.00252866
GO:0031397~negative regulation of protein ubiquitination	0.00256119
GO:0019904~protein domain specific binding	0.00241504
GO:0016585~chromatin remodeling complex	0.00218727
GO:0043065~positive regulation of apoptosis	0.00291983
GO:0031400~negative regulation of protein modification process	0.00292013
GO:0043068~positive regulation of programmed cell death	0.00315883
GO:0003682~chromatin binding	0.00315546
GO:0006367~transcription initiation from RNA polymerase II promoter	0.00353793
GO:0046930~pore complex	0.00300743
GO:0043039~tRNA aminoacylation	0.00375953
GO:0043038~amino acid activation	0.00375953
GO:0006418~tRNA aminoacylation for protein translation	0.00375953
GO:0005773~vacuole	0.00325214
GO:0043566~structure-specific DNA binding	0.00399154
GO:0044450~microtubule organizing center part	0.00363053
GO:0006302~double-strand break repair	0.00473624
GO:0005741~mitochondrial outer membrane	0.00407304
GO:0003735~structural constituent of ribosome	0.00478852
GO:0007051~spindle organization	0.00542997
GO:0000082~G1/S transition of mitotic cell cycle	0.00606502
GO:0000790~nuclear chromatin	0.00524405
GO:0051439~regulation of ubiquitin-protein ligase activity during mitotic cell cycle	0.00655693
GO:0007507~heart development	0.00664986
GO:0030036~actin cytoskeleton organization	0.00708897
GO:0001701~in utero embryonic development	0.00750012
GO:0016044~membrane organization	0.00826497
GO:0048471~perinuclear region of cytoplasm	0.00689612
GO:0004518~nuclease activity	0.00782832
GO:0008092~cytoskeletal protein binding	0.00808944
GO:0000323~lytic vacuole	0.00717297
GO:0005764~lysosome	0.00717297
GO:0051443~positive regulation of ubiquitin-protein ligase activity	0.00894464
GO:0031145~anaphase-promoting complex-dependent proteasomal ubiquitin-dependent protein catabolic process	0.00924409
GO:0005856~cytoskeleton	0.00772168
GO:0001726~ruffle	0.00851587
GO:0035295~tube development	0.010978
GO:0006414~translational elongation	0.0112206
GO:0003002~regionalization	0.0117011
GO:0007242~intracellular signaling cascade	0.0119259
GO:0000079~regulation of cyclin-dependent protein kinase activity	0.0119369
GO:0034622~cellular macromolecular complex assembly	0.0125275
GO:0030374~ligand-dependent nuclear receptor transcription coactivator activity	0.0117085
GO:0004527~exonuclease activity	0.0124865
GO:0015931~nucleobase, nucleoside, nucleotide and nucleic acid transport	0.0137251
GO:0006368~RNA elongation from RNA polymerase II promoter	0.0146489
GO:0000077~DNA damage checkpoint	0.0146489
GO:0051351~positive regulation of ligase activity	0.0152901
GO:0031399~regulation of protein modification process	0.0159701
GO:0051437~positive regulation of ubiquitin-protein ligase activity during mitotic cell cycle	0.0165709
GO:0034399~nuclear periphery	0.0150905

## Sheet: Brd3_GO.txt
Term	FDR
GO:0070013~intracellular organelle lumen	6.76014e-112
GO:0031974~membrane-enclosed lumen	1.92223e-108
GO:0043233~organelle lumen	1.35933e-106
GO:0031981~nuclear lumen	9.47524e-89
GO:0043232~intracellular non-membrane-bounded organelle	1.53623e-49
GO:0043228~non-membrane-bounded organelle	1.53623e-49
GO:0005739~mitochondrion	3.94887e-48
GO:0005654~nucleoplasm	1.46837e-47
GO:0005730~nucleolus	2.85574e-43
GO:0030529~ribonucleoprotein complex	1.21444e-42
GO:0006396~RNA processing	3.18381e-41
GO:0005829~cytosol	1.96265e-31
GO:0044429~mitochondrial part	6.60319e-30
GO:0003723~RNA binding	1.51369e-29
GO:0031975~envelope	6.1461e-28
GO:0007049~cell cycle	1.72506e-27
GO:0031967~organelle envelope	1.42161e-27
GO:0044451~nucleoplasm part	2.25307e-26
GO:0008380~RNA splicing	1.116e-24
GO:0046907~intracellular transport	1.28358e-24
GO:0015031~protein transport	8.67704e-23
GO:0000278~mitotic cell cycle	1.13706e-22
GO:0045184~establishment of protein localization	1.95659e-22
GO:0016071~mRNA metabolic process	3.67694e-22
GO:0031090~organelle membrane	5.41721e-22
GO:0034660~ncRNA metabolic process	1.19141e-21
GO:0022402~cell cycle process	4.13248e-21
GO:0000166~nucleotide binding	4.55621e-21
GO:0044265~cellular macromolecule catabolic process	8.41152e-21
GO:0008104~protein localization	4.05906e-20
GO:0009057~macromolecule catabolic process	7.96208e-20
GO:0006397~mRNA processing	2.63741e-19
GO:0015630~microtubule cytoskeleton	3.11768e-19
GO:0005681~spliceosome	6.59615e-19
GO:0006412~translation	1.0344e-18
GO:0003677~DNA binding	2.01042e-18
GO:0030163~protein catabolic process	1.95932e-17
GO:0034470~ncRNA processing	3.24096e-17
GO:0005759~mitochondrial matrix	7.01105e-17
GO:0031980~mitochondrial lumen	7.01105e-17
GO:0051603~proteolysis involved in cellular protein catabolic process	2.6793e-16
GO:0006350~transcription	3.48024e-16
GO:0006974~response to DNA damage stimulus	3.49389e-16
GO:0043632~modification-dependent macromolecule catabolic process	6.20875e-16
GO:0019941~modification-dependent protein catabolic process	6.20875e-16
GO:0033554~cellular response to stress	8.50858e-16
GO:0044257~cellular protein catabolic process	9.85138e-16
GO:0005740~mitochondrial envelope	8.25654e-16
GO:0022613~ribonucleoprotein complex biogenesis	1.2008e-15
GO:0017076~purine nucleotide binding	1.3848e-15
GO:0006259~DNA metabolic process	2.59206e-15
GO:0032553~ribonucleotide binding	2.49817e-15
GO:0032555~purine ribonucleotide binding	2.49817e-15
GO:0005694~chromosome	4.66553e-15
GO:0048285~organelle fission	7.7273e-15
GO:0022403~cell cycle phase	7.94628e-15
GO:0005840~ribosome	7.80725e-15
GO:0006399~tRNA metabolic process	1.1896e-14
GO:0001882~nucleoside binding	2.36124e-14
GO:0000377~RNA splicing, via transesterification reactions with bulged adenosine as nucleophile	3.61058e-14
GO:0000375~RNA splicing, via transesterification reactions	3.61058e-14
GO:0000398~nuclear mRNA splicing, via spliceosome	3.61058e-14
GO:0001883~purine nucleoside binding	4.11304e-14
GO:0045449~regulation of transcription	4.72233e-14
GO:0000087~M phase of mitotic cell cycle	7.55057e-14
GO:0031966~mitochondrial membrane	6.37852e-14
GO:0070727~cellular macromolecule localization	2.10942e-13
GO:0034613~cellular protein localization	2.10942e-13
GO:0007067~mitosis	2.10942e-13
GO:0000280~nuclear division	2.10942e-13
GO:0005524~ATP binding	1.9984e-13
GO:0030554~adenyl nucleotide binding	1.9984e-13
GO:0032559~adenyl ribonucleotide binding	1.9984e-13
GO:0010605~negative regulation of macromolecule metabolic process	4.32987e-13
GO:0008134~transcription factor binding	3.88578e-13
GO:0006886~intracellular protein transport	6.43929e-13
GO:0005815~microtubule organizing center	8.65974e-13
GO:0016604~nuclear body	2.60902e-12
GO:0051301~cell division	4.74065e-12
GO:0044427~chromosomal part	5.20695e-12
GO:0006281~DNA repair	6.89448e-12
GO:0000279~M phase	1.50879e-11
GO:0005813~centrosome	1.98064e-11
GO:0051726~regulation of cell cycle	4.41869e-11
GO:0033279~ribosomal subunit	4.62075e-11
GO:0008270~zinc ion binding	1.46616e-10
GO:0046914~transition metal ion binding	1.52101e-10
GO:0012505~endomembrane system	2.20624e-10
GO:0019866~organelle inner membrane	3.90687e-10
GO:0005819~spindle	5.68923e-10
GO:0005635~nuclear envelope	1.22419e-09
GO:0051252~regulation of RNA metabolic process	3.89881e-09
GO:0051276~chromosome organization	1.14634e-08
GO:0042254~ribosome biogenesis	1.70821e-08
GO:0030528~transcription regulator activity	2.30978e-08
GO:0004386~helicase activity	3.85862e-08
GO:0043933~macromolecular complex subunit organization	4.26143e-08
GO:0003735~structural constituent of ribosome	5.04878e-08
GO:0005794~Golgi apparatus	4.73639e-08
GO:0006355~regulation of transcription, DNA-dependent	6.88166e-08
GO:0005743~mitochondrial inner membrane	6.05266e-08
GO:0065003~macromolecular complex assembly	9.18654e-08
GO:0010558~negative regulation of macromolecule biosynthetic process	1.81028e-07
GO:0008033~tRNA processing	2.36075e-07
GO:0051172~negative regulation of nitrogen compound metabolic process	2.4538e-07
GO:0045934~negative regulation of nucleobase, nucleoside, nucleotide and nucleic acid metabolic process	2.63986e-07
GO:0000775~chromosome, centromeric region	3.1124e-07
GO:0048193~Golgi vesicle transport	5.42592e-07
GO:0009890~negative regulation of biosynthetic process	1.13606e-06
GO:0000776~kinetochore	9.7594e-07
GO:0004674~protein serine/threonine kinase activity	1.4498e-06
GO:0016607~nuclear speck	1.44967e-06
GO:0005643~nuclear pore	1.50094e-06
GO:0031327~negative regulation of cellular biosynthetic process	2.45012e-06
GO:0006605~protein targeting	3.07409e-06
GO:0005768~endosome	4.76838e-06
GO:0006357~regulation of transcription from RNA polymerase II promoter	6.38501e-06
GO:0044445~cytosolic part	5.32468e-06
GO:0016568~chromatin modification	8.09974e-06
GO:0005773~vacuole	7.29988e-06
GO:0003712~transcription cofactor activity	9.19876e-06
GO:0042623~ATPase activity, coupled	9.34337e-06
GO:0031400~negative regulation of protein modification process	1.0614e-05
GO:0022618~ribonucleoprotein complex assembly	1.07555e-05
GO:0010629~negative regulation of gene expression	1.09634e-05
GO:0022626~cytosolic ribosome	9.56368e-06
GO:0000793~condensed chromosome	9.63332e-06
GO:0031396~regulation of protein ubiquitination	1.20327e-05
GO:0000226~microtubule cytoskeleton organization	1.24267e-05
GO:0010608~posttranscriptional regulation of gene expression	1.26045e-05
GO:0008026~ATP-dependent helicase activity	1.44813e-05
GO:0070035~purine NTP-dependent helicase activity	1.44813e-05
GO:0006418~tRNA aminoacylation for protein translation	1.64802e-05
GO:0043039~tRNA aminoacylation	1.64802e-05
GO:0043038~amino acid activation	1.64802e-05
GO:0031397~negative regulation of protein ubiquitination	1.73229e-05
GO:0016887~ATPase activity	1.63405e-05
GO:0006913~nucleocytoplasmic transport	1.89676e-05
GO:0000777~condensed chromosome kinetochore	1.57169e-05
GO:0016481~negative regulation of transcription	2.22668e-05
GO:0006260~DNA replication	2.26521e-05
GO:0051169~nuclear transport	2.29914e-05
GO:0044455~mitochondrial membrane part	1.93754e-05
GO:0032269~negative regulation of cellular protein metabolic process	2.48292e-05
GO:0000779~condensed chromosome, centromeric region	2.08472e-05
GO:0015935~small ribosomal subunit	2.35078e-05
GO:0007017~microtubule-based process	3.48023e-05
GO:0051340~regulation of ligase activity	3.84112e-05
GO:0006364~rRNA processing	3.97037e-05
GO:0051438~regulation of ubiquitin-protein ligase activity	4.19756e-05
GO:0016876~ligase activity, forming aminoacyl-tRNA and related compounds	4.04194e-05
GO:0004812~aminoacyl-tRNA ligase activity	4.04194e-05
GO:0016875~ligase activity, forming carbon-oxygen bonds	4.04194e-05
GO:0003713~transcription coactivator activity	4.0792e-05
GO:0006325~chromatin organization	4.54423e-05
GO:0016192~vesicle-mediated transport	5.56437e-05
GO:0006511~ubiquitin-dependent protein catabolic process	5.83205e-05
GO:0051248~negative regulation of protein metabolic process	6.57028e-05
GO:0044431~Golgi apparatus part	5.65634e-05
GO:0006091~generation of precursor metabolites and energy	7.022e-05
GO:0016072~rRNA metabolic process	7.6116e-05
GO:0006414~translational elongation	8.82545e-05
GO:0046930~pore complex	7.37504e-05
GO:0005764~lysosome	9.83803e-05
GO:0000323~lytic vacuole	9.83803e-05
GO:0017038~protein import	0.000131356
GO:0005783~endoplasmic reticulum	0.000109216
GO:0051352~negative regulation of ligase activity	0.000143273
GO:0051444~negative regulation of ubiquitin-protein ligase activity	0.000143273
GO:0007059~chromosome segregation	0.00014798
GO:0006457~protein folding	0.000173256
GO:0070647~protein modification by small protein conjugation or removal	0.00017445
GO:0004672~protein kinase activity	0.000174987
GO:0000313~organellar ribosome	0.0001897
GO:0005761~mitochondrial ribosome	0.0001897
GO:0005874~microtubule	0.000246554
GO:0051439~regulation of ubiquitin-protein ligase activity during mitotic cell cycle	0.000332866
GO:0051436~negative regulation of ubiquitin-protein ligase activity during mitotic cell cycle	0.000396317
GO:0031145~anaphase-promoting complex-dependent proteasomal ubiquitin-dependent protein catabolic process	0.000396317
GO:0006403~RNA localization	0.000429639
GO:0051351~positive regulation of ligase activity	0.00048675
GO:0000228~nuclear chromosome	0.000405401
GO:0050657~nucleic acid transport	0.000509435
GO:0051236~establishment of RNA localization	0.000509435
GO:0050658~RNA transport	0.000509435
GO:0051443~positive regulation of ubiquitin-protein ligase activity	0.000543027
GO:0006351~transcription, DNA-dependent	0.00054811
GO:0043161~proteasomal ubiquitin-dependent protein catabolic process	0.000552455
GO:0010498~proteasomal protein catabolic process	0.000552455
GO:0032268~regulation of cellular protein metabolic process	0.000560556
GO:0034621~cellular macromolecular complex subunit organization	0.00057503
GO:0006796~phosphate metabolic process	0.000579226
GO:0006793~phosphorus metabolic process	0.000579226
GO:0042645~mitochondrial nucleoid	0.000490541
GO:0009295~nucleoid	0.000490541
GO:0032774~RNA biosynthetic process	0.000633837
GO:0070271~protein complex biogenesis	0.000809871
GO:0006461~protein complex assembly	0.000809871
GO:0033365~protein localization in organelle	0.0008159
GO:0016563~transcription activator activity	0.000773116
GO:0008219~cell death	0.000935456
GO:0000151~ubiquitin ligase complex	0.000766043
GO:0007005~mitochondrion organization	0.00104409
GO:0042802~identical protein binding	0.000974243
GO:0007010~cytoskeleton organization	0.00110279
GO:0016265~death	0.00120376
GO:0007346~regulation of mitotic cell cycle	0.00128369
GO:0051028~mRNA transport	0.00129823
GO:0007051~spindle organization	0.00133232
GO:0051437~positive regulation of ubiquitin-protein ligase activity during mitotic cell cycle	0.00142913
GO:0031398~positive regulation of protein ubiquitination	0.00152764
GO:0032446~protein modification by small protein conjugation	0.00156689
GO:0051253~negative regulation of RNA metabolic process	0.00256853
GO:0016310~phosphorylation	0.00260549
GO:0016879~ligase activity, forming carbon-nitrogen bonds	0.00241908
GO:0003702~RNA polymerase II transcription factor activity	0.00281074
GO:0015934~large ribosomal subunit	0.0032739
GO:0019899~enzyme binding	0.00380178
GO:0051168~nuclear export	0.00472202
GO:0051082~unfolded protein binding	0.00462013
GO:0000922~spindle pole	0.00430955
GO:0016881~acid-amino acid ligase activity	0.00552418
GO:0016591~DNA-directed RNA polymerase II, holoenzyme	0.00496141
GO:0051059~NF-kappaB binding	0.00559391
GO:0045892~negative regulation of transcription, DNA-dependent	0.00628203
GO:0000502~proteasome complex	0.00512934
GO:0051325~interphase	0.00655916
GO:0051329~interphase of mitotic cell cycle	0.00799815
GO:0006119~oxidative phosphorylation	0.00801687
GO:0003697~single-stranded DNA binding	0.00863476
GO:0044454~nuclear chromosome part	0.00831488
GO:0034622~cellular macromolecular complex assembly	0.0119681
GO:0016567~protein ubiquitination	0.0124448
GO:0016569~covalent chromatin modification	0.0135788
GO:0031202~RNA splicing factor activity, transesterification mechanism	0.0148316
GO:0015931~nucleobase, nucleoside, nucleotide and nucleic acid transport	0.0188021

## Sheet: Brd4_GO.txt
Term	FDR
GO:0070013~intracellular organelle lumen	3.14412e-68
GO:0031974~membrane-enclosed lumen	3.70796e-67
GO:0043233~organelle lumen	1.10053e-65
GO:0031981~nuclear lumen	1.09232e-55
GO:0043232~intracellular non-membrane-bounded organelle	3.36598e-38
GO:0043228~non-membrane-bounded organelle	3.36598e-38
GO:0005654~nucleoplasm	1.86032e-37
GO:0030529~ribonucleoprotein complex	3.75161e-37
GO:0006396~RNA processing	1.63301e-33
GO:0003723~RNA binding	1.71023e-29
GO:0008380~RNA splicing	7.45425e-27
GO:0016071~mRNA metabolic process	1.3458e-25
GO:0005739~mitochondrion	2.50841e-25
GO:0006397~mRNA processing	6.44245e-23
GO:0044451~nucleoplasm part	9.14729e-23
GO:0005730~nucleolus	3.14256e-21
GO:0005681~spliceosome	3.66104e-19
GO:0006412~translation	4.57073e-19
GO:0005694~chromosome	9.41615e-18
GO:0044429~mitochondrial part	3.16313e-17
GO:0005840~ribosome	7.07826e-17
GO:0016604~nuclear body	9.20187e-16
GO:0000375~RNA splicing, via transesterification reactions	2.34098e-15
GO:0000377~RNA splicing, via transesterification reactions with bulged adenosine as nucleophile	2.34098e-15
GO:0000398~nuclear mRNA splicing, via spliceosome	2.34098e-15
GO:0005829~cytosol	2.78533e-15
GO:0044427~chromosomal part	8.36165e-14
GO:0022402~cell cycle process	4.21885e-13
GO:0031967~organelle envelope	3.44169e-13
GO:0031975~envelope	6.77236e-13
GO:0007049~cell cycle	1.05471e-12
GO:0044265~cellular macromolecule catabolic process	2.94209e-12
GO:0000278~mitotic cell cycle	7.16094e-12
GO:0006350~transcription	1.11577e-11
GO:0003735~structural constituent of ribosome	1.24456e-11
GO:0009057~macromolecule catabolic process	3.38951e-11
GO:0033279~ribosomal subunit	2.78888e-11
GO:0008134~transcription factor binding	3.33733e-11
GO:0022613~ribonucleoprotein complex biogenesis	4.37872e-11
GO:0016607~nuclear speck	6.05294e-11
GO:0003677~DNA binding	2.30227e-10
GO:0031980~mitochondrial lumen	4.07885e-10
GO:0005759~mitochondrial matrix	4.07885e-10
GO:0022403~cell cycle phase	4.9321e-09
GO:0034660~ncRNA metabolic process	5.89414e-09
GO:0030163~protein catabolic process	1.29135e-08
GO:0043933~macromolecular complex subunit organization	1.31082e-08
GO:0046907~intracellular transport	1.63897e-08
GO:0065003~macromolecular complex assembly	2.02622e-08
GO:0048285~organelle fission	2.88642e-08
GO:0045449~regulation of transcription	2.90345e-08
GO:0051301~cell division	5.71249e-08
GO:0043632~modification-dependent macromolecule catabolic process	6.6536e-08
GO:0019941~modification-dependent protein catabolic process	6.6536e-08
GO:0051603~proteolysis involved in cellular protein catabolic process	1.03947e-07
GO:0000166~nucleotide binding	9.37217e-08
GO:0044257~cellular protein catabolic process	1.75394e-07
GO:0010605~negative regulation of macromolecule metabolic process	2.11161e-07
GO:0015031~protein transport	2.21438e-07
GO:0045184~establishment of protein localization	3.88385e-07
GO:0015630~microtubule cytoskeleton	4.53367e-07
GO:0006974~response to DNA damage stimulus	9.22174e-07
GO:0034470~ncRNA processing	1.0716e-06
GO:0007067~mitosis	1.11651e-06
GO:0000280~nuclear division	1.11651e-06
GO:0000279~M phase	1.14228e-06
GO:0000777~condensed chromosome kinetochore	1.33086e-06
GO:0000779~condensed chromosome, centromeric region	1.708e-06
GO:0005740~mitochondrial envelope	1.87437e-06
GO:0008104~protein localization	3.03782e-06
GO:0000087~M phase of mitotic cell cycle	3.51528e-06
GO:0006259~DNA metabolic process	3.87121e-06
GO:0004386~helicase activity	3.85797e-06
GO:0000793~condensed chromosome	3.494e-06
GO:0006414~translational elongation	6.923e-06
GO:0051726~regulation of cell cycle	7.56411e-06
GO:0031966~mitochondrial membrane	6.33775e-06
GO:0000313~organellar ribosome	6.55503e-06
GO:0005761~mitochondrial ribosome	6.55503e-06
GO:0044445~cytosolic part	6.69706e-06
GO:0000785~chromatin	8.67904e-06
GO:0051276~chromosome organization	1.10622e-05
GO:0008026~ATP-dependent helicase activity	1.26716e-05
GO:0070035~purine NTP-dependent helicase activity	1.26716e-05
GO:0051252~regulation of RNA metabolic process	1.47228e-05
GO:0030528~transcription regulator activity	1.36782e-05
GO:0015934~large ribosomal subunit	1.3562e-05
GO:0005819~spindle	2.65847e-05
GO:0019866~organelle inner membrane	2.96778e-05
GO:0000776~kinetochore	3.52612e-05
GO:0000228~nuclear chromosome	5.69074e-05
GO:0022618~ribonucleoprotein complex assembly	8.33397e-05
GO:0005635~nuclear envelope	7.65116e-05
GO:0031090~organelle membrane	8.08428e-05
GO:0006886~intracellular protein transport	0.00011351
GO:0000775~chromosome, centromeric region	0.00012309
GO:0006355~regulation of transcription, DNA-dependent	0.000205571
GO:0006399~tRNA metabolic process	0.000215502
GO:0022626~cytosolic ribosome	0.000215557
GO:0001882~nucleoside binding	0.000239793
GO:0001883~purine nucleoside binding	0.000245067
GO:0051172~negative regulation of nitrogen compound metabolic process	0.000291036
GO:0042254~ribosome biogenesis	0.000316457
GO:0006281~DNA repair	0.000335444
GO:0005743~mitochondrial inner membrane	0.000287923
GO:0034621~cellular macromolecular complex subunit organization	0.000363094
GO:0005524~ATP binding	0.000374516
GO:0032559~adenyl ribonucleotide binding	0.000409988
GO:0030554~adenyl nucleotide binding	0.000424714
GO:0003712~transcription cofactor activity	0.000509957
GO:0070727~cellular macromolecule localization	0.000616695
GO:0034613~cellular protein localization	0.000658523
GO:0045934~negative regulation of nucleobase, nucleoside, nucleotide and nucleic acid metabolic process	0.000798551
GO:0010558~negative regulation of macromolecule biosynthetic process	0.000816212
GO:0031327~negative regulation of cellular biosynthetic process	0.000817565
GO:0033554~cellular response to stress	0.00100664
GO:0017076~purine nucleotide binding	0.00108627
GO:0032553~ribonucleotide binding	0.00132551
GO:0032555~purine ribonucleotide binding	0.00132551
GO:0034622~cellular macromolecular complex assembly	0.00148108
GO:0015935~small ribosomal subunit	0.00170299
GO:0005815~microtubule organizing center	0.00180493
GO:0009890~negative regulation of biosynthetic process	0.0025378
GO:0006351~transcription, DNA-dependent	0.00307479
GO:0042623~ATPase activity, coupled	0.00308788
GO:0032774~RNA biosynthetic process	0.00347921
GO:0006366~transcription from RNA polymerase II promoter	0.00392523
GO:0044454~nuclear chromosome part	0.00322818
GO:0032269~negative regulation of cellular protein metabolic process	0.00446328
GO:0008270~zinc ion binding	0.0042791
GO:0010629~negative regulation of gene expression	0.00485164
GO:0007059~chromosome segregation	0.0054118
GO:0016072~rRNA metabolic process	0.00679481
GO:0006325~chromatin organization	0.0069879
GO:0010608~posttranscriptional regulation of gene expression	0.00733402
GO:0047485~protein N-terminus binding	0.00665841
GO:0006461~protein complex assembly	0.00883297
GO:0070271~protein complex biogenesis	0.00883297
GO:0010212~response to ionizing radiation	0.00883613
GO:0003713~transcription coactivator activity	0.00810133
GO:0044455~mitochondrial membrane part	0.00752892
GO:0006511~ubiquitin-dependent protein catabolic process	0.0101397
GO:0051248~negative regulation of protein metabolic process	0.010816
GO:0006364~rRNA processing	0.0127082
GO:0005813~centrosome	0.0106416
GO:0051438~regulation of ubiquitin-protein ligase activity	0.0149472
GO:0051340~regulation of ligase activity	0.0156951
